# Supplementary material for: Transcriptomic analysis of nitrogen metabolism pathways in Klebsiella aerogenes under nitrogen-rich conditions
Source: Front Microbiol. 2024 Feb 28;15:1323160. doi: 10.3389/fmicb.2024.1323160 (PMC10945327; doi:10.3389/fmicb.2024.1323160)
Supplement: Supplementary file 1 [file Data_Sheet_1.zip]

Archive with 24 entries (24 files):
- Supplementary Figure S4.tif
- __MACOSX/._Supplementary Figure S4.tif
- Supplementary Figure S1.tif
- __MACOSX/._Supplementary Figure S1.tif
- Supplementary Figure S2.tif
- __MACOSX/._Supplementary Figure S2.tif
- Supplementary Figure S3.tif
- __MACOSX/._Supplementary Figure S3.tif
- Supplementary Figure S5.tif
- __MACOSX/._Supplementary Figure S5.tif
- Supplementary Figure S6.tif
- __MACOSX/._Supplementary Figure S6.tif
- Supplementary Table S1.docx
- __MACOSX/._Supplementary Table S1.docx
- Supplementary Table S2.docx
- __MACOSX/._Supplementary Table S2.docx
- Supplementary Table S3.docx
- __MACOSX/._Supplementary Table S3.docx
- Supplementary Dataset1.xlsx
- __MACOSX/._Supplementary Dataset1.xlsx
- Supplementary Dataset2.xlsx
- __MACOSX/._Supplementary Dataset2.xlsx
- Supplementary Dataset3.xlsx
- __MACOSX/._Supplementary Dataset3.xlsx
