# Supplementary material for: Transcriptomic analysis of nitrogen metabolism pathways in Klebsiella aerogenes under nitrogen-rich conditions
Source: Front Microbiol. 2024 Feb 28;15:1323160. doi: 10.3389/fmicb.2024.1323160 (PMC10945327; doi:10.3389/fmicb.2024.1323160)
Supplement: Supplementary file 1 [file Data_Sheet_1.zip › Supplementary Dataset1.xlsx]

## Sheet: cluster_1
Supplementary Dataset 1. Gene co-expression clusters of the upregulated DEGs in K.aerogenes under nitrogen condition.
Gene_id	Clusters	Gene name	Gene description	FC(DM2/DM1)	Log2FC(DM2/DM1)	Pvalue	Padjust	Significant	Regulate	Gene Type	Biotype	NR_hit-name	NR_description	Pfam_id	Domain	Domain description	Swiss-Prot_hit-name	Swiss-Prot_description	COG_id	COG_Functional Categories	GO_id	GO_term	KO_id	KO_name	Pathway_id	Pathway_definition
FPV33_RS05380	Cluster 1	norV	anaerobic nitric oxide reductase flavorubredoxin	852.151	9.73496	0	0	yes	up	ref_gene	mRNA	<a target="_blank" href="https://www.ncbi.nlm.nih.gov/protein/WP_047064118.1/">WP_047064118.1</a>	MULTISPECIES: anaerobic nitric oxide reductase flavorubredoxin [Klebsiella]	PF00301.22;PF19583.1;PF00258.27;PF00753.29;PF12706.9	Rubredoxin;ODP;Flavodoxin_1;Lactamase_B;Lactamase_B_2	Rubredoxin;ODP family beta lactamase;Flavodoxin;Metallo-beta-lactamase superfamily;Beta-lactamase superfamily domain	<a target="_blank" href="https://www.ncbi.nlm.nih.gov/protein/sp|A6TCX5|NORV_KLEP7;/">sp|A6TCX5|NORV_KLEP7;</a>	Anaerobic nitric oxide reductase flavorubredoxin OS=Klebsiella pneumoniae subsp. pneumoniae;	COG0426	C:Energy production and conversion	------	------	K12264	norV	------	------
FPV33_RS05375	Cluster 1	norW	NADH:flavorubredoxin reductase NorW	106.942	6.74068	1.3828e-263	3.18598e-260	yes	up	ref_gene	mRNA	<a target="_blank" href="https://www.ncbi.nlm.nih.gov/protein/WP_063446016.1/">WP_063446016.1</a>	NADH:flavorubredoxin reductase NorW [Klebsiella aerogenes]	PF07992.16;PF00070.29;PF18113.3;PF13738.8;PF01266.26;PF05834.14;PF13434.8;PF13241.8;PF00899.23;PF02737.20	Pyr_redox_2;Pyr_redox;Rbx_binding;Pyr_redox_3;DAO;Lycopene_cycl;K_oxygenase;NAD_binding_7;ThiF;3HCDH_N	Pyridine nucleotide-disulphide oxidoreductase;Pyridine nucleotide-disulphide oxidoreductase;Rubredoxin binding C-terminal domain;Pyridine nucleotide-disulphide oxidoreductase;FAD dependent oxidoreductase;Lycopene cyclase protein;L-lysine 6-monooxygenase;Putative NA;ThiF family;3-hydroxyacyl-CoA dehydrogenase, NAD binding domain	<a target="_blank" href="https://www.ncbi.nlm.nih.gov/protein/sp|B5XVA0|NORW_KLEP3;/">sp|B5XVA0|NORW_KLEP3;</a>	Nitric oxide reductase FlRd-NA;	COG1251	C:Energy production and conversion	------	------	K12265	norW	------	------
FPV33_RS18310	Cluster 1	FPV33_RS18310	sugar-binding transcriptional regulator	33.777	5.07798	3.81805e-213	4.39839e-210	yes	up	ref_gene	mRNA	<a target="_blank" href="https://www.ncbi.nlm.nih.gov/protein/WP_015367784.1/">WP_015367784.1</a>	MULTISPECIES: sugar-binding transcriptional regulator [Klebsiella]	PF04198.15;PF12802.9	Sugar-bind;MarR_2	Putative sugar-binding domain;MarR family	<a target="_blank" href="https://www.ncbi.nlm.nih.gov/protein/sp|P37078|SORC_KLEPN;/">sp|P37078|SORC_KLEPN;</a>	Sorbitol operon regulator OS=Klebsiella pneumoniae OX=573 GN=sorC PE=1 SV=1;	COG2390	K:Transcription	GO:0030246;GO:0003677	MF:carbohydrate binding;MF:DNA binding;	------	------	------	------
FPV33_RS18970	Cluster 1	FPV33_RS18970	type B 50S ribosomal protein L31	117.509	6.87662	1.15525e-169	8.87232e-167	yes	up	ref_gene	mRNA	<a target="_blank" href="https://www.ncbi.nlm.nih.gov/protein/WP_015367923.1/">WP_015367923.1</a>	MULTISPECIES: type B 50S ribosomal protein L31 [Klebsiella]	PF01197.20	Ribosomal_L31	Ribosomal protein L31	<a target="_blank" href="https://www.ncbi.nlm.nih.gov/protein/sp|B5Y0Q4|RL31B_KLEP3;/">sp|B5Y0Q4|RL31B_KLEP3;</a>	50S ribosomal protein L31 type B OS=Klebsiella pneumoniae;	COG0254	J:Translation, ribosomal structure and biogenesis	GO:0006412;GO:0005840;GO:0003735	BP:translation;CC:ribosome;MF:structural constituent of ribosome;	K02909	rpmE	map03010	Ribosome
FPV33_RS06650	Cluster 1	ptsJ	transcriptional regulator PtsJ	18.272	4.19154	2.3025e-133	1.32624e-130	yes	up	ref_gene	mRNA	<a target="_blank" href="https://www.ncbi.nlm.nih.gov/protein/WP_047042251.1/">WP_047042251.1</a>	transcriptional regulator PtsJ [Klebsiella aerogenes]	PF00155.23;PF00392.23	Aminotran_1_2;GntR	Aminotransferase class I and II;Bacterial regulatory proteins, gntR family	<a target="_blank" href="https://www.ncbi.nlm.nih.gov/protein/sp|P40193|PTSJ_SALTY;/">sp|P40193|PTSJ_SALTY;</a>	Vitamin B6 salvage pathway transcriptional repressor PtsJ OS=Salmonella typhimurium;	COG1167;COG1167	K:Transcription;E:Amino acid transport and metabolism	------	------	------	------	------	------
FPV33_RS06655	Cluster 1	pdxK	pyridoxine/pyridoxal/pyridoxamine kinase	20.568	4.36231	3.35787e-133	1.71923e-130	yes	up	ref_gene	mRNA	<a target="_blank" href="https://www.ncbi.nlm.nih.gov/protein/WP_020078203.1/">WP_020078203.1</a>	pyridoxine/pyridoxal/pyridoxamine kinase [Klebsiella aerogenes]	PF08543.14;PF00294.26	Phos_pyr_kin;PfkB	Phosphomethylpyrimidine kinase;pfkB family carbohydrate kinase	<a target="_blank" href="https://www.ncbi.nlm.nih.gov/protein/sp|Q57LS3|PDXK_SALCH;/">sp|Q57LS3|PDXK_SALCH;</a>	Pyridoxine/pyridoxal/pyridoxamine kinase OS=Salmonella choleraesuis;	COG2240	H:Coenzyme transport and metabolism	------	------	K00868	pdxK	map00750	Vitamin B6 metabolism
FPV33_RS21160	Cluster 1	ispH	4-hydroxy-3-methylbut-2-enyl diphosphate reductase	17.331	4.11529	2.45317e-125	1.02765e-122	yes	up	ref_gene	mRNA	<a target="_blank" href="https://www.ncbi.nlm.nih.gov/protein/WP_015368325.1/">WP_015368325.1</a>	MULTISPECIES: 4-hydroxy-3-methylbut-2-enyl diphosphate reductase [Klebsiella]	PF02401.20	LYTB	LytB protein	<a target="_blank" href="https://www.ncbi.nlm.nih.gov/protein/sp|B5Y232|ISPH_KLEP3;/">sp|B5Y232|ISPH_KLEP3;</a>	4-hydroxy-3-methylbut-2-enyl diphosphate reductase OS=Klebsiella pneumoniae;	COG0761	I:Lipid transport and metabolism	GO:0016114;GO:0050992;GO:0019288;GO:0051539;GO:0051745;GO:0046872	BP:terpenoid biosynthetic process;BP:dimethylallyl diphosphate biosynthetic process;BP:isopentenyl diphosphate biosynthetic process, methylerythritol 4-phosphate pathway;MF:4 iron, 4 sulfur cluster binding;MF:4-hydroxy-3-methylbut-2-en-1-yl diphosphate reductase activity;MF:metal ion binding;	K03527	ispH	map00900	Terpenoid backbone biosynthesis
FPV33_RS13855	Cluster 1	FPV33_RS13855	TetR/AcrR family transcriptional regulator	16.246	4.02203	1.57056e-119	5.1694e-117	yes	up	ref_gene	mRNA	<a target="_blank" href="https://www.ncbi.nlm.nih.gov/protein/WP_015705222.1/">WP_015705222.1</a>	TetR/AcrR family transcriptional regulator [Klebsiella aerogenes]	PF16925.7;PF00440.25	TetR_C_13;TetR_N	Tetracyclin repressor-like, C-terminal domain;Bacterial regulatory proteins, tetR family	<a target="_blank" href="https://www.ncbi.nlm.nih.gov/protein/sp|P67431|NEMR_ECOL6;/">sp|P67431|NEMR_ECOL6;</a>	HTH-type transcriptional repressor NemR OS=Escherichia coli O6:H1;	COG1309	K:Transcription	GO:0003677	MF:DNA binding;	K16137	nemR	------	------
FPV33_RS13860	Cluster 1	FPV33_RS13860	alkene reductase	16.94	4.08238	1.82243e-116	5.5985e-114	yes	up	ref_gene	mRNA	<a target="_blank" href="https://www.ncbi.nlm.nih.gov/protein/WP_015366875.1/">WP_015366875.1</a>	alkene reductase [Klebsiella aerogenes]	PF00724.22	Oxidored_FMN	NAD	<a target="_blank" href="https://www.ncbi.nlm.nih.gov/protein/sp|P77258|NEMA_ECOLI;/">sp|P77258|NEMA_ECOLI;</a>	N-ethylmaleimide reductase OS=Escherichia coli;	COG1902	C:Energy production and conversion	GO:0010181;GO:0016491	MF:FMN binding;MF:oxidoreductase activity;	K10680	nemA	map00633	Nitrotoluene degradation
FPV33_RS21175	Cluster 1	ileS	isoleucine--tRNA ligase	10.462	3.38703	8.13634e-113	2.34327e-110	yes	up	ref_gene	mRNA	<a target="_blank" href="https://www.ncbi.nlm.nih.gov/protein/WP_032709858.1/">WP_032709858.1</a>	isoleucine--tRNA ligase [Klebsiella aerogenes]	PF00133.24;PF08264.15;PF09334.13;PF06827.16;PF01406.21;PF01921.20;PF13603.8	tRNA-synt_1;Anticodon_1;tRNA-synt_1g;zf-FPG_IleRS;tRNA-synt_1e;tRNA-synt_1f;tRNA-synt_1_2	tRNA synthetases class I;Anticodon-binding domain of tRNA ligase;tRNA synthetases class I;Zinc finger found in FPG and IleRS;tRNA synthetases class I;tRNA synthetases class I;Leucyl-tRNA synthetase, Domain 2	<a target="_blank" href="https://www.ncbi.nlm.nih.gov/protein/sp|B5Y235|SYI_KLEP3;/">sp|B5Y235|SYI_KLEP3;</a>	Isoleucine--tRNA ligase OS=Klebsiella pneumoniae;	COG0060	J:Translation, ribosomal structure and biogenesis	------	------	K01870	ileS	map00970	Aminoacyl-tRNA biosynthesis
FPV33_RS10305	Cluster 1	lapB	lipopolysaccharide assembly protein LapB	11.779	3.55816	4.64969e-101	1.19032e-98	yes	up	ref_gene	mRNA	<a target="_blank" href="https://www.ncbi.nlm.nih.gov/protein/WP_015366230.1/">WP_015366230.1</a>	lipopolysaccharide assembly protein LapB [Klebsiella aerogenes]	PF18073.3;PF14559.8;PF13424.8;PF12895.9	Rubredoxin_2;TPR_19;TPR_12;ANAPC3	Rubredoxin metal binding domain;Tetratricopeptide repeat;Tetratricopeptide repeat;Anaphase-promoting complex, cyclosome, subunit 3	<a target="_blank" href="https://www.ncbi.nlm.nih.gov/protein/sp|P0AB60|LAPB_ECO57;/">sp|P0AB60|LAPB_ECO57;</a>	Lipopolysaccharide assembly protein B OS=Escherichia coli O157:H7 OX=83334 GN=lapB PE=1 SV=1;	COG2956	M:Cell wall/membrane/envelope biogenesis	GO:0008653;GO:0046890;GO:0031235;GO:0016021;GO:0005506	BP:lipopolysaccharide metabolic process;BP:regulation of lipid biosynthetic process;CC:intrinsic component of the cytoplasmic side of the plasma membrane;CC:integral component of membrane;MF:iron ion binding;	K19804	lapB	------	------
FPV33_RS09140	Cluster 1	znuB	zinc ABC transporter permease subunit ZnuB	11.48	3.52103	5.71919e-99	1.38706e-96	yes	up	ref_gene	mRNA	<a target="_blank" href="https://www.ncbi.nlm.nih.gov/protein/WP_015365991.1/">WP_015365991.1</a>	zinc ABC transporter permease subunit ZnuB [Klebsiella aerogenes]	PF00950.19;PF01032.20	ABC-3;FecCD	ABC 3 transport family;FecCD transport family	<a target="_blank" href="https://www.ncbi.nlm.nih.gov/protein/sp|P39832|ZNUB_ECOLI;/">sp|P39832|ZNUB_ECOLI;</a>	High-affinity zinc uptake system membrane protein ZnuB OS=Escherichia coli;	COG1108	P:Inorganic ion transport and metabolism	GO:0043190;GO:0005887;GO:0042626	CC:ATP-binding cassett;CC:integral component of plasma membrane;MF:ATPase activity, coupled to transmembrane movement of substances;	K09816	znuB	map02010	ABC transporters
FPV33_RS09600	Cluster 1	FPV33_RS09600	ABC transporter ATP-binding protein	31.726	4.98758	1.07182e-92	2.46948e-90	yes	up	ref_gene	mRNA	<a target="_blank" href="https://www.ncbi.nlm.nih.gov/protein/WP_143830226.1/">WP_143830226.1</a>	ABC transporter ATP-binding protein [Klebsiella aerogenes]	PF00005.29;PF13304.8;PF02463.21	ABC_tran;AAA_21;SMC_N	ABC transporter;AAA domain, putative AbiEii toxin, Type IV TA system;RecF/RecN/SMC N terminal domain	<a target="_blank" href="https://www.ncbi.nlm.nih.gov/protein/sp|Q1I4Q5|HMUV_PSEE4;/">sp|Q1I4Q5|HMUV_PSEE4;</a>	Hemin import ATP-binding protein HmuV OS=Pseudomonas entomophila;	COG1120;COG1120	P:Inorganic ion transport and metabolism;H:Coenzyme transport and metabolism	------	------	K02013	------	------	------
FPV33_RS09145	Cluster 1	znuC	zinc ABC transporter ATP-binding protein ZnuC	8.607	3.10555	6.38472e-92	1.40099e-89	yes	up	ref_gene	mRNA	<a target="_blank" href="https://www.ncbi.nlm.nih.gov/protein/WP_015705955.1/">WP_015705955.1</a>	MULTISPECIES: zinc ABC transporter ATP-binding protein ZnuC [Klebsiella]	PF00005.29;PF13304.8;PF13555.8;PF03193.18	ABC_tran;AAA_21;AAA_29;RsgA_GTPase	ABC transporter;AAA domain, putative AbiEii toxin, Type IV TA system;P-loop containing region of AAA domain;RsgA GTPase	<a target="_blank" href="https://www.ncbi.nlm.nih.gov/protein/sp|P0A9X3|ZNUC_ECO57;/">sp|P0A9X3|ZNUC_ECO57;</a>	Zinc import ATP-binding protein ZnuC OS=Escherichia coli O157:H7 OX=83334 GN=znuC PE=3 SV=1;	COG1121	P:Inorganic ion transport and metabolism	GO:0005886;GO:0015633;GO:0016787;GO:0005524	CC:plasma membrane;MF:zinc-transporting ATPase activity;MF:hydrolase activity;MF:ATP binding;	K09817	znuC	map02010	ABC transporters
FPV33_RS21290	Cluster 1	dnaJ	molecular chaperone DnaJ	11.087	3.47081	4.84693e-91	9.71073e-89	yes	up	ref_gene	mRNA	<a target="_blank" href="https://www.ncbi.nlm.nih.gov/protein/WP_015368350.1/">WP_015368350.1</a>	molecular chaperone DnaJ [Klebsiella aerogenes]	PF01556.20;PF00226.33;PF00684.21;PF15777.7;PF17302.4	DnaJ_C;DnaJ;DnaJ_CXXCXGXG;Anti-TRAP;DUF5351	DnaJ C terminal domain;DnaJ domain;DnaJ central domain;Tryptophan RNA-binding attenuator protein inhibitory protein;Family of unknown function	<a target="_blank" href="https://www.ncbi.nlm.nih.gov/protein/sp|A6T4F5|DNAJ_KLEP7;/">sp|A6T4F5|DNAJ_KLEP7;</a>	Chaperone protein DnaJ OS=Klebsiella pneumoniae subsp. pneumoniae;	COG0484	O:Posttranslational modification, protein turnover, chaperones	GO:0006457;GO:0006260;GO:0009408;GO:0005737;GO:0031072;GO:0051082;GO:0008270;GO:0005524	BP:protein folding;BP:DNA replication;BP:response to heat;CC:cytoplasm;MF:heat shock protein binding;MF:unfolded protein binding;MF:zinc ion binding;MF:ATP binding;	K03686	dnaJ	------	------
FPV33_RS20625	Cluster 1	lpdA	dihydrolipoyl dehydrogenase	9.834	3.29779	1.84972e-88	3.40941e-86	yes	up	ref_gene	mRNA	<a target="_blank" href="https://www.ncbi.nlm.nih.gov/protein/AML36959.1/">AML36959.1</a>	Dihydrolipoyl dehydrogenase [Klebsiella aerogenes]	PF07992.16;PF02852.24;PF00070.29;PF13738.8;PF01134.24;PF12831.9;PF00890.26;PF03486.16;PF01946.19;PF13450.8;PF01494.21	Pyr_redox_2;Pyr_redox_dim;Pyr_redox;Pyr_redox_3;GIDA;FAD_oxidored;FAD_binding_2;HI0933_like;Thi4;NAD_binding_8;FAD_binding_3	Pyridine nucleotide-disulphide oxidoreductase;Pyridine nucleotide-disulphide oxidoreductase, dimerisation domain;Pyridine nucleotide-disulphide oxidoreductase;Pyridine nucleotide-disulphide oxidoreductase;Glucose inhibited division protein A;FAD dependent oxidoreductase;FAD binding domain;HI0933-like protein;Thi4 family;NA;FAD binding domain	<a target="_blank" href="https://www.ncbi.nlm.nih.gov/protein/sp|P0A9P2|DLDH_ECO57;/">sp|P0A9P2|DLDH_ECO57;</a>	Dihydrolipoyl dehydrogenase OS=Escherichia coli O157:H7 OX=83334 GN=lpdA PE=3 SV=2;	COG1249	C:Energy production and conversion	GO:0045454;GO:0050660;GO:0004148	BP:cell redox homeostasis;MF:flavin adenine dinucleotide binding;MF:dihydrolipoyl dehydrogenase activity;	K00382	lpd	map00630;map00310;map00640;map00620;map00010;map00260;map00020;map00280;map00380	Citrate cycle (TCA cycle);Valine, leucine and isoleucine degradation;Tryptophan metabolism
FPV33_RS02815	Cluster 1	FPV33_RS02815	DEAD/DEAH family ATP-dependent RNA helicase	7.649	2.93521	3.30085e-88	5.85012e-86	yes	up	ref_gene	mRNA	<a target="_blank" href="https://www.ncbi.nlm.nih.gov/protein/WP_087859921.1/">WP_087859921.1</a>	DEAD/DEAH family ATP-dependent RNA helicase [Klebsiella aerogenes]	PF00270.31;PF00271.33;PF03880.17;PF12343.10;PF04851.17	DEAD;Helicase_C;DbpA;DeaD_C;ResIII	DEAD/DEAH box helicase;Helicase conserved C-terminal domain;DbpA RNA binding domain;DeaD helicase C-terminal disordered region;Type III restriction enzyme, res subunit	<a target="_blank" href="https://www.ncbi.nlm.nih.gov/protein/sp|P33906|DEAD_KLEPN;/">sp|P33906|DEAD_KLEPN;</a>	ATP-dependent RNA helicase DeaD OS=Klebsiella pneumoniae OX=573 GN=deaD PE=3 SV=3;	COG0513	L:Replication, recombination and repair	------	------	K05592	deaD	map03018	RNA degradation
FPV33_RS15140	Cluster 1	FPV33_RS15140	helix-turn-helix domain-containing protein	24.888	4.63739	4.99348e-87	8.52221e-85	yes	up	ref_gene	mRNA	<a target="_blank" href="https://www.ncbi.nlm.nih.gov/protein/WP_015367129.1/">WP_015367129.1</a>	helix-turn-helix domain-containing protein [Klebsiella aerogenes]	PF12833.9;PF00165.25	HTH_18;HTH_AraC	Helix-turn-helix domain;Bacterial regulatory helix-turn-helix proteins, AraC family	<a target="_blank" href="https://www.ncbi.nlm.nih.gov/protein/sp|P0ACH6|MARA_ECO57;/">sp|P0ACH6|MARA_ECO57;</a>	Multiple antibiotic resistance protein MarA OS=Escherichia coli O157:H7 OX=83334 GN=marA PE=3 SV=2;	COG2207	K:Transcription	GO:0003700;GO:0043565	MF:transcription factor activity, sequence-specific DNA binding;MF:sequence-specific DNA binding;	K05804	rob	------	------
FPV33_RS02055	Cluster 1	rplC	50S ribosomal protein L3	8.274	3.04867	4.86871e-80	8.01251e-78	yes	up	ref_gene	mRNA	<a target="_blank" href="https://www.ncbi.nlm.nih.gov/protein/WP_015369422.1/">WP_015369422.1</a>	MULTISPECIES: 50S ribosomal protein L3 [Enterobacteriaceae]	PF00297.24	Ribosomal_L3	Ribosomal protein L3	<a target="_blank" href="https://www.ncbi.nlm.nih.gov/protein/sp|A8AQM0|RL3_CITK8;/">sp|A8AQM0|RL3_CITK8;</a>	50S ribosomal protein L3 OS=Citrobacter koseri;	COG0087	J:Translation, ribosomal structure and biogenesis	GO:0006412;GO:0005840;GO:0003735;GO:0019843	BP:translation;CC:ribosome;MF:structural constituent of ribosome;MF:rRNA binding;	K02906	rplC	map03010	Ribosome
FPV33_RS18965	Cluster 1	ykgO	type B 50S ribosomal protein L36	51.062	5.67417	8.18753e-79	1.2576e-76	yes	up	ref_gene	mRNA	<a target="_blank" href="https://www.ncbi.nlm.nih.gov/protein/AFP68943.1/">AFP68943.1</a>	hypothetical protein ECENHK_05280 [Enterobacter kobei]	PF00444.20	Ribosomal_L36	Ribosomal protein L36	<a target="_blank" href="https://www.ncbi.nlm.nih.gov/protein/sp|A4W7D9|RL362_ENT38;/">sp|A4W7D9|RL362_ENT38;</a>	50S ribosomal protein L36 2 OS=Enterobacter sp.;	COG0257	J:Translation, ribosomal structure and biogenesis	GO:0006412;GO:0005840;GO:0003735	BP:translation;CC:ribosome;MF:structural constituent of ribosome;	K02919	rpmJ	map03010	Ribosome
FPV33_RS11145	Cluster 1	FPV33_RS11145	2-hydroxyacid dehydrogenase	6.778	2.76082	1.82987e-77	2.63501e-75	yes	up	ref_gene	mRNA	<a target="_blank" href="https://www.ncbi.nlm.nih.gov/protein/WP_015366323.1/">WP_015366323.1</a>	2-hydroxyacid dehydrogenase [Klebsiella aerogenes]	PF02826.21;PF00389.32	2-Hacid_dh_C;2-Hacid_dh	D-isomer specific 2-hydroxyacid dehydrogenase, NAD binding domain;D-isomer specific 2-hydroxyacid dehydrogenase, catalytic domain	<a target="_blank" href="https://www.ncbi.nlm.nih.gov/protein/sp|P52643|LDHD_ECOLI;/">sp|P52643|LDHD_ECOLI;</a>	D-lactate dehydrogenase OS=Escherichia coli;	COG1052;COG1052;COG1052	C:Energy production and conversion;H:Coenzyme transport and metabolism;R:General function prediction only	GO:0051287;GO:0008720;GO:0016616	MF:NAD binding;MF:D-lactate dehydrogenase activity;MF:oxidoreductase activity, acting on the CH-OH group of donors, NAD or NADP as acceptor;	K03778	ldhA	map00620	Pyruvate metabolism
FPV33_RS06200	Cluster 1	hmpA	NO-inducible flavohemoprotein	8.726	3.12526	6.82341e-77	9.52796e-75	yes	up	ref_gene	mRNA	<a target="_blank" href="https://www.ncbi.nlm.nih.gov/protein/WP_015370304.1/">WP_015370304.1</a>	NO-inducible flavohemoprotein [Klebsiella aerogenes]	PF00175.23;PF00042.24;PF00970.26;PF11563.10	NAD_binding_1;Globin;FAD_binding_6;Protoglobin	Oxidoreductase NAD-binding domain;Globin;Oxidoreductase FAD-binding domain;Protoglobin	<a target="_blank" href="https://www.ncbi.nlm.nih.gov/protein/sp|Q7ABK6|HMP_ECO57;/">sp|Q7ABK6|HMP_ECO57;</a>	Flavohemoprotein OS=Escherichia coli O157:H7 OX=83334 GN=hmp PE=3 SV=1;	COG1017	C:Energy production and conversion	GO:0009636;GO:0051409;GO:0008941;GO:0019825;GO:0020037;GO:0005344;GO:0046872;GO:0071949	BP:response to toxic substance;BP:response to nitrosative stress;MF:nitric oxide dioxygenase activity;MF:oxygen binding;MF:heme binding;MF:oxygen transporter activity;MF:metal ion binding;MF:FAD binding;	K05916	hmp	------	------
FPV33_RS01435	Cluster 1	zntA	Zn(II)/Cd(II)/Pb(II) translocating P-type ATPase ZntA	7.742	2.9528	7.58895e-77	1.02853e-74	yes	up	ref_gene	mRNA	<a target="_blank" href="https://www.ncbi.nlm.nih.gov/protein/WP_063446183.1/">WP_063446183.1</a>	Zn(II)/C	PF00122.22;PF00702.28;PF00403.28;PF08282.14;PF19803.1	E1-E2_ATPase;Hydrolase;HMA;Hydrolase_3;DUF6286	E1-E2 ATPase;haloacid dehalogenase-like hydrolase;Heavy-metal-associated domain;haloacid dehalogenase-like hydrolase;Family of unknown function	<a target="_blank" href="https://www.ncbi.nlm.nih.gov/protein/sp|Q3YW59|ZNTA_SHISS;/">sp|Q3YW59|ZNTA_SHISS;</a>	Zinc/cadmium/lead-transporting P-type ATPase OS=Shigella sonnei;	COG2217	P:Inorganic ion transport and metabolism	------	------	K01534	zntA	------	------
FPV33_RS13145	Cluster 1	marA	MDR efflux pump AcrAB transcriptional activator MarA	8.31	3.05487	2.14593e-76	2.82527e-74	yes	up	ref_gene	mRNA	<a target="_blank" href="https://www.ncbi.nlm.nih.gov/protein/WP_015366733.1/">WP_015366733.1</a>	MULTISPECIES: MDR efflux pump AcrAB transcriptional activator MarA [Klebsiella]	PF12833.9;PF00165.25	HTH_18;HTH_AraC	Helix-turn-helix domain;Bacterial regulatory helix-turn-helix proteins, AraC family	<a target="_blank" href="https://www.ncbi.nlm.nih.gov/protein/sp|P0A2S6|MARA_SALEN;/">sp|P0A2S6|MARA_SALEN;</a>	Multiple antibiotic resistance protein MarA OS=Salmonella enteritidis OX=149539 GN=marA PE=3 SV=2;	COG2207	K:Transcription	GO:0003700;GO:0043565	MF:transcription factor activity, sequence-specific DNA binding;MF:sequence-specific DNA binding;	K13632	marA	map01503	Cationic antimicrobial peptide (CAMP) resistance
FPV33_RS09395	Cluster 1	yoaE	CNNM family cation transport protein YoaE	8.421	3.07394	1.00658e-74	1.2536e-72	yes	up	ref_gene	mRNA	<a target="_blank" href="https://www.ncbi.nlm.nih.gov/protein/WP_063446532.1/">WP_063446532.1</a>	CNNM family cation transport protein YoaE [Klebsiella aerogenes]	PF03741.18;PF03471.19;PF00571.30	TerC;CorC_HlyC;CBS	Integral membrane protein TerC family;Transporter associated domain;CBS domain	<a target="_blank" href="https://www.ncbi.nlm.nih.gov/protein/sp|P0AEC2|YOAE_ECO57;/">sp|P0AEC2|YOAE_ECO57;</a>	UPF0053 inner membrane protein YoaE OS=Escherichia coli O157:H7 OX=83334 GN=yoaE PE=3 SV=1;	COG1253	R:General function prediction only	GO:0016021;GO:0050660	CC:integral component of membrane;MF:flavin adenine dinucleotide binding;	------	------	------	------
FPV33_RS22780	Cluster 1	hflC	protease modulator HflC	8.463	3.08124	1.23e-74	1.49154e-72	yes	up	ref_gene	mRNA	<a target="_blank" href="https://www.ncbi.nlm.nih.gov/protein/WP_015368630.1/">WP_015368630.1</a>	MULTISPECIES: protease modulator HflC [Klebsiella]	PF01145.27	Band_7	SPFH domain / Band 7 family	<a target="_blank" href="https://www.ncbi.nlm.nih.gov/protein/sp|P0ABC5|HFLC_ECO57;/">sp|P0ABC5|HFLC_ECO57;</a>	Modulator of FtsH protease HflC OS=Escherichia coli O157:H7 OX=83334 GN=hflC PE=3 SV=1;	COG0330	O:Posttranslational modification, protein turnover, chaperones	GO:0052547;GO:0016021;GO:0008233	BP:regulation of peptidase activity;CC:integral component of membrane;MF:peptidase activity;	K04087	hflC	------	------
FPV33_RS02050	Cluster 1	rpsJ	30S ribosomal protein S10	9.11	3.18752	1.14621e-73	1.35429e-71	yes	up	ref_gene	mRNA	<a target="_blank" href="https://www.ncbi.nlm.nih.gov/protein/WP_001181005.1/">WP_001181005.1</a>	MULTISPECIES: 30S ribosomal protein S10 [Bacteria]	PF00338.24	Ribosomal_S10	Ribosomal protein S10p/S20e	<a target="_blank" href="https://www.ncbi.nlm.nih.gov/protein/sp|A3N357|RS10_ACTP2;/">sp|A3N357|RS10_ACTP2;</a>	30S ribosomal protein S10 OS=Actinobacillus pleuropneumoniae serotype 5b;	COG0051	J:Translation, ribosomal structure and biogenesis	GO:0006412;GO:0005840;GO:0015935;GO:0003735;GO:0000049	BP:translation;CC:ribosome;CC:small ribosomal subunit;MF:structural constituent of ribosome;MF:tRNA binding;	K02946	rpsJ	map03010	Ribosome
FPV33_RS20635	Cluster 1	aceE	pyruvate dehydrogenase (acetyl-transferring)%2C homodimeric type	7.32	2.8719	3.73905e-72	4.20232e-70	yes	up	ref_gene	mRNA	<a target="_blank" href="https://www.ncbi.nlm.nih.gov/protein/WP_015368222.1/">WP_015368222.1</a>	MULTISPECIES: pyruvate dehydrogenase (acetyl-transferring), homodimeric type [Klebsiella]	PF17831.3;PF00456.23	PDH_E1_M;Transketolase_N	Pyruvate dehydrogenase E1 component middle domain;Transketolase, thiamine diphosphate binding domain	<a target="_blank" href="https://www.ncbi.nlm.nih.gov/protein/sp|P0AFG9|ODP1_ECO57;/">sp|P0AFG9|ODP1_ECO57;</a>	Pyruvate dehydrogenase E1 component OS=Escherichia coli O157:H7 OX=83334 GN=aceE PE=1 SV=2;	COG2609	C:Energy production and conversion	GO:0004739;GO:0046872	MF:pyruvate dehydrogenas;MF:metal ion binding;	K00163	aceE	map00020;map00010;map00620	Citrate cycle (TCA cycle);Glycolysis / Gluconeogenesis;Pyruvate metabolism
FPV33_RS13965	Cluster 1	FPV33_RS13965	B3/4 domain-containing protein	19.222	4.26472	2.78292e-71	2.98225e-69	yes	up	ref_gene	mRNA	<a target="_blank" href="https://www.ncbi.nlm.nih.gov/protein/WP_015366894.1/">WP_015366894.1</a>	B3/4 domain-containing protein [Klebsiella aerogenes]	PF03483.19	B3_4	B3/4 domain	------	------	COG3382	R:General function prediction only	GO:0004826;GO:0003723	MF:phenylalanine-tRNA ligase activity;MF:RNA binding;	------	------	------	------
FPV33_RS09605	Cluster 1	FPV33_RS09605	ABC transporter substrate-binding protein	15.085	3.91505	1.64095e-69	1.71853e-67	yes	up	ref_gene	mRNA	<a target="_blank" href="https://www.ncbi.nlm.nih.gov/protein/WP_042893456.1/">WP_042893456.1</a>	ABC transporter substrate-binding protein [Klebsiella aerogenes]	PF01497.20	Peripla_BP_2	Periplasmic binding protein	<a target="_blank" href="https://www.ncbi.nlm.nih.gov/protein/sp|O34805|YVRC_BACSU;/">sp|O34805|YVRC_BACSU;</a>	Uncharacterized ABC transporter substrate-binding lipoprotein YvrC OS=Bacillus subtilis;	COG0614	P:Inorganic ion transport and metabolism	------	------	K02016	------	------	------
FPV33_RS09905	Cluster 1	gapA	glyceraldehyde-3-phosphate dehydrogenase	7.166	2.84119	1.82425e-69	1.86803e-67	yes	up	ref_gene	mRNA	<a target="_blank" href="https://www.ncbi.nlm.nih.gov/protein/WP_004203784.1/">WP_004203784.1</a>	MULTISPECIES: glyceraldehyde-3-phosphate dehydrogenase [Klebsiella]	PF02800.22;PF00044.26;PF01113.22	Gp_dh_C;Gp_dh_N;DapB_N	Glyceraldehyde 3-phosphate dehydrogenase, C-terminal domain;Glyceraldehyde 3-phosphate dehydrogenase, NAD binding domain;Dihydrodipicolinate reductase, N-terminus	<a target="_blank" href="https://www.ncbi.nlm.nih.gov/protein/sp|P0A1P1|G3P_SALTI;/">sp|P0A1P1|G3P_SALTI;</a>	Glyceraldehyde-3-phosphate dehydrogenase OS=Salmonella typhi OX=90370 GN=gapA PE=3 SV=2;	COG0057	G:Carbohydrate transport and metabolism	GO:0006006;GO:0051287;GO:0004365;GO:0050661	BP:glucose metabolic process;MF:NAD binding;MF:glyceraldehyde-3-phosphate dehydrogenas;MF:NADP binding;	K00134	gapA	map00710;map00010;map05010;map05130;map05132;map05415;map04066	Carbon fixation in photosynthetic organisms;Glycolysis / Gluconeogenesis;Alzheimer disease;Pathogenic Escherichia coli infection;Salmonella infection;Diabetic cardiomyopathy;HIF-1 signaling pathway
FPV33_RS21295	Cluster 1	dnaK	molecular chaperone DnaK	6.223	2.63766	1.33686e-68	1.31069e-66	yes	up	ref_gene	mRNA	<a target="_blank" href="https://www.ncbi.nlm.nih.gov/protein/WP_015368351.1/">WP_015368351.1</a>	molecular chaperone DnaK [Klebsiella aerogenes]	PF00012.22;PF06723.15;PF02782.18	HSP70;MreB_Mbl;FGGY_C	Hsp70 protein;MreB/Mbl protein;FGGY family of carbohydrate kinases, C-terminal domain	<a target="_blank" href="https://www.ncbi.nlm.nih.gov/protein/sp|B5Y242|DNAK_KLEP3;/">sp|B5Y242|DNAK_KLEP3;</a>	Chaperone protein DnaK OS=Klebsiella pneumoniae;	COG0443	O:Posttranslational modification, protein turnover, chaperones	GO:0006457;GO:0016887;GO:0051082;GO:0005524	BP:protein folding;MF:ATPase activity;MF:unfolded protein binding;MF:ATP binding;	K04043	dnaK	map03018;map05152;map04212	RNA degradation;Tuberculosis;Longevity regulating pathway - worm
FPV33_RS22785	Cluster 1	hflK	FtsH protease activity modulator HflK	7.015	2.81052	4.92872e-68	4.73157e-66	yes	up	ref_gene	mRNA	<a target="_blank" href="https://www.ncbi.nlm.nih.gov/protein/WP_015368631.1/">WP_015368631.1</a>	FtsH protease activity modulator HflK [Klebsiella aerogenes]	PF01145.27;PF12221.10	Band_7;HflK_N	SPFH domain / Band 7 family;Bacterial membrane protein N terminal	<a target="_blank" href="https://www.ncbi.nlm.nih.gov/protein/sp|P0ABC8|HFLK_ECO57;/">sp|P0ABC8|HFLK_ECO57;</a>	Protein HflK OS=Escherichia coli O157:H7 OX=83334 GN=hflK PE=3 SV=1;	COG0330	O:Posttranslational modification, protein turnover, chaperones	GO:0051301;GO:0016021;GO:0008233	BP:cell division;CC:integral component of membrane;MF:peptidase activity;	K04088	hflK	------	------
FPV33_RS22630	Cluster 1	ytfE	iron-sulfur cluster repair protein YtfE	7.197	2.8473	1.06028e-65	9.57994e-64	yes	up	ref_gene	mRNA	<a target="_blank" href="https://www.ncbi.nlm.nih.gov/protein/WP_015704183.1/">WP_015704183.1</a>	iron-sulfur cluster repair protein YtfE [Klebsiella aerogenes]	PF01814.25;PF04405.16	Hemerythrin;ScdA_N	Hemerythrin HHE cation binding domain;Domain of Unknown function	<a target="_blank" href="https://www.ncbi.nlm.nih.gov/protein/sp|B5Y301|YTFE_KLEP3;/">sp|B5Y301|YTFE_KLEP3;</a>	Iron-sulfur cluster repair protein YtfE OS=Klebsiella pneumoniae;	COG2846	O:Posttranslational modification, protein turnover, chaperones	GO:0051409;GO:0006979;GO:0030091;GO:0005737;GO:0046872	BP:response to nitrosative stress;BP:response to oxidative stress;BP:protein repair;CC:cytoplasm;MF:metal ion binding;	K07322	ytfE	------	------
FPV33_RS18955	Cluster 1	FPV33_RS18955	PLP-dependent aminotransferase family protein	9.16	3.19541	1.77786e-64	1.54573e-62	yes	up	ref_gene	mRNA	<a target="_blank" href="https://www.ncbi.nlm.nih.gov/protein/WP_045388538.1/">WP_045388538.1</a>	PLP-dependent aminotransferase family protein [Klebsiella aerogenes]	PF00155.23;PF00392.23	Aminotran_1_2;GntR	Aminotransferase class I and II;Bacterial regulatory proteins, gntR family	<a target="_blank" href="https://www.ncbi.nlm.nih.gov/protein/sp|P49309|MOCR_RHIML;/">sp|P49309|MOCR_RHIML;</a>	Probable rhizopine catabolism regulatory protein MocR OS=Rhizobium meliloti OX=382 GN=mocR PE=3 SV=1;	COG1167;COG1167	K:Transcription;E:Amino acid transport and metabolism	------	------	K00375	------	------	------
FPV33_RS23965	Cluster 1	zinT	metal-binding protein ZinT	14.278	3.83569	2.7327e-63	2.2895e-61	yes	up	ref_gene	mRNA	<a target="_blank" href="https://www.ncbi.nlm.nih.gov/protein/WP_015368916.1/">WP_015368916.1</a>	metal-binding protein ZinT [Klebsiella aerogenes]	PF09223.13	ZinT	ZinT	<a target="_blank" href="https://www.ncbi.nlm.nih.gov/protein/sp|P76344|ZINT_ECOLI;/">sp|P76344|ZINT_ECOLI;</a>	Metal-binding protein ZinT OS=Escherichia coli;	COG3443	P:Inorganic ion transport and metabolism	GO:0008270	MF:zinc ion binding;	------	------	------	------
FPV33_RS21195	Cluster 1	nhaR	transcriptional activator NhaR	5.48	2.45419	9.41559e-63	7.61176e-61	yes	up	ref_gene	mRNA	<a target="_blank" href="https://www.ncbi.nlm.nih.gov/protein/WP_015368331.1/">WP_015368331.1</a>	transcriptional activator NhaR [Klebsiella aerogenes]	PF00126.29;PF03466.22	HTH_1;LysR_substrate	Bacterial regulatory helix-turn-helix protein, lysR family;LysR substrate binding domain	<a target="_blank" href="https://www.ncbi.nlm.nih.gov/protein/sp|P0A9G2|NHAR_ECOLI;/">sp|P0A9G2|NHAR_ECOLI;</a>	Transcriptional activator protein NhaR OS=Escherichia coli;	COG0583	K:Transcription	GO:0003700	MF:transcription factor activity, sequence-specific DNA binding;	K03717	nhaR	------	------
FPV33_RS18305	Cluster 1	FPV33_RS18305	transketolase	8.232	3.04117	1.73892e-62	1.38154e-60	yes	up	ref_gene	mRNA	<a target="_blank" href="https://www.ncbi.nlm.nih.gov/protein/WP_063446966.1/">WP_063446966.1</a>	transketolase [Klebsiella aerogenes]	PF00456.23;PF13292.8;PF00676.22;PF02775.23	Transketolase_N;DXP_synthase_N;E1_dh;TPP_enzyme_C	Transketolase, thiamine diphosphate binding domain;1-deoxy-D-xylulose-5-phosphate synthase;Dehydrogenase E1 component;Thiamine pyrophosphate enzyme, C-terminal TPP binding domain	<a target="_blank" href="https://www.ncbi.nlm.nih.gov/protein/sp|A6VKQ4|APTA_ACTSZ;/">sp|A6VKQ4|APTA_ACTSZ;</a>	Apulose-4-phosphate transketolase subunit A OS=Actinobacillus succinogenes;	COG3959	G:Carbohydrate transport and metabolism	------	------	K00615	tktA	map00030;map01051;map00710	Pentose phosphate pathway;Biosynthesis of ansamycins;Carbon fixation in photosynthetic organisms
FPV33_RS18315	Cluster 1	FPV33_RS18315	FGGY-family carbohydrate kinase	8.748	3.12891	2.49211e-62	1.94638e-60	yes	up	ref_gene	mRNA	<a target="_blank" href="https://www.ncbi.nlm.nih.gov/protein/WP_063446965.1/">WP_063446965.1</a>	FGGY-family carbohydrate kinase [Klebsiella aerogenes]	PF00370.23;PF02782.18	FGGY_N;FGGY_C	FGGY family of carbohydrate kinases, N-terminal domain;FGGY family of carbohydrate kinases, C-terminal domain	<a target="_blank" href="https://www.ncbi.nlm.nih.gov/protein/sp|Q6D5T8|APLK_PECAS;/">sp|Q6D5T8|APLK_PECAS;</a>	Apulose kinase OS=Pectobacterium atrosepticum;	COG0554	C:Energy production and conversion	------	------	K00864	glpK	map04626;map00561;map03320	Plant-pathogen interaction;Glycerolipid metabolism;PPAR signaling pathway
FPV33_RS14090	Cluster 1	FPV33_RS14090	molybdopterin-dependent oxidoreductase	5.71	2.51354	4.62395e-62	3.55119e-60	yes	up	ref_gene	mRNA	<a target="_blank" href="https://www.ncbi.nlm.nih.gov/protein/WP_063445714.1/">WP_063445714.1</a>	molybdopterin-dependent oxidoreductase [Klebsiella aerogenes]	PF02738.20;PF00941.23;PF01315.24;PF03450.19	Ald_Xan_dh_C2;FAD_binding_5;Ald_Xan_dh_C;CO_deh_flav_C	Molybdopterin-binding domain of aldehyde dehydrogenase;FAD binding domain in molybdopterin dehydrogenase;Aldehyde oxidase and xanthine dehydrogenase, a/b hammerhead domain;CO dehydrogenase flavoprotein C-terminal domain	<a target="_blank" href="https://www.ncbi.nlm.nih.gov/protein/sp|O32144|XDHD_BACSU;/">sp|O32144|XDHD_BACSU;</a>	Probable xanthine dehydrogenase subunit D OS=Bacillus subtilis;	COG1319	C:Energy production and conversion	------	------	------	------	------	------
FPV33_RS21180	Cluster 1	ribF	bifunctional riboflavin kinase/FAD synthetase	7.175	2.84306	6.99015e-61	5.28043e-59	yes	up	ref_gene	mRNA	<a target="_blank" href="https://www.ncbi.nlm.nih.gov/protein/WP_015704352.1/">WP_015704352.1</a>	bifunctional riboflavin kinase/FAD synthetase [Klebsiella aerogenes]	PF06574.14;PF01687.19	FAD_syn;Flavokinase	FAD synthetase;Riboflavin kinase	<a target="_blank" href="https://www.ncbi.nlm.nih.gov/protein/sp|P0AG42|RIBF_ECO57;/">sp|P0AG42|RIBF_ECO57;</a>	Bifunctional riboflavin kinase/FMN adenylyltransferase OS=Escherichia coli O157:H7 OX=83334 GN=ribF PE=3 SV=1;	COG0196	H:Coenzyme transport and metabolism	GO:0009398;GO:0009231;GO:0006747;GO:0008531;GO:0003919;GO:0005524	BP:FMN biosynthetic process;BP:riboflavin biosynthetic process;BP:FAD biosynthetic process;MF:riboflavin kinase activity;MF:FMN adenylyltransferase activity;MF:ATP binding;	K11753	ribF	map00740	Riboflavin metabolism
FPV33_RS02065	Cluster 1	rplW	50S ribosomal protein L23	9.327	3.22148	1.75391e-58	1.22455e-56	yes	up	ref_gene	mRNA	<a target="_blank" href="https://www.ncbi.nlm.nih.gov/protein/AAN82524.1/">AAN82524.1</a>	Hypothetical protein c4086 [Escherichia coli CFT073]	PF00276.22	Ribosomal_L23	Ribosomal protein L23	<a target="_blank" href="https://www.ncbi.nlm.nih.gov/protein/sp|Q57J34|RL23_SALCH;/">sp|Q57J34|RL23_SALCH;</a>	50S ribosomal protein L23 OS=Salmonella choleraesuis;	COG0089	J:Translation, ribosomal structure and biogenesis	GO:0006412;GO:0000027;GO:0005840;GO:0022625;GO:0019843;GO:0003735	BP:translation;BP:ribosomal large subunit assembly;CC:ribosome;CC:cytosolic large ribosomal subunit;MF:rRNA binding;MF:structural constituent of ribosome;	------	------	------	------
FPV33_RS13825	Cluster 1	FPV33_RS13825	DUF1656 domain-containing protein	11.696	3.54793	2.49856e-58	1.71841e-56	yes	up	ref_gene	mRNA	<a target="_blank" href="https://www.ncbi.nlm.nih.gov/protein/WP_199802486.1/">WP_199802486.1</a>	DUF1656 domain-containing protein [Klebsiella aerogenes]	PF07869.14	DUF1656	Protein of unknown function	<a target="_blank" href="https://www.ncbi.nlm.nih.gov/protein/sp|P64472|YDHI_ECO57;/">sp|P64472|YDHI_ECO57;</a>	Uncharacterized protein YdhI OS=Escherichia coli O157:H7 OX=83334 GN=ydhI PE=4 SV=1;	------	------	GO:0016021	CC:integral component of membrane;	------	------	------	------
FPV33_RS23935	Cluster 1	oxyR	DNA-binding transcriptional regulator OxyR	4.958	2.30972	2.22317e-56	1.44287e-54	yes	up	ref_gene	mRNA	<a target="_blank" href="https://www.ncbi.nlm.nih.gov/protein/WP_015368909.1/">WP_015368909.1</a>	MULTISPECIES: DNA-binding transcriptional regulator OxyR [Klebsiella]	PF03466.22;PF00126.29	LysR_substrate;HTH_1	LysR substrate binding domain;Bacterial regulatory helix-turn-helix protein, lysR family	<a target="_blank" href="https://www.ncbi.nlm.nih.gov/protein/sp|P0ACQ6|OXYR_ECO57;/">sp|P0ACQ6|OXYR_ECO57;</a>	Hydrogen peroxide-inducible genes activator OS=Escherichia coli O157:H7 OX=83334 GN=oxyR PE=3 SV=1;	COG0583	K:Transcription	GO:0003700;GO:0003677	MF:transcription factor activity, sequence-specific DNA binding;MF:DNA binding;	K04761	oxyR	map02026	Biofilm formation - Escherichia coli
FPV33_RS04945	Cluster 1	syd	SecY-interacting protein	5.371	2.4253	2.86825e-56	1.83568e-54	yes	up	ref_gene	mRNA	<a target="_blank" href="https://www.ncbi.nlm.nih.gov/protein/WP_015369954.1/">WP_015369954.1</a>	SecY-interacting protein [Klebsiella aerogenes]	PF07348.14	Syd	Syd protein	<a target="_blank" href="https://www.ncbi.nlm.nih.gov/protein/sp|A6TD66|SYDP_KLEP7;/">sp|A6TD66|SYDP_KLEP7;</a>	Protein Syd OS=Klebsiella pneumoniae subsp. pneumoniae;	------	------	GO:0009898	CC:cytoplasmic side of plasma membrane;	K15723	syd	------	------
FPV33_RS02130	Cluster 1	rplF	50S ribosomal protein L6	5.67	2.50343	3.46151e-56	2.18502e-54	yes	up	ref_gene	mRNA	<a target="_blank" href="https://www.ncbi.nlm.nih.gov/protein/WP_008807049.1/">WP_008807049.1</a>	MULTISPECIES: 50S ribosomal protein L6 [Enterobacteriaceae]	PF00347.25	Ribosomal_L6	Ribosomal protein L6	<a target="_blank" href="https://www.ncbi.nlm.nih.gov/protein/sp|B5XNA8|RL6_KLEP3;/">sp|B5XNA8|RL6_KLEP3;</a>	50S ribosomal protein L6 OS=Klebsiella pneumoniae;	COG0097	J:Translation, ribosomal structure and biogenesis	GO:0006412;GO:0005840;GO:0003735;GO:0019843	BP:translation;CC:ribosome;MF:structural constituent of ribosome;MF:rRNA binding;	K02933	rplF	map03010	Ribosome
FPV33_RS13150	Cluster 1	marB	multiple antibiotic resistance protein MarB	8.745	3.12842	1.2109e-55	7.43979e-54	yes	up	ref_gene	mRNA	<a target="_blank" href="https://www.ncbi.nlm.nih.gov/protein/WP_020078926.1/">WP_020078926.1</a>	MULTISPECIES: multiple antibiotic resistance protein MarB [Klebsiella]	PF13999.8	MarB	MarB protein	<a target="_blank" href="https://www.ncbi.nlm.nih.gov/protein/sp|P31121|MARB_ECOLI;/">sp|P31121|MARB_ECOLI;</a>	Multiple antibiotic resistance protein MarB OS=Escherichia coli;	------	------	------	------	K13630	marB	------	------
FPV33_RS18830	Cluster 1	FPV33_RS18830	TraB/GumN family protein	5.941	2.5708	2.20256e-55	1.33545e-53	yes	up	ref_gene	mRNA	<a target="_blank" href="https://www.ncbi.nlm.nih.gov/protein/WP_047081014.1/">WP_047081014.1</a>	TraB/GumN family protein [Klebsiella aerogenes]	PF01963.19	TraB_PrgY_gumN	TraB/PrgY/gumN family	<a target="_blank" href="https://www.ncbi.nlm.nih.gov/protein/sp|P77301|YBAP_ECOLI;/">sp|P77301|YBAP_ECOLI;</a>	Uncharacterized protein YbaP OS=Escherichia coli;	COG3735	S:Function unknown	------	------	K09973	------	------	------
FPV33_RS09485	Cluster 1	FPV33_RS09485	DUF1971 domain-containing protein	5.974	2.57871	7.94111e-55	4.69136e-53	yes	up	ref_gene	mRNA	<a target="_blank" href="https://www.ncbi.nlm.nih.gov/protein/WP_015366061.1/">WP_015366061.1</a>	DUF1971 domain-containing protein [Klebsiella aerogenes]	PF09313.13	DUF1971	Domain of unknown function	<a target="_blank" href="https://www.ncbi.nlm.nih.gov/protein/sp|P64489|YEAR_ECO57;/">sp|P64489|YEAR_ECO57;</a>	Uncharacterized protein YeaR OS=Escherichia coli O157:H7 OX=83334 GN=yeaR PE=4 SV=1;	COG3615	P:Inorganic ion transport and metabolism	------	------	------	------	------	------
FPV33_RS24710	Cluster 1	ilvY	HTH-type transcriptional activator IlvY	6.316	2.65891	2.42319e-54	1.41342e-52	yes	up	ref_gene	mRNA	<a target="_blank" href="https://www.ncbi.nlm.nih.gov/protein/WP_015703964.1/">WP_015703964.1</a>	MULTISPECIES: HTH-type transcriptional activator IlvY [Klebsiella]	PF03466.22;PF00126.29;PF13556.8	LysR_substrate;HTH_1;HTH_30	LysR substrate binding domain;Bacterial regulatory helix-turn-helix protein, lysR family;PucR C-terminal helix-turn-helix domain	<a target="_blank" href="https://www.ncbi.nlm.nih.gov/protein/sp|P05827|ILVY_ECOLI;/">sp|P05827|ILVY_ECOLI;</a>	HTH-type transcriptional regulator IlvY OS=Escherichia coli;	COG0583	K:Transcription	GO:0003700;GO:0003677	MF:transcription factor activity, sequence-specific DNA binding;MF:DNA binding;	K02521	ilvY	------	------
FPV33_RS22055	Cluster 1	cusR	copper response regulator transcription factor CusR	5.262	2.39553	3.67147e-54	2.11477e-52	yes	up	ref_gene	mRNA	<a target="_blank" href="https://www.ncbi.nlm.nih.gov/protein/WP_047080543.1/">WP_047080543.1</a>	copper response regulator transcription factor CusR [Klebsiella aerogenes]	PF00072.26;PF00486.30	Response_reg;Trans_reg_C	Response regulator receiver domain;Transcriptional regulatory protein, C terminal	<a target="_blank" href="https://www.ncbi.nlm.nih.gov/protein/sp|P0AD00|CUSR_ECO57;/">sp|P0AD00|CUSR_ECO57;</a>	Transcriptional regulatory protein CusR OS=Escherichia coli O157:H7 OX=83334 GN=cusR PE=3 SV=1;	COG0745;COG0745	T:Signal transduction mechanisms;K:Transcription	GO:0000160;GO:0006355;GO:0003677	BP:phosphorelay signal transduction system;BP:regulation of transcription, DNA-templated;MF:DNA binding;	K07665	cusR	map02020	Two-component system
FPV33_RS07400	Cluster 1	eco	serine protease inhibitor ecotin	7.106	2.82903	9.24977e-54	5.26209e-52	yes	up	ref_gene	mRNA	<a target="_blank" href="https://www.ncbi.nlm.nih.gov/protein/WP_032715000.1/">WP_032715000.1</a>	serine protease inhibitor ecotin [Klebsiella aerogenes]	PF03974.15	Ecotin	Ecotin	<a target="_blank" href="https://www.ncbi.nlm.nih.gov/protein/sp|Q1R9K8|ECOT_ECOUT;/">sp|Q1R9K8|ECOT_ECOUT;</a>	Ecotin OS=Escherichia coli;	COG4574	O:Posttranslational modification, protein turnover, chaperones	GO:0042597;GO:0004867	CC:periplasmic space;MF:serine-type endopeptidase inhibitor activity;	K08276	eco	------	------
FPV33_RS02070	Cluster 1	rplB	50S ribosomal protein L2	7.689	2.94285	2.15722e-53	1.21225e-51	yes	up	ref_gene	mRNA	<a target="_blank" href="https://www.ncbi.nlm.nih.gov/protein/WP_015369423.1/">WP_015369423.1</a>	MULTISPECIES: 50S ribosomal protein L2 [Klebsiella]	PF03947.20;PF00181.25	Ribosomal_L2_C;Ribosomal_L2	Ribosomal Proteins L2, C-terminal domain;Ribosomal Proteins L2, RNA binding domain	<a target="_blank" href="https://www.ncbi.nlm.nih.gov/protein/sp|B5XN97|RL2_KLEP3;/">sp|B5XN97|RL2_KLEP3;</a>	50S ribosomal protein L2 OS=Klebsiella pneumoniae;	COG0090	J:Translation, ribosomal structure and biogenesis	GO:0006412;GO:0015934;GO:0003735;GO:0016740;GO:0019843	BP:translation;CC:large ribosomal subunit;MF:structural constituent of ribosome;MF:transferase activity;MF:rRNA binding;	K02886	rplB	map03010	Ribosome
FPV33_RS12140	Cluster 1	FPV33_RS12140	LysR family transcriptional regulator	7.709	2.94653	4.48285e-53	2.48879e-51	yes	up	ref_gene	mRNA	<a target="_blank" href="https://www.ncbi.nlm.nih.gov/protein/WP_063446475.1/">WP_063446475.1</a>	LysR family transcriptional regulator [Klebsiella aerogenes]	PF03466.22;PF00126.29	LysR_substrate;HTH_1	LysR substrate binding domain;Bacterial regulatory helix-turn-helix protein, lysR family	<a target="_blank" href="https://www.ncbi.nlm.nih.gov/protein/sp|P30864|YAFC_ECOLI;/">sp|P30864|YAFC_ECOLI;</a>	Uncharacterized HTH-type transcriptional regulator YafC OS=Escherichia coli;	COG0583	K:Transcription	GO:0003700	MF:transcription factor activity, sequence-specific DNA binding;	------	------	------	------
FPV33_RS02060	Cluster 1	rplD	50S ribosomal protein L4	7.674	2.94	2.19214e-51	1.1884e-49	yes	up	ref_gene	mRNA	<a target="_blank" href="https://www.ncbi.nlm.nih.gov/protein/WP_000424395.1/">WP_000424395.1</a>	MULTISPECIES: 50S ribosomal protein L4 [Bacteria]	PF00573.24	Ribosomal_L4	Ribosomal protein L4/L1 family	<a target="_blank" href="https://www.ncbi.nlm.nih.gov/protein/sp|A8AQL8|RL4_CITK8;/">sp|A8AQL8|RL4_CITK8;</a>	50S ribosomal protein L4 OS=Citrobacter koseri;	COG0088	J:Translation, ribosomal structure and biogenesis	GO:0017148;GO:0042255;GO:0060702;GO:0045892;GO:0006353;GO:0006417;GO:0046677;GO:0006412;GO:0005829;GO:0015934;GO:0005840;GO:0022625;GO:0042788;GO:0030371;GO:0019843;GO:0003735;GO:0060698	BP:negative regulation of translation;BP:ribosome assembly;BP:negative regulation of endoribonuclease activity;BP:negative regulation of transcription, DNA-templated;BP:DNA-templated transcription, termination;BP:regulation of translation;BP:response to antibiotic;BP:translation;CC:cytosol;CC:large ribosomal subunit;CC:ribosome;CC:cytosolic large ribosomal subunit;CC:polysomal ribosome;MF:transla…	K02926	rplD	map03010	Ribosome
FPV33_RS07860	Cluster 1	FPV33_RS07860	arsenic transporter	7.169	2.84186	3.83871e-51	2.05684e-49	yes	up	ref_gene	mRNA	<a target="_blank" href="https://www.ncbi.nlm.nih.gov/protein/WP_063445867.1/">WP_063445867.1</a>	arsenic transporter [Klebsiella aerogenes]	PF02040.17;PF03600.18	ArsB;CitMHS	Arsenical pump membrane protein;Citrate transporter	<a target="_blank" href="https://www.ncbi.nlm.nih.gov/protein/sp|P74985|ARSB_YEREN;/">sp|P74985|ARSB_YEREN;</a>	Arsenical pump membrane protein OS=Yersinia enterocolitica OX=630 GN=arsB PE=3 SV=1;	COG1055	P:Inorganic ion transport and metabolism	------	------	K03893	arsB	------	------
FPV33_RS02125	Cluster 1	rpsH	30S ribosomal protein S8	5.573	2.47846	1.48486e-50	7.86465e-49	yes	up	ref_gene	mRNA	<a target="_blank" href="https://www.ncbi.nlm.nih.gov/protein/KGB10615.1/">KGB10615.1</a>	hypothetical protein DR72_4514 [[Enterobacter] aerogenes] [Klebsiella aerogenes]	PF00410.21	Ribosomal_S8	Ribosomal protein S8	<a target="_blank" href="https://www.ncbi.nlm.nih.gov/protein/sp|B5XNA7|RS8_KLEP3;/">sp|B5XNA7|RS8_KLEP3;</a>	30S ribosomal protein S8 OS=Klebsiella pneumoniae;	COG0096	J:Translation, ribosomal structure and biogenesis	GO:0006412;GO:0005840;GO:0003735;GO:0019843	BP:translation;CC:ribosome;MF:structural constituent of ribosome;MF:rRNA binding;	------	------	------	------
FPV33_RS13830	Cluster 1	FPV33_RS13830	HlyD family secretion protein	9.928	3.31152	8.34011e-50	4.31812e-48	yes	up	ref_gene	mRNA	<a target="_blank" href="https://www.ncbi.nlm.nih.gov/protein/WP_015366869.1/">WP_015366869.1</a>	HlyD family secretion protein [Klebsiella aerogenes]	PF13533.8;PF13437.8;PF16576.7;PF00529.22;PF12700.9	Biotin_lipoyl_2;HlyD_3;HlyD_D23;CusB_dom_1;HlyD_2	Biotin-lipoyl like;HlyD family secretion protein;Barrel-sandwich domain of CusB or HlyD membrane-fusion;Cation efflux system protein CusB domain 1;HlyD family secretion protein	<a target="_blank" href="https://www.ncbi.nlm.nih.gov/protein/sp|P76185|YDHJ_ECOLI;/">sp|P76185|YDHJ_ECOLI;</a>	Uncharacterized protein YdhJ OS=Escherichia coli;	COG1566	V:Defense mechanisms	GO:0016021;GO:0022857	CC:integral component of membrane;MF:transmembrane transporter activity;	------	------	------	------
FPV33_RS00075	Cluster 1	ibpA	heat shock chaperone IbpA	7.004	2.80813	3.41994e-49	1.75101e-47	yes	up	ref_gene	mRNA	<a target="_blank" href="https://www.ncbi.nlm.nih.gov/protein/WP_015703892.1/">WP_015703892.1</a>	MULTISPECIES: heat shock chaperone IbpA [Klebsiella]	PF00011.23	HSP20	Hsp20/alpha crystallin family	<a target="_blank" href="https://www.ncbi.nlm.nih.gov/protein/sp|B5XT60|IBPA_KLEP3;/">sp|B5XT60|IBPA_KLEP3;</a>	Small heat shock protein IbpA OS=Klebsiella pneumoniae;	COG0071	O:Posttranslational modification, protein turnover, chaperones	GO:0050821;GO:0005737	BP:protein stabilization;CC:cytoplasm;	K04080	ibpA	------	------
FPV33_RS02025	Cluster 1	fusA	elongation factor G	4.613	2.20569	7.09386e-49	3.4775e-47	yes	up	ref_gene	mRNA	<a target="_blank" href="https://www.ncbi.nlm.nih.gov/protein/WP_045375915.1/">WP_045375915.1</a>	MULTISPECIES: elongation factor G [Klebsiella]	PF00009.29;PF03764.20;PF14492.8;PF00679.26;PF03144.27;PF16658.7	GTP_EFTU;EFG_IV;EFG_III;EFG_C;GTP_EFTU_D2;RF3_C	Elongation factor Tu GTP binding domain;Elongation factor G, domain IV;Elongation Factor G, domain III;Elongation factor G C-terminus;Elongation factor Tu domain 2;Class II release factor RF3, C-terminal domain	<a target="_blank" href="https://www.ncbi.nlm.nih.gov/protein/sp|A7MKJ6|EFG_CROS8;/">sp|A7MKJ6|EFG_CROS8;</a>	Elongation factor G OS=Cronobacter sakazakii;	COG0480	J:Translation, ribosomal structure and biogenesis	GO:0005737;GO:0003746;GO:0003924;GO:0005525	CC:cytoplasm;MF:translation elongation factor activity;MF:GTPase activity;MF:GTP binding;	K02355	fusA	------	------
FPV33_RS18300	Cluster 1	FPV33_RS18300	transketolase	7.999	2.99982	9.4803e-49	4.59844e-47	yes	up	ref_gene	mRNA	<a target="_blank" href="https://www.ncbi.nlm.nih.gov/protein/WP_063446967.1/">WP_063446967.1</a>	transketolase [Klebsiella aerogenes]	PF02780.22;PF02779.26;PF17147.6	Transketolase_C;Transket_pyr;PFOR_II	Transketolase, C-terminal domain;Transketolase, pyrimidine binding domain;Pyruvat	<a target="_blank" href="https://www.ncbi.nlm.nih.gov/protein/sp|A6VKQ3|APTB_ACTSZ;/">sp|A6VKQ3|APTB_ACTSZ;</a>	Apulose-4-phosphate transketolase subunit B OS=Actinobacillus succinogenes;	COG3958	G:Carbohydrate transport and metabolism	------	------	K00615	tktA	map00030;map01051;map00710	Pentose phosphate pathway;Biosynthesis of ansamycins;Carbon fixation in photosynthetic organisms
FPV33_RS02135	Cluster 1	rplR	50S ribosomal protein L18	5.561	2.47522	3.31986e-48	1.59353e-46	yes	up	ref_gene	mRNA	<a target="_blank" href="https://www.ncbi.nlm.nih.gov/protein/WP_006817270.1/">WP_006817270.1</a>	MULTISPECIES: 50S ribosomal protein L18 [Enterobacteriaceae]	PF00861.24	Ribosomal_L18p	Ribosomal L18 of archaea, bacteria, mitoch. and chloroplast	<a target="_blank" href="https://www.ncbi.nlm.nih.gov/protein/sp|B5XNA9|RL18_KLEP3;/">sp|B5XNA9|RL18_KLEP3;</a>	50S ribosomal protein L18 OS=Klebsiella pneumoniae;	COG0256	J:Translation, ribosomal structure and biogenesis	GO:0006412;GO:0005840;GO:0003735;GO:0019843	BP:translation;CC:ribosome;MF:structural constituent of ribosome;MF:rRNA binding;	K02881	rplR	map03010	Ribosome
FPV33_RS18835	Cluster 1	ybaK	Cys-tRNA(Pro)/Cys-tRNA(Cys) deacylase YbaK	5.255	2.39376	1.05236e-47	4.99926e-46	yes	up	ref_gene	mRNA	<a target="_blank" href="https://www.ncbi.nlm.nih.gov/protein/WP_015367897.1/">WP_015367897.1</a>	MULTISPECIES: Cys-tRNA(Pro)/Cys-tRN	PF04073.17	tRNA_edit	Aminoacyl-tRNA editing domain	<a target="_blank" href="https://www.ncbi.nlm.nih.gov/protein/sp|P0AAR3|YBAK_ECOLI;/">sp|P0AAR3|YBAK_ECOLI;</a>	Cys-tRN;	COG2606	J:Translation, ribosomal structure and biogenesis	GO:0006412;GO:0016829;GO:0002161	BP:translation;MF:lyase activity;MF:aminoacyl-tRNA editing activity;	K03976	ybaK	------	------
FPV33_RS15135	Cluster 1	FPV33_RS15135	efflux RND transporter periplasmic adaptor subunit	8.402	3.07066	1.48457e-47	6.9805e-46	yes	up	ref_gene	mRNA	<a target="_blank" href="https://www.ncbi.nlm.nih.gov/protein/WP_063445827.1/">WP_063445827.1</a>	efflux RND transporter periplasmic adaptor subunit [Klebsiella aerogenes]	PF13533.8;PF16576.7;PF13437.8	Biotin_lipoyl_2;HlyD_D23;HlyD_3	Biotin-lipoyl like;Barrel-sandwich domain of CusB or HlyD membrane-fusion;HlyD family secretion protein	<a target="_blank" href="https://www.ncbi.nlm.nih.gov/protein/sp|P0AE07|ACRA_ECO57;/">sp|P0AE07|ACRA_ECO57;</a>	Multidrug efflux pump subunit AcrA OS=Escherichia coli O157:H7 OX=83334 GN=acrA PE=3 SV=1;	COG0845;COG0845	M:Cell wall/membrane/envelope biogenesis;V:Defense mechanisms	GO:0016020;GO:0022857	CC:membrane;MF:transmembrane transporter activity;	K19586	oqxA	------	------
FPV33_RS13140	Cluster 1	marR	multiple antibiotic resistance transcriptional regulator MarR	7.136	2.83507	2.1981e-47	1.02312e-45	yes	up	ref_gene	mRNA	<a target="_blank" href="https://www.ncbi.nlm.nih.gov/protein/WP_015366732.1/">WP_015366732.1</a>	multiple antibiotic resistance transcriptional regulator MarR [Klebsiella aerogenes]	PF01047.24;PF12802.9;PF13463.8	MarR;MarR_2;HTH_27	MarR family;MarR family;Winged helix DNA-binding domain	<a target="_blank" href="https://www.ncbi.nlm.nih.gov/protein/sp|P27245|MARR_ECOLI;/">sp|P27245|MARR_ECOLI;</a>	Multiple antibiotic resistance protein MarR OS=Escherichia coli;	COG1846	K:Transcription	GO:0003700;GO:0003677	MF:transcription factor activity, sequence-specific DNA binding;MF:DNA binding;	K03712	marR	------	------
FPV33_RS05390	Cluster 1	norR	nitric oxide reductase transcriptional regulator NorR	4.358	2.12366	2.42667e-47	1.11821e-45	yes	up	ref_gene	mRNA	<a target="_blank" href="https://www.ncbi.nlm.nih.gov/protein/WP_063446015.1/">WP_063446015.1</a>	nitric oxide reductase transcriptional regulator NorR [Klebsiella aerogenes]	PF00158.28;PF14532.8;PF01590.28;PF01078.23;PF13185.8;PF00004.31;PF07728.16;PF00493.25	Sigma54_activat;Sigma54_activ_2;GAF;Mg_chelatase;GAF_2;AAA;AAA_5;MCM	Sigma-54 interaction domain;Sigma-54 interaction domain;GAF domain;Magnesium chelatase, subunit ChlI;GAF domain;ATPase family associated with various cellular activities;AAA domain;MCM P-loop domain	<a target="_blank" href="https://www.ncbi.nlm.nih.gov/protein/sp|B5XVA2|NORR_KLEP3;/">sp|B5XVA2|NORR_KLEP3;</a>	Anaerobic nitric oxide reductase transcription regulator NorR OS=Klebsiella pneumoniae;	COG3604;COG3604	K:Transcription;T:Signal transduction mechanisms	------	------	K12266	norR	------	------
FPV33_RS05885	Cluster 1	grpE	nucleotide exchange factor GrpE	6.118	2.613	5.24794e-47	2.37083e-45	yes	up	ref_gene	mRNA	<a target="_blank" href="https://www.ncbi.nlm.nih.gov/protein/WP_015370253.1/">WP_015370253.1</a>	MULTISPECIES: nucleotide exchange factor GrpE [Klebsiella]	PF01025.21	GrpE	GrpE	<a target="_blank" href="https://www.ncbi.nlm.nih.gov/protein/sp|B5XVJ9|GRPE_KLEP3;/">sp|B5XVJ9|GRPE_KLEP3;</a>	Protein GrpE OS=Klebsiella pneumoniae;	COG0576	O:Posttranslational modification, protein turnover, chaperones	GO:0006457;GO:0005737;GO:0000774;GO:0051087;GO:0042803	BP:protein folding;CC:cytoplasm;MF:adenyl-nucleotide exchange factor activity;MF:chaperone binding;MF:protein homodimerization activity;	K03687	------	------	------
FPV33_RS21165	Cluster 1	fkpB	FKBP-type peptidyl-prolyl cis-trans isomerase	9.082	3.18303	9.68082e-47	4.33099e-45	yes	up	ref_gene	mRNA	<a target="_blank" href="https://www.ncbi.nlm.nih.gov/protein/WP_063445710.1/">WP_063445710.1</a>	FKBP-type peptidyl-prolyl cis-trans isomerase [Klebsiella aerogenes]	PF00254.30	FKBP_C	FKBP-type peptidyl-prolyl cis-trans isomerase	<a target="_blank" href="https://www.ncbi.nlm.nih.gov/protein/sp|P0AEM2|FKBX_ECO57;/">sp|P0AEM2|FKBX_ECO57;</a>	FKBP-type 16 kDa peptidyl-prolyl cis-trans isomerase OS=Escherichia coli O157:H7 OX=83334 GN=fkpB PE=3 SV=2;	COG1047	O:Posttranslational modification, protein turnover, chaperones	GO:0003755	MF:peptidyl-prolyl cis-trans isomerase activity;	K03774	slpA	------	------
FPV33_RS06645	Cluster 1	FPV33_RS06645	type 1 glutamine amidotransferase	4.97	2.31336	1.50861e-46	6.6843e-45	yes	up	ref_gene	mRNA	<a target="_blank" href="https://www.ncbi.nlm.nih.gov/protein/WP_047042249.1/">WP_047042249.1</a>	type 1 glutamine amidotransferase [Klebsiella aerogenes]	PF00117.30	GATase	Glutamine amidotransferase class-I	<a target="_blank" href="https://www.ncbi.nlm.nih.gov/protein/sp|P40194|YFEJ_SALTY;/">sp|P40194|YFEJ_SALTY;</a>	Putative glutamine amidotransferase-like protein YfeJ OS=Salmonella typhimurium;	COG0518	F:Nucleotide transport and metabolism	GO:0006541;GO:0016740	BP:glutamine metabolic process;MF:transferase activity;	K01951	guaA	map00983;map00230	Drug metabolism - other enzymes;Purine metabolism
FPV33_RS20640	Cluster 1	pdhR	pyruvate dehydrogenase complex transcriptional repressor PdhR	5.708	2.51303	4.14599e-46	1.8195e-44	yes	up	ref_gene	mRNA	<a target="_blank" href="https://www.ncbi.nlm.nih.gov/protein/WP_015368223.1/">WP_015368223.1</a>	MULTISPECIES: pyruvate dehydrogenase complex transcriptional repressor PdhR [Klebsiella]	PF00392.23;PF07729.14;PF12802.9;PF01047.24;PF07848.14	GntR;FCD;MarR_2;MarR;PaaX	Bacterial regulatory proteins, gntR family;FCD domain;MarR family;MarR family;PaaX-like protein	<a target="_blank" href="https://www.ncbi.nlm.nih.gov/protein/sp|P0ACM1|PDHR_ECO57;/">sp|P0ACM1|PDHR_ECO57;</a>	Pyruvate dehydrogenase complex repressor OS=Escherichia coli O157:H7 OX=83334 GN=pdhR PE=3 SV=1;	COG2186	K:Transcription	GO:0003700;GO:0003677	MF:transcription factor activity, sequence-specific DNA binding;MF:DNA binding;	K05799	pdhR	------	------
FPV33_RS07730	Cluster 1	FPV33_RS07730	YejG family protein	6.356	2.66803	1.22885e-45	5.34201e-44	yes	up	ref_gene	mRNA	<a target="_blank" href="https://www.ncbi.nlm.nih.gov/protein/WP_015365678.1/">WP_015365678.1</a>	MULTISPECIES: YejG family protein [Enterobacteriaceae]	PF13989.8	YejG	YejG-like protein	<a target="_blank" href="https://www.ncbi.nlm.nih.gov/protein/sp|P0AD22|YEJG_ECOL6;/">sp|P0AD22|YEJG_ECOL6;</a>	Uncharacterized protein YejG OS=Escherichia coli O6:H1;	------	------	------	------	------	------	------	------
FPV33_RS01475	Cluster 1	rpoH	RNA polymerase sigma factor RpoH	4.314	2.10901	1.31661e-45	5.67005e-44	yes	up	ref_gene	mRNA	<a target="_blank" href="https://www.ncbi.nlm.nih.gov/protein/WP_002920815.1/">WP_002920815.1</a>	MULTISPECIES: RNA polymerase sigma factor RpoH [Enterobacteriaceae]	PF04545.18;PF04542.16;PF00140.22	Sigma70_r4;Sigma70_r2;Sigma70_r1_2	Sigma-70, region 4;Sigma-70 region 2;Sigma-70 factor, region 1.2	<a target="_blank" href="https://www.ncbi.nlm.nih.gov/protein/sp|P11539|RPOH_CITFR;/">sp|P11539|RPOH_CITFR;</a>	RNA polymerase sigma factor RpoH OS=Citrobacter freundii OX=546 GN=rpoH PE=3 SV=1;	COG0568	K:Transcription	GO:0001123;GO:0009408;GO:0005737;GO:0016787;GO:0016987;GO:0003677	BP:transcription initiation from bacterial-type RNA polymerase promoter;BP:response to heat;CC:cytoplasm;MF:hydrolase activity;MF:sigma factor activity;MF:DNA binding;	K03089	rpoH	------	------
FPV33_RS05955	Cluster 1	tyrA	bifunctional chorismate mutase/prephenate dehydrogenase	5.847	2.54758	2.5929e-45	1.09615e-43	yes	up	ref_gene	mRNA	<a target="_blank" href="https://www.ncbi.nlm.nih.gov/protein/WP_015703194.1/">WP_015703194.1</a>	MULTISPECIES: bifunctional chorismate mutase/prephenate dehydrogenase [Klebsiella]	PF02153.19;PF01817.23	PDH;CM_2	Prephenate dehydrogenase;Chorismate mutase type II	<a target="_blank" href="https://www.ncbi.nlm.nih.gov/protein/sp|P07023|TYRA_ECOLI;/">sp|P07023|TYRA_ECOLI;</a>	T-protein OS=Escherichia coli;	COG0287	E:Amino acid transport and metabolism	GO:0006571;GO:0008652;GO:0046417;GO:0005737;GO:0004106;GO:0008977;GO:0004665	BP:tyrosine biosynthetic process;BP:cellular amino acid biosynthetic process;BP:chorismate metabolic process;CC:cytoplasm;MF:chorismate mutase activity;MF:prephenate dehydrogenase activity;MF:prephenate dehydrogenas;	K14187	tyrA	map00400;map00401	Phenylalanine, tyrosine and tryptophan biosynthesis;Novobiocin biosynthesis
FPV33_RS22610	Cluster 1	FPV33_RS22610	helix-turn-helix domain-containing protein	4.526	2.17822	4.8788e-45	2.04377e-43	yes	up	ref_gene	mRNA	<a target="_blank" href="https://www.ncbi.nlm.nih.gov/protein/WP_015704186.1/">WP_015704186.1</a>	MULTISPECIES: helix-turn-helix transcriptional regulator [Klebsiella]	PF01638.19	HxlR	HxlR-like helix-turn-helix	<a target="_blank" href="https://www.ncbi.nlm.nih.gov/protein/sp|P0ACN2|YTFH_ECOLI;/">sp|P0ACN2|YTFH_ECOLI;</a>	Uncharacterized HTH-type transcriptional regulator YtfH OS=Escherichia coli;	COG1733	K:Transcription	------	------	------	------	------	------
FPV33_RS12805	Cluster 1	FPV33_RS12805	YqaE/Pmp3 family membrane protein	4.62	2.20779	5.09462e-45	2.11495e-43	yes	up	ref_gene	mRNA	<a target="_blank" href="https://www.ncbi.nlm.nih.gov/protein/WP_002903230.1/">WP_002903230.1</a>	MULTISPECIES: YqaE/Pmp3 family membrane protein [Gammaproteobacteria]	PF01679.19	Pmp3	Proteolipid membrane potential modulator	<a target="_blank" href="https://www.ncbi.nlm.nih.gov/protein/sp|P0AE44|YQAE_ECO57;/">sp|P0AE44|YQAE_ECO57;</a>	UPF0057 membrane protein YqaE OS=Escherichia coli O157:H7 OX=83334 GN=yqaE PE=3 SV=1;	COG0401	C:Energy production and conversion	GO:0016021	CC:integral component of membrane;	------	------	------	------
FPV33_RS06100	Cluster 1	rseC	SoxR-reducing system protein RseC	4.892	2.29038	3.53342e-44	1.39162e-42	yes	up	ref_gene	mRNA	<a target="_blank" href="https://www.ncbi.nlm.nih.gov/protein/WP_042893105.1/">WP_042893105.1</a>	SoxR-reducing system protein RseC [Klebsiella aerogenes]	PF04246.14	RseC_MucC	Positive regulator of sigm	<a target="_blank" href="https://www.ncbi.nlm.nih.gov/protein/sp|P46187|RSEC_ECOLI;/">sp|P46187|RSEC_ECOLI;</a>	Protein RseC OS=Escherichia coli;	COG3086	T:Signal transduction mechanisms	GO:0016021	CC:integral component of membrane;	K03803	rseC	------	------
FPV33_RS13005	Cluster 1	FPV33_RS13005	DeoR/GlpR family DNA-binding transcription regulator	5.167	2.36933	1.18144e-43	4.61362e-42	yes	up	ref_gene	mRNA	<a target="_blank" href="https://www.ncbi.nlm.nih.gov/protein/WP_015366705.1/">WP_015366705.1</a>	DeoR/GlpR family DNA-binding transcription regulator [Klebsiella aerogenes]	PF00455.24;PF08220.14;PF08279.14;PF13412.8;PF00392.23	DeoRC;HTH_DeoR;HTH_11;HTH_24;GntR	DeoR C terminal sensor domain;DeoR-like helix-turn-helix domain;HTH domain;Winged helix-turn-helix DNA-binding;Bacterial regulatory proteins, gntR family	<a target="_blank" href="https://www.ncbi.nlm.nih.gov/protein/sp|P52598|YGBI_ECOLI;/">sp|P52598|YGBI_ECOLI;</a>	Uncharacterized HTH-type transcriptional regulator YgbI OS=Escherichia coli;	COG1349;COG1349	K:Transcription;G:Carbohydrate transport and metabolism	GO:0003700;GO:0003677	MF:transcription factor activity, sequence-specific DNA binding;MF:DNA binding;	------	------	------	------
FPV33_RS13960	Cluster 1	FPV33_RS13960	helix-turn-helix transcriptional regulator	7.387	2.88496	1.28848e-43	4.98933e-42	yes	up	ref_gene	mRNA	<a target="_blank" href="https://www.ncbi.nlm.nih.gov/protein/WP_015366893.1/">WP_015366893.1</a>	helix-turn-helix transcriptional regulator [Klebsiella aerogenes]	PF07883.13;PF01381.24;PF13560.8;PF12844.9;PF02311.21	Cupin_2;HTH_3;HTH_31;HTH_19;AraC_binding	Cupin domain;Helix-turn-helix;Helix-turn-helix domain;Helix-turn-helix domain;AraC-like ligand binding domain	<a target="_blank" href="https://www.ncbi.nlm.nih.gov/protein/sp|P0A9U6|PUUR_ECOLI;/">sp|P0A9U6|PUUR_ECOLI;</a>	HTH-type transcriptional regulator PuuR OS=Escherichia coli;	COG1396	K:Transcription	GO:0003677	MF:DNA binding;	------	------	------	------
FPV33_RS02020	Cluster 1	rpsG	30S ribosomal protein S7	4.601	2.20208	2.45822e-43	9.36154e-42	yes	up	ref_gene	mRNA	<a target="_blank" href="https://www.ncbi.nlm.nih.gov/protein/WP_015369416.1/">WP_015369416.1</a>	MULTISPECIES: 30S ribosomal protein S7 [Klebsiella]	PF00177.23	Ribosomal_S7	Ribosomal protein S7p/S5e	<a target="_blank" href="https://www.ncbi.nlm.nih.gov/protein/sp|A6TEX9|RS7_KLEP7;/">sp|A6TEX9|RS7_KLEP7;</a>	30S ribosomal protein S7 OS=Klebsiella pneumoniae subsp. pneumoniae;	COG0049	J:Translation, ribosomal structure and biogenesis	GO:0006412;GO:0005840;GO:0015935;GO:0000049;GO:0019843;GO:0003735	BP:translation;CC:ribosome;CC:small ribosomal subunit;MF:tRNA binding;MF:rRNA binding;MF:structural constituent of ribosome;	K02992	rpsG	map03010	Ribosome
FPV33_RS19110	Cluster 1	lon	endopeptidase La	4.221	2.07767	6.23678e-43	2.33651e-41	yes	up	ref_gene	mRNA	<a target="_blank" href="https://www.ncbi.nlm.nih.gov/protein/WP_015367948.1/">WP_015367948.1</a>	MULTISPECIES: endopeptidase La [Klebsiella]	PF05362.15;PF02190.18;PF00004.31;PF07728.16;PF13541.8;PF08298.13;PF13191.8	Lon_C;LON_substr_bdg;AAA;AAA_5;ChlI;AAA_PrkA;AAA_16	Lon protease;ATP-dependent protease La;ATPase family associated with various cellular activities;AAA domain;Subunit ChlI of Mg-chelatase;PrkA AAA domain;AAA ATPase domain	<a target="_blank" href="https://www.ncbi.nlm.nih.gov/protein/sp|P0A9M1|LON_ECOL6;/">sp|P0A9M1|LON_ECOL6;</a>	Lon protease OS=Escherichia coli O6:H1;	COG0466	O:Posttranslational modification, protein turnover, chaperones	GO:0034605;GO:0006515;GO:0005737;GO:0004176;GO:0043565;GO:0004252;GO:0005524	BP:cellular response to heat;BP:misfolded or incompletely synthesized protein catabolic process;CC:cytoplasm;MF:ATP-dependent peptidase activity;MF:sequence-specific DNA binding;MF:serine-type endopeptidase activity;MF:ATP binding;	K01338	lon	map04112	Cell cycle - Caulobacter
FPV33_RS13835	Cluster 1	FPV33_RS13835	FUSC family protein	7.339	2.87562	1.04649e-42	3.82715e-41	yes	up	ref_gene	mRNA	<a target="_blank" href="https://www.ncbi.nlm.nih.gov/protein/WP_042892339.1/">WP_042892339.1</a>	FUSC family protein [Klebsiella aerogenes]	PF04632.14;PF13515.8	FUSC;FUSC_2	Fusaric acid resistance protein family;Fusaric acid resistance protein-like	<a target="_blank" href="https://www.ncbi.nlm.nih.gov/protein/sp|Q8Z6P7|YDHK_SALTI;/">sp|Q8Z6P7|YDHK_SALTI;</a>	Uncharacterized transporter YdhK OS=Salmonella typhi OX=90370 GN=ydhK PE=3 SV=1;	COG1289	S:Function unknown	------	------	------	------	------	------
FPV33_RS04655	Cluster 1	FPV33_RS04655	DUF1471 domain-containing protein	7.386	2.88471	7.09512e-42	2.53444e-40	yes	up	ref_gene	mRNA	<a target="_blank" href="https://www.ncbi.nlm.nih.gov/protein/AKL34590.1/">AKL34590.1</a>	hypothetical protein AB185_12075 [Klebsiella oxytoca]	PF07338.15	DUF1471	Protein of unknown function	------	------	------	------	------	------	------	------	------	------
FPV33_RS02075	Cluster 1	rpsS	30S ribosomal protein S19	8.236	3.04197	1.18784e-40	4.14663e-39	yes	up	ref_gene	mRNA	<a target="_blank" href="https://www.ncbi.nlm.nih.gov/protein/WP_001138115.1/">WP_001138115.1</a>	MULTISPECIES: 30S ribosomal protein S19 [Bacteria]	PF00203.23	Ribosomal_S19	Ribosomal protein S19	<a target="_blank" href="https://www.ncbi.nlm.nih.gov/protein/sp|A7MPI3|RS19_CROS8;/">sp|A7MPI3|RS19_CROS8;</a>	30S ribosomal protein S19 OS=Cronobacter sakazakii;	COG0185	J:Translation, ribosomal structure and biogenesis	GO:0000028;GO:0006412;GO:0022627;GO:0015935;GO:0005840;GO:0019843;GO:0003735	BP:ribosomal small subunit assembly;BP:translation;CC:cytosolic small ribosomal subunit;CC:small ribosomal subunit;CC:ribosome;MF:rRNA binding;MF:structural constituent of ribosome;	K02965	rpsS	map03010	Ribosome
FPV33_RS02780	Cluster 1	infB	translation initiation factor IF-2	4.479	2.16326	2.62398e-40	9.09119e-39	yes	up	ref_gene	mRNA	<a target="_blank" href="https://www.ncbi.nlm.nih.gov/protein/WP_087859923.1/">WP_087859923.1</a>	translation initiation factor IF-2 [Klebsiella aerogenes]	PF11987.10;PF00009.29;PF04760.17;PF08364.13;PF01926.25;PF03144.27;PF00071.24;PF00025.23;PF02421.20	IF-2;GTP_EFTU;IF2_N;IF2_assoc;MMR_HSR1;GTP_EFTU_D2;Ras;Arf;FeoB_N	Translation-initiation factor 2;Elongation factor Tu GTP binding domain;Translation initiation factor IF-2, N-terminal region;Bacterial translation initiation factor IF-2 associated region;50S ribosome-binding GTPase;Elongation factor Tu domain 2;Ras family;ADP-ribosylation factor family;Ferrous iron transport protein B	<a target="_blank" href="https://www.ncbi.nlm.nih.gov/protein/sp|Q9ZF28|IF2_KLEOX;/">sp|Q9ZF28|IF2_KLEOX;</a>	Translation initiation factor IF-2 OS=Klebsiella oxytoca OX=571 GN=infB PE=3 SV=1;	COG0532	J:Translation, ribosomal structure and biogenesis	GO:0005737;GO:0003743;GO:0003924;GO:0005525	CC:cytoplasm;MF:translation initiation factor activity;MF:GTPase activity;MF:GTP binding;	K02519	infB	------	------
FPV33_RS14095	Cluster 1	FPV33_RS14095	DeoR/GlpR family DNA-binding transcription regulator	5.182	2.37348	1.03884e-39	3.51984e-38	yes	up	ref_gene	mRNA	<a target="_blank" href="https://www.ncbi.nlm.nih.gov/protein/WP_199802430.1/">WP_199802430.1</a>	DeoR/GlpR family DNA-binding transcription regulator [Klebsiella aerogenes]	PF00455.24;PF08220.14;PF08279.14;PF13404.8;PF08280.13	DeoRC;HTH_DeoR;HTH_11;HTH_AsnC-type;HTH_Mga	DeoR C terminal sensor domain;DeoR-like helix-turn-helix domain;HTH domain;AsnC-type helix-turn-helix domain;M protein trans-acting positive regulator	<a target="_blank" href="https://www.ncbi.nlm.nih.gov/protein/sp|Q92ET8|GOLR_LISIN;/">sp|Q92ET8|GOLR_LISIN;</a>	HTH-type transcriptional regulator GolR OS=Listeria innocua serovar 6a;	COG1349;COG1349	K:Transcription;G:Carbohydrate transport and metabolism	GO:0003700;GO:0003677	MF:transcription factor activity, sequence-specific DNA binding;MF:DNA binding;	------	------	------	------
FPV33_RS21170	Cluster 1	lspA	signal peptidase II	10.338	3.36995	1.05183e-39	3.53782e-38	yes	up	ref_gene	mRNA	<a target="_blank" href="https://www.ncbi.nlm.nih.gov/protein/WP_015368327.1/">WP_015368327.1</a>	signal peptidase II [Klebsiella aerogenes]	PF01252.20	Peptidase_A8	Signal peptidase	<a target="_blank" href="https://www.ncbi.nlm.nih.gov/protein/sp|P13514|LSPA_KLEAK;/">sp|P13514|LSPA_KLEAK;</a>	Lipoprotein signal peptidase OS=Klebsiella aerogenes;	COG0597;COG0597	M:Cell wall/membrane/envelope biogenesis;U:Intracellular trafficking, secretion, and vesicular transport	GO:0016021;GO:0005886;GO:0004190	CC:integral component of membrane;CC:plasma membrane;MF:aspartic-type endopeptidase activity;	K03101	lspA	map03060	Protein export
FPV33_RS02140	Cluster 1	rpsE	30S ribosomal protein S5	5.35	2.41955	1.94009e-39	6.38566e-38	yes	up	ref_gene	mRNA	<a target="_blank" href="https://www.ncbi.nlm.nih.gov/protein/EYV26162.1/">EYV26162.1</a>	hypothetical protein BX47_23055 [Escherichia coli O145:NM str. 2010C-3516]	PF03719.17;PF00333.22	Ribosomal_S5_C;Ribosomal_S5	Ribosomal protein S5, C-terminal domain;Ribosomal protein S5, N-terminal domain	<a target="_blank" href="https://www.ncbi.nlm.nih.gov/protein/sp|A6TEV5|RS5_KLEP7;/">sp|A6TEV5|RS5_KLEP7;</a>	30S ribosomal protein S5 OS=Klebsiella pneumoniae subsp. pneumoniae;	COG0098	J:Translation, ribosomal structure and biogenesis	------	------	------	------	------	------
FPV33_RS22340	Cluster 1	holC	DNA polymerase III subunit chi	6.189	2.6298	4.32888e-39	1.40475e-37	yes	up	ref_gene	mRNA	<a target="_blank" href="https://www.ncbi.nlm.nih.gov/protein/WP_015368546.1/">WP_015368546.1</a>	DNA polymerase III subunit chi [Klebsiella aerogenes]	PF04364.15	DNA_pol3_chi	DNA polymerase III chi subunit, HolC	<a target="_blank" href="https://www.ncbi.nlm.nih.gov/protein/sp|P28905|HOLC_ECOLI;/">sp|P28905|HOLC_ECOLI;</a>	DNA polymerase III subunit chi OS=Escherichia coli;	COG2927	L:Replication, recombination and repair	GO:0006260;GO:0003887;GO:0003677	BP:DNA replication;MF:DNA-directed DNA polymerase activity;MF:DNA binding;	K02339	holC	map03430;map03440;map03030	Mismatch repair;Homologous recombination;DNA replication
FPV33_RS02120	Cluster 1	rpsN	30S ribosomal protein S14	4.159	2.05635	4.77301e-39	1.53804e-37	yes	up	ref_gene	mRNA	<a target="_blank" href="https://www.ncbi.nlm.nih.gov/protein/WP_002919667.1/">WP_002919667.1</a>	MULTISPECIES: 30S ribosomal protein S14 [Bacteria]	PF00253.23	Ribosomal_S14	Ribosomal protein S14p/S29e	<a target="_blank" href="https://www.ncbi.nlm.nih.gov/protein/sp|B5XNA6|RS14_KLEP3;/">sp|B5XNA6|RS14_KLEP3;</a>	30S ribosomal protein S14 OS=Klebsiella pneumoniae;	COG0199	J:Translation, ribosomal structure and biogenesis	GO:0006412;GO:0005840;GO:0003735;GO:0019843	BP:translation;CC:ribosome;MF:structural constituent of ribosome;MF:rRNA binding;	K02954	rpsN	map03010	Ribosome
FPV33_RS15145	Cluster 1	tolA	cell envelope integrity protein TolA	18.234	4.18858	8.57439e-39	2.74381e-37	yes	up	ref_gene	mRNA	<a target="_blank" href="https://www.ncbi.nlm.nih.gov/protein/WP_032707772.1/">WP_032707772.1</a>	cell envelope integrity protein TolA [Klebsiella aerogenes]	PF06519.13	TolA	TolA C-terminal	<a target="_blank" href="https://www.ncbi.nlm.nih.gov/protein/sp|P44678|TOLA_HAEIN;/">sp|P44678|TOLA_HAEIN;</a>	Tol-Pal system protein TolA OS=Haemophilus influenzae;	COG3064	M:Cell wall/membrane/envelope biogenesis	GO:0043213;GO:0016021;GO:0019534	BP:bacteriocin transport;CC:integral component of membrane;MF:toxin transporter activity;	------	------	------	------
FPV33_RS02090	Cluster 1	rplP	50S ribosomal protein L16	6.634	2.72985	8.9267e-39	2.83684e-37	yes	up	ref_gene	mRNA	<a target="_blank" href="https://www.ncbi.nlm.nih.gov/protein/WP_002919759.1/">WP_002919759.1</a>	MULTISPECIES: 50S ribosomal protein L16 [Bacteria]	PF00252.20	Ribosomal_L16	Ribosomal protein L16p/L10e	<a target="_blank" href="https://www.ncbi.nlm.nih.gov/protein/sp|A4WFC1|RL16_ENT38;/">sp|A4WFC1|RL16_ENT38;</a>	50S ribosomal protein L16 OS=Enterobacter sp.;	COG0197	J:Translation, ribosomal structure and biogenesis	GO:0006412;GO:0005840;GO:0003735;GO:0000049;GO:0019843	BP:translation;CC:ribosome;MF:structural constituent of ribosome;MF:tRNA binding;MF:rRNA binding;	K02878	rplP	map03010	Ribosome
FPV33_RS02085	Cluster 1	rpsC	30S ribosomal protein S3	7.049	2.81736	1.23495e-38	3.89769e-37	yes	up	ref_gene	mRNA	<a target="_blank" href="https://www.ncbi.nlm.nih.gov/protein/WP_002919766.1/">WP_002919766.1</a>	MULTISPECIES: 30S ribosomal protein S3 [Bacteria]	PF00189.22;PF07650.19;PF13083.8	Ribosomal_S3_C;KH_2;KH_4	Ribosomal protein S3, C-terminal domain;KH domain;KH domain	<a target="_blank" href="https://www.ncbi.nlm.nih.gov/protein/sp|B2VK58|RS3_ERWT9;/">sp|B2VK58|RS3_ERWT9;</a>	30S ribosomal protein S3 OS=Erwinia tasmaniensis;	COG0092	J:Translation, ribosomal structure and biogenesis	GO:0006412;GO:0005840;GO:0003735;GO:0003729;GO:0019843	BP:translation;CC:ribosome;MF:structural constituent of ribosome;MF:mRNA binding;MF:rRNA binding;	K02982	rpsC	map03010	Ribosome
FPV33_RS06920	Cluster 1	aroC	chorismate synthase	4.572	2.19281	2.90793e-38	9.11546e-37	yes	up	ref_gene	mRNA	<a target="_blank" href="https://www.ncbi.nlm.nih.gov/protein/WP_015365541.1/">WP_015365541.1</a>	chorismate synthase [Klebsiella aerogenes]	PF01264.23	Chorismate_synt	Chorismate synthase	<a target="_blank" href="https://www.ncbi.nlm.nih.gov/protein/sp|A6TC15|AROC_KLEP7;/">sp|A6TC15|AROC_KLEP7;</a>	Chorismate synthase OS=Klebsiella pneumoniae subsp. pneumoniae;	COG0082	E:Amino acid transport and metabolism	GO:0009423;GO:0008652;GO:0009073;GO:0004107	BP:chorismate biosynthetic process;BP:cellular amino acid biosynthetic process;BP:aromatic amino acid family biosynthetic process;MF:chorismate synthase activity;	K01736	aroC	map00400	Phenylalanine, tyrosine and tryptophan biosynthesis
FPV33_RS13970	Cluster 1	FPV33_RS13970	hypothetical protein	52.28	5.70819	4.436e-38	1.38116e-36	yes	up	ref_gene	mRNA	<a target="_blank" href="https://www.ncbi.nlm.nih.gov/protein/WP_045366850.1/">WP_045366850.1</a>	hypothetical protein [Klebsiella aerogenes]	PF03992.18	ABM	Antibiotic biosynthesis monooxygenase	------	------	COG2329	H:Coenzyme transport and metabolism	------	------	------	------	------	------
FPV33_RS18320	Cluster 1	FPV33_RS18320	D-ribose ABC transporter substrate-binding protein	8.067	3.01195	6.5728e-38	2.03272e-36	yes	up	ref_gene	mRNA	<a target="_blank" href="https://www.ncbi.nlm.nih.gov/protein/WP_015367786.1/">WP_015367786.1</a>	MULTISPECIES: D-ribose ABC transporter substrate-binding protein [Klebsiella]	PF13407.8;PF00532.23;PF07905.13;PF13377.8	Peripla_BP_4;Peripla_BP_1;PucR;Peripla_BP_3	Periplasmic binding protein domain;Periplasmic binding proteins and sugar binding domain of LacI family;Purine catabolism regulatory protein-like family;Periplasmic binding protein-like domain	<a target="_blank" href="https://www.ncbi.nlm.nih.gov/protein/sp|B9JK76|APIBP_AGRRK;/">sp|B9JK76|APIBP_AGRRK;</a>	D-apiose import binding protein OS=Agrobacterium radiobacter;	COG1879	G:Carbohydrate transport and metabolism	------	------	K17202	eryG	map02010	ABC transporters
FPV33_RS02175	Cluster 1	rpsD	30S ribosomal protein S4	3.879	1.95554	9.57982e-38	2.94292e-36	yes	up	ref_gene	mRNA	<a target="_blank" href="https://www.ncbi.nlm.nih.gov/protein/WP_002919224.1/">WP_002919224.1</a>	MULTISPECIES: 30S ribosomal protein S4 [Bacteria]	PF00163.21;PF01479.27	Ribosomal_S4;S4	Ribosomal protein S4/S9 N-terminal domain;S4 domain	<a target="_blank" href="https://www.ncbi.nlm.nih.gov/protein/sp|B5XNB5|RS4_KLEP3;/">sp|B5XNB5|RS4_KLEP3;</a>	30S ribosomal protein S4 OS=Klebsiella pneumoniae;	COG0522	J:Translation, ribosomal structure and biogenesis	GO:0006412;GO:0005840;GO:0015935;GO:0003735;GO:0019843	BP:translation;CC:ribosome;CC:small ribosomal subunit;MF:structural constituent of ribosome;MF:rRNA binding;	K02986	rpsD	map03010	Ribosome
FPV33_RS24820	Cluster 1	rbsB	ribose ABC transporter substrate-binding protein RbsB	6.498	2.70005	3.2846e-37	1.00235e-35	yes	up	ref_gene	mRNA	<a target="_blank" href="https://www.ncbi.nlm.nih.gov/protein/WP_015368990.1/">WP_015368990.1</a>	ribose ABC transporter substrate-binding protein RbsB [Klebsiella aerogenes]	PF13407.8;PF00532.23;PF13377.8;PF13458.8	Peripla_BP_4;Peripla_BP_1;Peripla_BP_3;Peripla_BP_6	Periplasmic binding protein domain;Periplasmic binding proteins and sugar binding domain of LacI family;Periplasmic binding protein-like domain;Periplasmic binding protein	<a target="_blank" href="https://www.ncbi.nlm.nih.gov/protein/sp|P0A2C6|RBSB_SALTI;/">sp|P0A2C6|RBSB_SALTI;</a>	Ribose import binding protein RbsB OS=Salmonella typhi OX=90370 GN=rbsB PE=3 SV=1;	COG1879	G:Carbohydrate transport and metabolism	------	------	K10439	rbsB	map02030;map02010	Bacterial chemotaxis;ABC transporters
FPV33_RS18055	Cluster 1	ybeD	DUF493 family protein YbeD	4.523	2.1773	4.32153e-37	1.31011e-35	yes	up	ref_gene	mRNA	<a target="_blank" href="https://www.ncbi.nlm.nih.gov/protein/WP_015367736.1/">WP_015367736.1</a>	MULTISPECIES: DUF493 family protein YbeD [Klebsiella]	PF04359.16	DUF493	Protein of unknown function	<a target="_blank" href="https://www.ncbi.nlm.nih.gov/protein/sp|B5XZS3|Y3910_KLEP3;/">sp|B5XZS3|Y3910_KLEP3;</a>	UPF0250 protein KPK_3910 OS=Klebsiella pneumoniae;	COG2921	T:Signal transduction mechanisms	------	------	K09158	------	------	------
FPV33_RS22325	Cluster 1	lptG	LPS export ABC transporter permease LptG	4.549	2.1854	1.0107e-36	3.02422e-35	yes	up	ref_gene	mRNA	<a target="_blank" href="https://www.ncbi.nlm.nih.gov/protein/WP_015368543.1/">WP_015368543.1</a>	LPS export ABC transporter permease LptG [Klebsiella aerogenes]	PF03739.16	LptF_LptG	Lipopolysaccharide export system permease LptF/LptG	<a target="_blank" href="https://www.ncbi.nlm.nih.gov/protein/sp|P0ADC7|LPTG_ECOL6;/">sp|P0ADC7|LPTG_ECOL6;</a>	Lipopolysaccharide export system permease protein LptG OS=Escherichia coli O6:H1;	COG0795;COG0795	M:Cell wall/membrane/envelope biogenesis;N:Cell motility	GO:0055085;GO:0043190	BP:transmembrane transport;CC:ATP-binding cassett;	K11720	lptG	map02010	ABC transporters
FPV33_RS22790	Cluster 1	hflX	GTPase HflX	4.113	2.04003	1.27197e-36	3.78145e-35	yes	up	ref_gene	mRNA	<a target="_blank" href="https://www.ncbi.nlm.nih.gov/protein/WP_015368632.1/">WP_015368632.1</a>	MULTISPECIES: GTPase HflX [Klebsiella]	PF13167.8;PF16360.7;PF01926.25;PF19275.1;PF02421.20;PF00025.23	GTP-bdg_N;GTP-bdg_M;MMR_HSR1;HflX_C;FeoB_N;Arf	GTP-binding GTPase N-terminal;GTP-binding GTPase Middle Region;50S ribosome-binding GTPase;HflX C-terminal domain;Ferrous iron transport protein B;ADP-ribosylation factor family	<a target="_blank" href="https://www.ncbi.nlm.nih.gov/protein/sp|P25519|HFLX_ECOLI;/">sp|P25519|HFLX_ECOLI;</a>	GTPase HflX OS=Escherichia coli;	COG2262	J:Translation, ribosomal structure and biogenesis	GO:0005737;GO:0046872;GO:0003924;GO:0005525	CC:cytoplasm;MF:metal ion binding;MF:GTPase activity;MF:GTP binding;	K03665	hflX	------	------
FPV33_RS23815	Cluster 1	rplJ	50S ribosomal protein L10	3.617	1.85461	2.48491e-36	7.20155e-35	yes	up	ref_gene	mRNA	<a target="_blank" href="https://www.ncbi.nlm.nih.gov/protein/WP_004097644.1/">WP_004097644.1</a>	MULTISPECIES: 50S ribosomal protein L10 [Enterobacterales]	PF00466.22	Ribosomal_L10	Ribosomal protein L10	<a target="_blank" href="https://www.ncbi.nlm.nih.gov/protein/sp|A8AKU1|RL10_CITK8;/">sp|A8AKU1|RL10_CITK8;</a>	50S ribosomal protein L10 OS=Citrobacter koseri;	COG0244	J:Translation, ribosomal structure and biogenesis	GO:0042254;GO:0006412;GO:0015934;GO:0005840;GO:0070180;GO:0003735	BP:ribosome biogenesis;BP:translation;CC:large ribosomal subunit;CC:ribosome;MF:large ribosomal subunit rRNA binding;MF:structural constituent of ribosome;	K02864	rplJ	map03010	Ribosome
FPV33_RS00080	Cluster 1	ibpB	heat shock chaperone IbpB	7.69	2.9429	2.08566e-35	5.86019e-34	yes	up	ref_gene	mRNA	<a target="_blank" href="https://www.ncbi.nlm.nih.gov/protein/WP_015369047.1/">WP_015369047.1</a>	MULTISPECIES: heat shock chaperone IbpB [Klebsiella]	PF00011.23;PF17886.3	HSP20;ArsA_HSP20	Hsp20/alpha crystallin family;HSP20-like domain found in ArsA	<a target="_blank" href="https://www.ncbi.nlm.nih.gov/protein/sp|B5XT61|IBPB_KLEP3;/">sp|B5XT61|IBPB_KLEP3;</a>	Small heat shock protein IbpB OS=Klebsiella pneumoniae;	COG0071	O:Posttranslational modification, protein turnover, chaperones	GO:0050821;GO:0005737	BP:protein stabilization;CC:cytoplasm;	K04081	ibpB	------	------
FPV33_RS02250	Cluster 1	aroE	shikimate dehydrogenase	5.96	2.57522	7.201e-35	1.98696e-33	yes	up	ref_gene	mRNA	<a target="_blank" href="https://www.ncbi.nlm.nih.gov/protein/WP_032709258.1/">WP_032709258.1</a>	shikimate dehydrogenase [Klebsiella aerogenes]	PF08501.13;PF01488.22;PF18317.3	Shikimate_dh_N;Shikimate_DH;SDH_C	Shikimate dehydrogenase substrate binding domain;Shikimate / quinate 5-dehydrogenase;Shikimate 5'-dehydrogenase C-terminal domain	<a target="_blank" href="https://www.ncbi.nlm.nih.gov/protein/sp|Q0TCI0|AROE_ECOL5;/">sp|Q0TCI0|AROE_ECOL5;</a>	Shikimate dehydrogenase;	COG0169	E:Amino acid transport and metabolism	GO:0008652;GO:0009423;GO:0019632;GO:0009073;GO:0050661;GO:0004764	BP:cellular amino acid biosynthetic process;BP:chorismate biosynthetic process;BP:shikimate metabolic process;BP:aromatic amino acid family biosynthetic process;MF:NADP binding;MF:shikimate 3-dehydrogenas;	K00014	aroE	map00400	Phenylalanine, tyrosine and tryptophan biosynthesis
FPV33_RS06070	Cluster 1	FPV33_RS06070	tRNA1(Val) (adenine(37)-N6)-methyltransferase	4.499	2.16948	1.83829e-34	4.98285e-33	yes	up	ref_gene	mRNA	<a target="_blank" href="https://www.ncbi.nlm.nih.gov/protein/WP_032708908.1/">WP_032708908.1</a>	tRNA1(Val)	PF05175.16;PF13649.8;PF06325.15;PF13847.8;PF03602.17;PF01596.19;PF01170.20;PF13489.8;PF01135.21;PF05891.14;PF08241.14	MTS;Methyltransf_25;PrmA;Methyltransf_31;Cons_hypoth95;Methyltransf_3;UPF0020;Methyltransf_23;PCMT;Methyltransf_PK;Methyltransf_11	Methyltransferase small domain;Methyltransferase domain;Ribosomal protein L11 methyltransferase;Methyltransferase domain;Conserved hypothetical protein 95;O-methyltransferase;Putative RNA methylase family UPF0020;Methyltransferase domain;Protein-L-isoaspartat;AdoMet dependent proline di-methyltransferase;Methyltransferase domain	<a target="_blank" href="https://www.ncbi.nlm.nih.gov/protein/sp|A6TCI9|TRMN6_KLEP7;/">sp|A6TCI9|TRMN6_KLEP7;</a>	tRNA;	COG4123	J:Translation, ribosomal structure and biogenesis	------	------	K15460	yfiC	------	------
FPV33_RS19050	Cluster 1	FPV33_RS19050	SmdB family multidrug efflux ABC transporter permease/ATP-binding protein	4.415	2.14247	1.91356e-34	5.15654e-33	yes	up	ref_gene	mRNA	<a target="_blank" href="https://www.ncbi.nlm.nih.gov/protein/WP_045388531.1/">WP_045388531.1</a>	SmdB family multidrug efflux ABC transporter permease/ATP-binding protein [Klebsiella aerogenes]	PF00664.25;PF00005.29;PF02463.21;PF13191.8	ABC_membrane;ABC_tran;SMC_N;AAA_16	ABC transporter transmembrane region;ABC transporter;RecF/RecN/SMC N terminal domain;AAA ATPase domain	<a target="_blank" href="https://www.ncbi.nlm.nih.gov/protein/sp|P0AAG7|MDLB_ECO57;/">sp|P0AAG7|MDLB_ECO57;</a>	Multidrug resistance-like ATP-binding protein MdlB OS=Escherichia coli O157:H7 OX=83334 GN=mdlB PE=3 SV=1;	COG1132	V:Defense mechanisms	------	------	K18890	mdlB	map02010	ABC transporters
FPV33_RS05950	Cluster 1	aroF	3-deoxy-7-phosphoheptulonate synthase AroF	4.471	2.16062	2.23093e-34	5.97682e-33	yes	up	ref_gene	mRNA	<a target="_blank" href="https://www.ncbi.nlm.nih.gov/protein/WP_042893249.1/">WP_042893249.1</a>	3-deoxy-7-phosphoheptulonate synthase AroF [Klebsiella aerogenes]	PF00793.22	DAHP_synth_1	DAHP synthetase I family	<a target="_blank" href="https://www.ncbi.nlm.nih.gov/protein/sp|P00888|AROF_ECOLI;/">sp|P00888|AROF_ECOLI;</a>	Phospho-2-dehydro-3-deoxyheptonate aldolase, Tyr-sensitive OS=Escherichia coli;	COG0722	E:Amino acid transport and metabolism	GO:0009423;GO:0008652;GO:0009073;GO:0003849	BP:chorismate biosynthetic process;BP:cellular amino acid biosynthetic process;BP:aromatic amino acid family biosynthetic process;MF:3-deoxy-7-phosphoheptulonate synthase activity;	K01626	aroF	map02024;map00400	Quorum sensing;Phenylalanine, tyrosine and tryptophan biosynthesis
FPV33_RS11455	Cluster 1	FPV33_RS11455	S-(hydroxymethyl)glutathione dehydrogenase/class III alcohol dehydrogenase	4.473	2.16131	3.22386e-34	8.58701e-33	yes	up	ref_gene	mRNA	<a target="_blank" href="https://www.ncbi.nlm.nih.gov/protein/WP_032714616.1/">WP_032714616.1</a>	S-(hydroxymethyl)glutathione dehydrogenase/class III alcohol dehydrogenase [Klebsiella aerogenes]	PF08240.14;PF00107.28;PF13602.8;PF16912.7	ADH_N;ADH_zinc_N;ADH_zinc_N_2;Glu_dehyd_C	Alcohol dehydrogenase GroES-like domain;Zinc-binding dehydrogenase;Zinc-binding dehydrogenase;Glucose dehydrogenase C-terminus	<a target="_blank" href="https://www.ncbi.nlm.nih.gov/protein/sp|A7ZIA4|FRMA_ECO24;/">sp|A7ZIA4|FRMA_ECO24;</a>	S;	COG1062	C:Energy production and conversion	GO:0106321;GO:0106322;GO:0006069;GO:0008270	old GO;old GO;BP:ethanol oxidation;MF:zinc ion binding;	K00121	frmA	map00071;map00980;map00626;map00625;map00620;map00680;map00010;map00830;map00350;map00982	Fatty acid degradation;Metabolism of xenobiotics by cytochrome P450;Naphthalene degradation;Chloroalkane and chloroalkene degradation;Pyruvate metabolism;Methane metabolism;Glycolysis / Gluconeogenesis;Retinol metabolism;Tyrosine metabolism;Drug metabolism - cytochrome P450
FPV33_RS07850	Cluster 1	cirA	catecholate siderophore receptor CirA	5.042	2.3339	4.40688e-34	1.16706e-32	yes	up	ref_gene	mRNA	<a target="_blank" href="https://www.ncbi.nlm.nih.gov/protein/WP_015365703.1/">WP_015365703.1</a>	catecholate siderophore receptor CirA [Klebsiella aerogenes]	PF00593.26;PF07715.17;PF14905.8	TonB_dep_Rec;Plug;OMP_b-brl_3	TonB dependent receptor;TonB-dependent Receptor Plug Domain;Outer membrane protein beta-barrel family	<a target="_blank" href="https://www.ncbi.nlm.nih.gov/protein/sp|P17315|CIRA_ECOLI;/">sp|P17315|CIRA_ECOLI;</a>	Colicin I receptor OS=Escherichia coli;	COG4771	P:Inorganic ion transport and metabolism	GO:0006811;GO:0009279	BP:ion transport;CC:cell outer membrane;	K16089	cirA	------	------
FPV33_RS02180	Cluster 1	rpoA	DNA-directed RNA polymerase subunit alpha	3.998	1.99943	5.02108e-34	1.32212e-32	yes	up	ref_gene	mRNA	<a target="_blank" href="https://www.ncbi.nlm.nih.gov/protein/WP_002438685.1/">WP_002438685.1</a>	MULTISPECIES: DNA-directed RNA polymerase subunit alpha [Enterobacterales]	PF03118.17;PF01000.28;PF01193.26	RNA_pol_A_CTD;RNA_pol_A_bac;RNA_pol_L	Bacterial RNA polymerase, alpha chain C terminal domain;RNA polymerase Rpb3/RpoA insert domain;RNA polymerase Rpb3/Rpb11 dimerisation domain	<a target="_blank" href="https://www.ncbi.nlm.nih.gov/protein/sp|A7MPF8|RPOA_CROS8;/">sp|A7MPF8|RPOA_CROS8;</a>	DNA-directed RNA polymerase subunit alpha OS=Cronobacter sakazakii;	COG0202	K:Transcription	GO:0006351;GO:0003899;GO:0046983;GO:0003677	BP:transcription, DNA-templated;MF:DNA-directed RNA polymerase activity;MF:protein dimerization activity;MF:DNA binding;	K03040	rpoA	map03020	RNA polymerase
FPV33_RS00290	Cluster 1	FPV33_RS00290	LysR substrate-binding domain-containing protein	4.724	2.24014	5.33563e-34	1.38907e-32	yes	up	ref_gene	mRNA	<a target="_blank" href="https://www.ncbi.nlm.nih.gov/protein/WP_162378673.1/">WP_162378673.1</a>	LysR family transcriptional regulator [Klebsiella aerogenes]	PF03466.22;PF00126.29	LysR_substrate;HTH_1	LysR substrate binding domain;Bacterial regulatory helix-turn-helix protein, lysR family	<a target="_blank" href="https://www.ncbi.nlm.nih.gov/protein/sp|P67664|AAER_ECO57;/">sp|P67664|AAER_ECO57;</a>	HTH-type transcriptional activator AaeR OS=Escherichia coli O157:H7 OX=83334 GN=aaeR PE=3 SV=1;	COG0583	K:Transcription	------	------	------	------	------	------
FPV33_RS03345	Cluster 1	rpoD	RNA polymerase sigma factor RpoD	3.394	1.76306	1.04887e-33	2.71527e-32	yes	up	ref_gene	mRNA	<a target="_blank" href="https://www.ncbi.nlm.nih.gov/protein/WP_015369628.1/">WP_015369628.1</a>	MULTISPECIES: RNA polymerase sigma factor RpoD [Klebsiella]	PF04546.15;PF03979.16;PF04539.18;PF04542.16;PF04545.18;PF00140.22	Sigma70_ner;Sigma70_r1_1;Sigma70_r3;Sigma70_r2;Sigma70_r4;Sigma70_r1_2	Sigma-70, non-essential region;Sigma-70 factor, region 1.1;Sigma-70 region 3;Sigma-70 region 2;Sigma-70, region 4;Sigma-70 factor, region 1.2	<a target="_blank" href="https://www.ncbi.nlm.nih.gov/protein/sp|P0A2E4|RPOD_SALTI;/">sp|P0A2E4|RPOD_SALTI;</a>	RNA polymerase sigma factor RpoD OS=Salmonella typhi OX=90370 GN=rpoD PE=3 SV=1;	COG0568	K:Transcription	GO:0001123;GO:0005737;GO:0003677;GO:0016987	BP:transcription initiation from bacterial-type RNA polymerase promoter;CC:cytoplasm;MF:DNA binding;MF:sigma factor activity;	K03086	rpoD	map02040	Flagellar assembly
FPV33_RS13935	Cluster 1	FPV33_RS13935	TIGR00730 family Rossman fold protein	4.75	2.24806	1.18433e-33	3.04882e-32	yes	up	ref_gene	mRNA	<a target="_blank" href="https://www.ncbi.nlm.nih.gov/protein/WP_015366891.1/">WP_015366891.1</a>	TIGR00730 family Rossman fold protein [Klebsiella aerogenes]	PF03641.16;PF18306.3	Lysine_decarbox;LDcluster4	Possible lysine decarboxylase;SLOG cluster4 family	<a target="_blank" href="https://www.ncbi.nlm.nih.gov/protein/sp|P48636|LOGH_PSEAE;/">sp|P48636|LOGH_PSEAE;</a>	Cytokinin riboside 5'-monophosphate phosphoribohydrolase OS=Pseudomonas aeruginosa;	COG1611	F:Nucleotide transport and metabolism	GO:0009691;GO:0008714	BP:cytokinin biosynthetic process;MF:AMP nucleosidase activity;	------	------	------	------
FPV33_RS06915	Cluster 1	prmB	50S ribosomal protein L3 N(5)-glutamine methyltransferase	4.971	2.31364	1.65726e-33	4.24259e-32	yes	up	ref_gene	mRNA	<a target="_blank" href="https://www.ncbi.nlm.nih.gov/protein/WP_199802447.1/">WP_199802447.1</a>	50S ribosomal protein L3 N(5)-glutamine methyltransferase [Klebsiella aerogenes]	PF05175.16;PF13847.8;PF13649.8;PF06325.15;PF09445.12;PF03602.17;PF01209.20;PF01170.20;PF08242.14	MTS;Methyltransf_31;Methyltransf_25;PrmA;Methyltransf_15;Cons_hypoth95;Ubie_methyltran;UPF0020;Methyltransf_12	Methyltransferase small domain;Methyltransferase domain;Methyltransferase domain;Ribosomal protein L11 methyltransferase;RNA cap guanine-N2 methyltransferase;Conserved hypothetical protein 95;ubiE/COQ5 methyltransferase family;Putative RNA methylase family UPF0020;Methyltransferase domain	<a target="_blank" href="https://www.ncbi.nlm.nih.gov/protein/sp|P0A294|PRMB_SALTI;/">sp|P0A294|PRMB_SALTI;</a>	50S ribosomal protein L3 glutamine methyltransferase OS=Salmonella typhi OX=90370 GN=prmB PE=3 SV=1;	COG2890	J:Translation, ribosomal structure and biogenesis	------	------	K07320	prmB	------	------
FPV33_RS06095	Cluster 1	rseB	sigma-E factor regulatory protein RseB	3.568	1.83506	5.03005e-33	1.27354e-31	yes	up	ref_gene	mRNA	<a target="_blank" href="https://www.ncbi.nlm.nih.gov/protein/WP_020078169.1/">WP_020078169.1</a>	sigma-E factor regulatory protein RseB [Klebsiella aerogenes]	PF03888.16;PF17188.6;PF17131.6	MucB_RseB;MucB_RseB_C;LolA_like	MucB/RseB N-terminal domain;MucB/RseB C-terminal domain;Outer membrane lipoprotein-sorting protein	<a target="_blank" href="https://www.ncbi.nlm.nih.gov/protein/sp|P0AFY0|RSEB_ECO57;/">sp|P0AFY0|RSEB_ECO57;</a>	Sigma-E factor regulatory protein RseB OS=Escherichia coli O157:H7 OX=83334 GN=rseB PE=3 SV=1;	COG3026	T:Signal transduction mechanisms	GO:0042597	CC:periplasmic space;	K03598	rseB	------	------
FPV33_RS16770	Cluster 1	macB	macrolide ABC transporter ATP-binding protein/permease MacB	4.051	2.01824	6.59672e-33	1.66108e-31	yes	up	ref_gene	mRNA	<a target="_blank" href="https://www.ncbi.nlm.nih.gov/protein/WP_047064288.1/">WP_047064288.1</a>	macrolide ABC transporter ATP-binding protein/permease MacB [Klebsiella aerogenes]	PF12704.9;PF00005.29;PF02687.23;PF02463.21;PF13555.8	MacB_PCD;ABC_tran;FtsX;SMC_N;AAA_29	MacB-like periplasmic core domain;ABC transporter;FtsX-like permease family;RecF/RecN/SMC N terminal domain;P-loop containing region of AAA domain	<a target="_blank" href="https://www.ncbi.nlm.nih.gov/protein/sp|A1A9B7|MACB1_ECOK1;/">sp|A1A9B7|MACB1_ECOK1;</a>	Macrolide export ATP-binding/permease protein MacB 1 OS=Escherichia coli O1:K1 / APEC OX=405955 GN=macB1 PE=3 SV=1;	COG0577	V:Defense mechanisms	------	------	K05685	macB	map02010	ABC transporters
FPV33_RS11545	Cluster 1	tehA	dicarboxylate transporter/tellurite-resistance protein TehA	5.38	2.42773	6.64145e-33	1.66325e-31	yes	up	ref_gene	mRNA	<a target="_blank" href="https://www.ncbi.nlm.nih.gov/protein/WP_063446324.1/">WP_063446324.1</a>	dicarboxylate transporter/tellurite-resistance protein TehA [Klebsiella aerogenes]	PF03595.19	SLAC1	Voltage-dependent anion channel	<a target="_blank" href="https://www.ncbi.nlm.nih.gov/protein/sp|P25396|TEHA_ECOLI;/">sp|P25396|TEHA_ECOLI;</a>	Tellurite resistance protein TehA OS=Escherichia coli;	COG1275	V:Defense mechanisms	------	------	K03304	tehA	------	------
FPV33_RS15015	Cluster 1	chaA	sodium-potassium/proton antiporter ChaA	3.827	1.93604	2.61019e-32	6.46653e-31	yes	up	ref_gene	mRNA	<a target="_blank" href="https://www.ncbi.nlm.nih.gov/protein/WP_015367104.1/">WP_015367104.1</a>	MULTISPECIES: sodium-potassium/proton antiporter ChaA [Klebsiella]	PF01699.26	Na_Ca_ex	Sodium/calcium exchanger protein	<a target="_blank" href="https://www.ncbi.nlm.nih.gov/protein/sp|P31801|CHAA_ECOLI;/">sp|P31801|CHAA_ECOLI;</a>	Sodium-potassium/proton antiporter ChaA OS=Escherichia coli;	COG0387	P:Inorganic ion transport and metabolism	GO:0016021;GO:0008324	CC:integral component of membrane;MF:cation transmembrane transporter activity;	K07300	chaA	------	------
FPV33_RS06265	Cluster 1	hscB	co-chaperone HscB	5.001	2.32213	3.21357e-32	7.87666e-31	yes	up	ref_gene	mRNA	<a target="_blank" href="https://www.ncbi.nlm.nih.gov/protein/WP_047076868.1/">WP_047076868.1</a>	co-chaperone HscB [Klebsiella aerogenes]	PF07743.15;PF00226.33	HSCB_C;DnaJ	HSCB C-terminal oligomerisation domain;DnaJ domain	<a target="_blank" href="https://www.ncbi.nlm.nih.gov/protein/sp|B5XNK0|HSCB_KLEP3;/">sp|B5XNK0|HSCB_KLEP3;</a>	Co-chaperone protein HscB OS=Klebsiella pneumoniae;	COG1076	O:Posttranslational modification, protein turnover, chaperones	GO:0051259;GO:0097428;GO:0006457;GO:0051087;GO:0001671	BP:protein oligomerization;BP:protein maturation by iron-sulfur cluster transfer;BP:protein folding;MF:chaperone binding;MF:ATPase activator activity;	K04082	hscB	------	------
FPV33_RS02080	Cluster 1	rplV	50S ribosomal protein L22	6.401	2.67833	6.73882e-32	1.63434e-30	yes	up	ref_gene	mRNA	<a target="_blank" href="https://www.ncbi.nlm.nih.gov/protein/WP_002919773.1/">WP_002919773.1</a>	MULTISPECIES: 50S ribosomal protein L22 [Bacteria]	PF00237.21	Ribosomal_L22	Ribosomal protein L22p/L17e	<a target="_blank" href="https://www.ncbi.nlm.nih.gov/protein/sp|B5XN99|RL22_KLEP3;/">sp|B5XN99|RL22_KLEP3;</a>	50S ribosomal protein L22 OS=Klebsiella pneumoniae;	COG0091	J:Translation, ribosomal structure and biogenesis	GO:0006412;GO:0015934;GO:0005840;GO:0003735;GO:0019843	BP:translation;CC:large ribosomal subunit;CC:ribosome;MF:structural constituent of ribosome;MF:rRNA binding;	K02890	rplV	map03010	Ribosome
FPV33_RS19055	Cluster 1	FPV33_RS19055	SmdA family multidrug ABC transporter permease/ATP-binding protein	3.772	1.91528	1.43253e-31	3.42025e-30	yes	up	ref_gene	mRNA	<a target="_blank" href="https://www.ncbi.nlm.nih.gov/protein/WP_042893770.1/">WP_042893770.1</a>	SmdA family multidrug ABC transporter permease/ATP-binding protein [Klebsiella aerogenes]	PF00664.25;PF00005.29	ABC_membrane;ABC_tran	ABC transporter transmembrane region;ABC transporter	<a target="_blank" href="https://www.ncbi.nlm.nih.gov/protein/sp|P77265|MDLA_ECOLI;/">sp|P77265|MDLA_ECOLI;</a>	Multidrug resistance-like ATP-binding protein MdlA OS=Escherichia coli;	COG1132	V:Defense mechanisms	------	------	K18889	mdlA	map02010	ABC transporters
FPV33_RS03090	Cluster 1	FPV33_RS03090	TerC family protein	5.381	2.42784	1.93748e-31	4.57843e-30	yes	up	ref_gene	mRNA	<a target="_blank" href="https://www.ncbi.nlm.nih.gov/protein/WP_020077873.1/">WP_020077873.1</a>	TerC family protein [Klebsiella aerogenes]	PF03741.18	TerC	Integral membrane protein TerC family	<a target="_blank" href="https://www.ncbi.nlm.nih.gov/protein/sp|Q8ZLX2|ALX_SALTY;/">sp|Q8ZLX2|ALX_SALTY;</a>	Putative membrane-bound redox modulator Alx OS=Salmonella typhimurium;	COG0861	P:Inorganic ion transport and metabolism	GO:0016021	CC:integral component of membrane;	------	------	------	------
FPV33_RS22995	Cluster 1	fxsA	membrane protein FxsA	4.176	2.06202	3.19183e-31	7.50406e-30	yes	up	ref_gene	mRNA	<a target="_blank" href="https://www.ncbi.nlm.nih.gov/protein/WP_096335410.1/">WP_096335410.1</a>	membrane protein FxsA [Klebsiella aerogenes]	PF04186.15	FxsA	FxsA cytoplasmic membrane protein	<a target="_blank" href="https://www.ncbi.nlm.nih.gov/protein/sp|P37147|FXSA_ECOLI;/">sp|P37147|FXSA_ECOLI;</a>	UPF0716 protein FxsA OS=Escherichia coli;	COG3030	R:General function prediction only	GO:0016021	CC:integral component of membrane;	K07113	fxsA	------	------
FPV33_RS15540	Cluster 1	mdtG	multidrug efflux MFS transporter MdtG	4.688	2.22911	4.96553e-31	1.16148e-29	yes	up	ref_gene	mRNA	<a target="_blank" href="https://www.ncbi.nlm.nih.gov/protein/WP_015705027.1/">WP_015705027.1</a>	multidrug efflux MFS transporter MdtG [Klebsiella aerogenes]	PF07690.18;PF00083.26;PF12832.9;PF05977.15	MFS_1;Sugar_tr;MFS_1_like;MFS_3	Major Facilitator Superfamily;Sugar;MFS_1 like family;Transmembrane secretion effector	<a target="_blank" href="https://www.ncbi.nlm.nih.gov/protein/sp|B5XXK2|MDTG_KLEP3;/">sp|B5XXK2|MDTG_KLEP3;</a>	Multidrug resistance protein MdtG OS=Klebsiella pneumoniae;	COG2814	G:Carbohydrate transport and metabolism	GO:0005887;GO:0022857	CC:integral component of plasma membrane;MF:transmembrane transporter activity;	K08161	mdtG	------	------
FPV33_RS22585	Cluster 1	FPV33_RS22585	hemolysin family protein	4.758	2.25033	8.74146e-31	2.00401e-29	yes	up	ref_gene	mRNA	<a target="_blank" href="https://www.ncbi.nlm.nih.gov/protein/WP_015368593.1/">WP_015368593.1</a>	hemolysin family protein [Klebsiella aerogenes]	PF01595.22;PF03471.19;PF00571.30	DUF21;CorC_HlyC;CBS	Cyclin M transmembrane N-terminal domain;Transporter associated domain;CBS domain	<a target="_blank" href="https://www.ncbi.nlm.nih.gov/protein/sp|P0AE47|YTFL_ECO57;/">sp|P0AE47|YTFL_ECO57;</a>	UPF0053 inner membrane protein YtfL OS=Escherichia coli O157:H7 OX=83334 GN=ytfL PE=3 SV=1;	COG1253	R:General function prediction only	GO:0016021;GO:0050660	CC:integral component of membrane;MF:flavin adenine dinucleotide binding;	------	------	------	------
FPV33_RS02015	Cluster 1	rpsL	30S ribosomal protein S12	3.99	1.99652	1.84112e-30	4.17926e-29	yes	up	ref_gene	mRNA	<a target="_blank" href="https://www.ncbi.nlm.nih.gov/protein/KXA01439.1/">KXA01439.1</a>	ribosomal protein S12 [Citrobacter koseri]	PF00164.27	Ribosom_S12_S23	Ribosomal protein S12/S23	<a target="_blank" href="https://www.ncbi.nlm.nih.gov/protein/sp|A7ZSL7|RS12_ECO24;/">sp|A7ZSL7|RS12_ECO24;</a>	30S ribosomal protein S12 OS=Escherichia coli O139:H28;	COG0048	J:Translation, ribosomal structure and biogenesis	GO:0000028;GO:0034337;GO:1990145;GO:0033120;GO:0046677;GO:0000372;GO:0006412;GO:0005840;GO:0005829;GO:0022627;GO:0015935;GO:0000049;GO:0034336;GO:0019843;GO:0003735	BP:ribosomal small subunit assembly;BP:RNA folding;BP:maintenance of translational fidelity;BP:positive regulation of RNA splicing;BP:response to antibiotic;BP:Group I intron splicing;BP:translation;CC:ribosome;CC:cytosol;CC:cytosolic small ribosomal subunit;CC:small ribosomal subunit;MF:tRNA binding;MF:misfolded RNA binding;MF:rRNA binding;MF:structural constituent of ribosome;	K02950	rpsL	map03010	Ribosome
FPV33_RS05615	Cluster 1	alaE	L-alanine exporter AlaE	5.862	2.55147	3.1484e-30	7.0086e-29	yes	up	ref_gene	mRNA	<a target="_blank" href="https://www.ncbi.nlm.nih.gov/protein/WP_015370082.1/">WP_015370082.1</a>	MULTISPECIES: L-alanine exporter AlaE [Klebsiella]	PF06610.15	AlaE	L-alanine exporter	<a target="_blank" href="https://www.ncbi.nlm.nih.gov/protein/sp|A8ANM6|ALAE_CITK8;/">sp|A8ANM6|ALAE_CITK8;</a>	L-alanine exporter AlaE OS=Citrobacter koseri;	------	------	GO:0032973;GO:0005887;GO:0034639	BP:amino acid export;CC:integral component of plasma membrane;MF:L-amino acid efflux transmembrane transporter activity;	------	------	------	------
FPV33_RS02810	Cluster 1	yrbN	protein YrbN	6.242	2.64199	5.03518e-30	1.11549e-28	yes	up	ref_gene	mRNA	<a target="_blank" href="https://www.ncbi.nlm.nih.gov/protein/WP_086538083.1/">WP_086538083.1</a>	MULTISPECIES: protein YrbN [Klebsiella]	------	------	------	<a target="_blank" href="https://www.ncbi.nlm.nih.gov/protein/sp|C1P618|YRBN_ECOLI;/">sp|C1P618|YRBN_ECOLI;</a>	Uncharacterized protein YrbN OS=Escherichia coli;	COG0513	L:Replication, recombination and repair	------	------	------	------	------	------
FPV33_RS02445	Cluster 1	argR	transcriptional regulator ArgR	4.395	2.13595	5.10379e-30	1.11992e-28	yes	up	ref_gene	mRNA	<a target="_blank" href="https://www.ncbi.nlm.nih.gov/protein/WP_015369474.1/">WP_015369474.1</a>	MULTISPECIES: transcriptional regulator ArgR [Klebsiella]	PF01316.23;PF02863.20	Arg_repressor;Arg_repressor_C	Arginine repressor, DNA binding domain;Arginine repressor, C-terminal domain	<a target="_blank" href="https://www.ncbi.nlm.nih.gov/protein/sp|B5XSQ5|ARGR_KLEP3;/">sp|B5XSQ5|ARGR_KLEP3;</a>	Arginine repressor OS=Klebsiella pneumoniae;	COG1438	K:Transcription	GO:0051259;GO:0006526;GO:0005737;GO:0034618;GO:0003700;GO:0003677	BP:protein oligomerization;BP:arginine biosynthetic process;CC:cytoplasm;MF:arginine binding;MF:transcription factor activity, sequence-specific DNA binding;MF:DNA binding;	K03402	argR	------	------
FPV33_RS00015	Cluster 1	recF	DNA replication/repair protein RecF	4.914	2.29679	1.54012e-29	3.28558e-28	yes	up	ref_gene	mRNA	<a target="_blank" href="https://www.ncbi.nlm.nih.gov/protein/WP_015369033.1/">WP_015369033.1</a>	DNA replication/repair protein RecF [Klebsiella aerogenes]	PF02463.21;PF13175.8;PF13476.8;PF13304.8;PF13514.8	SMC_N;AAA_15;AAA_23;AAA_21;AAA_27	RecF/RecN/SMC N terminal domain;AAA ATPase domain;AAA domain;AAA domain, putative AbiEii toxin, Type IV TA system;AAA domain	<a target="_blank" href="https://www.ncbi.nlm.nih.gov/protein/sp|A6TG02|RECF_KLEP7;/">sp|A6TG02|RECF_KLEP7;</a>	DNA replication and repair protein RecF OS=Klebsiella pneumoniae subsp. pneumoniae;	COG1195	L:Replication, recombination and repair	GO:0006281;GO:0006260;GO:0009432;GO:0005737;GO:0003697;GO:0005524	BP:DNA repair;BP:DNA replication;BP:SOS response;CC:cytoplasm;MF:single-stranded DNA binding;MF:ATP binding;	K03629	recF	map03440	Homologous recombination
FPV33_RS22745	Cluster 1	FPV33_RS22745	MFS transporter	4.905	2.29413	4.31897e-29	9.12928e-28	yes	up	ref_gene	mRNA	<a target="_blank" href="https://www.ncbi.nlm.nih.gov/protein/WP_047080028.1/">WP_047080028.1</a>	MFS transporter [Klebsiella aerogenes]	PF00083.26;PF07690.18	Sugar_tr;MFS_1	Sugar;Major Facilitator Superfamily	<a target="_blank" href="https://www.ncbi.nlm.nih.gov/protein/sp|P0C0L8|PROP_ECO57;/">sp|P0C0L8|PROP_ECO57;</a>	Proline/betaine transporter OS=Escherichia coli O157:H7 OX=83334 GN=proP PE=3 SV=1;	COG0477;COG0477;COG0477;COG0477	G:Carbohydrate transport and metabolism;E:Amino acid transport and metabolism;P:Inorganic ion transport and metabolism;R:General function prediction only	------	------	K03762	proP	------	------
FPV33_RS21440	Cluster 1	deoD	purine-nucleoside phosphorylase	3.762	1.91149	4.65262e-29	9.78961e-28	yes	up	ref_gene	mRNA	<a target="_blank" href="https://www.ncbi.nlm.nih.gov/protein/WP_002887789.1/">WP_002887789.1</a>	MULTISPECIES: purine-nucleoside phosphorylase [Enterobacteriaceae]	PF01048.22	PNP_UDP_1	Phosphorylase superfamily	<a target="_blank" href="https://www.ncbi.nlm.nih.gov/protein/sp|B5Y274|DEOD_KLEP3;/">sp|B5Y274|DEOD_KLEP3;</a>	Purine nucleoside phosphorylase DeoD-type OS=Klebsiella pneumoniae;	COG0813	F:Nucleotide transport and metabolism	GO:0042278;GO:0004731	BP:purine nucleoside metabolic process;MF:purine-nucleoside phosphorylase activity;	K03784	deoD	map00240;map00230;map00760	Pyrimidine metabolism;Purine metabolism;Nicotinate and nicotinamide metabolism
FPV33_RS14925	Cluster 1	narI	respiratory nitrate reductase subunit gamma	7.721	2.94871	4.95898e-29	1.03868e-27	yes	up	ref_gene	mRNA	<a target="_blank" href="https://www.ncbi.nlm.nih.gov/protein/WP_015367083.1/">WP_015367083.1</a>	MULTISPECIES: respiratory nitrate reductase subunit gamma [Klebsiella]	PF02665.16	Nitrate_red_gam	Nitrate reductase gamma subunit	<a target="_blank" href="https://www.ncbi.nlm.nih.gov/protein/sp|P11350|NARI_ECOLI;/">sp|P11350|NARI_ECOLI;</a>	Respiratory nitrate reductase 1 gamma chain OS=Escherichia coli;	COG2181;COG2181	C:Energy production and conversion;P:Inorganic ion transport and metabolism	GO:0042128;GO:0009325;GO:0016021;GO:0005886;GO:0008940;GO:0046872	BP:nitrate assimilation;CC:nitrate reductase complex;CC:integral component of membrane;CC:plasma membrane;MF:nitrate reductase activity;MF:metal ion binding;	K00374	narI	map00910;map02020	Nitrogen metabolism;Two-component system
FPV33_RS02155	Cluster 1	secY	preprotein translocase subunit SecY	3.535	1.8217	6.3634e-29	1.32084e-27	yes	up	ref_gene	mRNA	<a target="_blank" href="https://www.ncbi.nlm.nih.gov/protein/WP_015703640.1/">WP_015703640.1</a>	MULTISPECIES: preprotein translocase subunit SecY [Klebsiella]	PF00344.22	SecY	SecY	<a target="_blank" href="https://www.ncbi.nlm.nih.gov/protein/sp|P0AGA4|SECY_ECO57;/">sp|P0AGA4|SECY_ECO57;</a>	Protein translocase subunit SecY OS=Escherichia coli O157:H7 OX=83334 GN=secY PE=3 SV=1;	COG0201	U:Intracellular trafficking, secretion, and vesicular transport	GO:0065002;GO:0006605;GO:0043952;GO:0016021;GO:0005886	BP:intracellular protein transmembrane transport;BP:protein targeting;BP:protein transport by the Sec complex;CC:integral component of membrane;CC:plasma membrane;	K03076	secY	map02024;map03070;map03060	Quorum sensing;Bacterial secretion system;Protein export
FPV33_RS19350	Cluster 1	ribE	6%2C7-dimethyl-8-ribityllumazine synthase	3.682	1.88052	8.62945e-29	1.78316e-27	yes	up	ref_gene	mRNA	<a target="_blank" href="https://www.ncbi.nlm.nih.gov/protein/AAB40171.1/">AAB40171.1</a>	probable riboflavin synthase beta chain [Escherichia coli]	PF00885.21	DMRL_synthase	6,7-dimethyl-8-ribityllumazine synthase	<a target="_blank" href="https://www.ncbi.nlm.nih.gov/protein/sp|A8AK39|RISB_CITK8;/">sp|A8AK39|RISB_CITK8;</a>	6,7-dimethyl-8-ribityllumazine synthase OS=Citrobacter koseri;	COG0054	H:Coenzyme transport and metabolism	GO:0009231;GO:0005829;GO:0009349;GO:0000906;GO:0016874;GO:0004746	BP:riboflavin biosynthetic process;CC:cytosol;CC:riboflavin synthase complex;MF:6,7-dimethyl-8-ribityllumazine synthase activity;MF:ligase activity;MF:riboflavin synthase activity;	K00794	ribH	map00740	Riboflavin metabolism
FPV33_RS08770	Cluster 1	FPV33_RS08770	MFS transporter	4.639	2.21376	1.02471e-28	2.10797e-27	yes	up	ref_gene	mRNA	<a target="_blank" href="https://www.ncbi.nlm.nih.gov/protein/WP_032708688.1/">WP_032708688.1</a>	MFS transporter [Klebsiella aerogenes]	PF07690.18	MFS_1	Major Facilitator Superfamily	<a target="_blank" href="https://www.ncbi.nlm.nih.gov/protein/sp|P9WJX4|Y849_MYCTO;/">sp|P9WJX4|Y849_MYCTO;</a>	Putative uncharacterized MFS-type transporter MT0872 OS=Mycobacterium tuberculosis;	COG2814	G:Carbohydrate transport and metabolism	GO:0016021;GO:0005886;GO:0022857	CC:integral component of membrane;CC:plasma membrane;MF:transmembrane transporter activity;	------	------	------	------
FPV33_RS21350	Cluster 1	FPV33_RS21350	tRNA/rRNA methyltransferase	5.128	2.35842	1.24661e-28	2.54176e-27	yes	up	ref_gene	mRNA	<a target="_blank" href="https://www.ncbi.nlm.nih.gov/protein/WP_015704332.1/">WP_015704332.1</a>	tRNA/rRNA methyltransferase [Klebsiella aerogenes]	PF00588.21	SpoU_methylase	SpoU rRNA Methylase family	<a target="_blank" href="https://www.ncbi.nlm.nih.gov/protein/sp|P37005|LAST_ECOLI;/">sp|P37005|LAST_ECOLI;</a>	Uncharacterized tRNA/rRNA methyltransferase LasT OS=Escherichia coli;	COG0565	J:Translation, ribosomal structure and biogenesis	GO:0008033;GO:0005737;GO:0008173;GO:0003723	BP:tRNA processing;CC:cytoplasm;MF:RNA methyltransferase activity;MF:RNA binding;	K02533	lasT	------	------
FPV33_RS13720	Cluster 1	FPV33_RS13720	GH1 family beta-glucosidase	5.579	2.48001	1.83253e-28	3.71996e-27	yes	up	ref_gene	mRNA	<a target="_blank" href="https://www.ncbi.nlm.nih.gov/protein/WP_063445970.1/">WP_063445970.1</a>	beta-glucosidase [Klebsiella aerogenes]	PF00232.20	Glyco_hydro_1	Glycosyl hydrolase family 1	<a target="_blank" href="https://www.ncbi.nlm.nih.gov/protein/sp|P42403|BGLC_BACSU;/">sp|P42403|BGLC_BACSU;</a>	Aryl-phospho-beta-D-glucosidase BglC OS=Bacillus subtilis;	COG2723	G:Carbohydrate transport and metabolism	------	------	K01223	bglA	map00010;map00500	Glycolysis / Gluconeogenesis;Starch and sucrose metabolism
FPV33_RS06270	Cluster 1	hscA	Fe-S protein assembly chaperone HscA	3.402	1.7665	1.85307e-28	3.74515e-27	yes	up	ref_gene	mRNA	<a target="_blank" href="https://www.ncbi.nlm.nih.gov/protein/WP_015370316.1/">WP_015370316.1</a>	Fe-S protein assembly chaperone HscA [Klebsiella aerogenes]	PF00012.22;PF06723.15;PF00885.21	HSP70;MreB_Mbl;DMRL_synthase	Hsp70 protein;MreB/Mbl protein;6,7-dimethyl-8-ribityllumazine synthase	<a target="_blank" href="https://www.ncbi.nlm.nih.gov/protein/sp|B5XNK1|HSCA_KLEP3;/">sp|B5XNK1|HSCA_KLEP3;</a>	Chaperone protein HscA OS=Klebsiella pneumoniae;	COG0443	O:Posttranslational modification, protein turnover, chaperones	GO:0006457;GO:0016226;GO:0051082;GO:0016887;GO:0005524	BP:protein folding;BP:iron-sulfur cluster assembly;MF:unfolded protein binding;MF:ATPase activity;MF:ATP binding;	K04044	hscA	------	------
FPV33_RS06110	Cluster 1	lepB	signal peptidase I	3.565	1.83408	1.92454e-28	3.85577e-27	yes	up	ref_gene	mRNA	<a target="_blank" href="https://www.ncbi.nlm.nih.gov/protein/WP_020078170.1/">WP_020078170.1</a>	signal peptidase I [Klebsiella aerogenes]	PF10502.11	Peptidase_S26	Signal peptidase, peptidase S26	<a target="_blank" href="https://www.ncbi.nlm.nih.gov/protein/sp|P00803|LEP_ECOLI;/">sp|P00803|LEP_ECOLI;</a>	Signal peptidase I OS=Escherichia coli;	COG0681	U:Intracellular trafficking, secretion, and vesicular transport	GO:0016021;GO:0004252	CC:integral component of membrane;MF:serine-type endopeptidase activity;	K03100	lepB	map03060	Protein export
FPV33_RS06590	Cluster 1	hemF	oxygen-dependent coproporphyrinogen oxidase	4.72	2.23864	4.27334e-28	8.48774e-27	yes	up	ref_gene	mRNA	<a target="_blank" href="https://www.ncbi.nlm.nih.gov/protein/WP_047038280.1/">WP_047038280.1</a>	oxygen-dependent coproporphyrinogen oxidase [Klebsiella aerogenes]	PF01218.20	Coprogen_oxidas	Coproporphyrinogen III oxidase	<a target="_blank" href="https://www.ncbi.nlm.nih.gov/protein/sp|A6TC68|HEM6_KLEP7;/">sp|A6TC68|HEM6_KLEP7;</a>	Oxygen-dependent coproporphyrinogen-III oxidase OS=Klebsiella pneumoniae subsp. pneumoniae;	COG0408	H:Coenzyme transport and metabolism	GO:0006782;GO:0005737;GO:0004109;GO:0046872;GO:0042803	BP:protoporphyrinogen IX biosynthetic process;CC:cytoplasm;MF:coproporphyrinogen oxidase activity;MF:metal ion binding;MF:protein homodimerization activity;	K00228	hemF	map00860	Porphyrin and chlorophyll metabolism
FPV33_RS00535	Cluster 1	spoT	bifunctional GTP diphosphokinase/guanosine-3'%2C5'-bis pyrophosphate 3'-pyrophosphohydrolase	3.416	1.77249	5.29726e-28	1.04763e-26	yes	up	ref_gene	mRNA	<a target="_blank" href="https://www.ncbi.nlm.nih.gov/protein/WP_063446511.1/">WP_063446511.1</a>	bifunctional GTP diphosphokinase/guanosine-3',5'-bis pyrophosphate 3'-pyrophosphohydrolase [Klebsiella aerogenes]	PF13328.8;PF04607.19;PF02824.23;PF13291.8;PF19296.1;PF01966.24	HD_4;RelA_SpoT;TGS;ACT_4;DUF5913;HD	HD domain;Region found in RelA / SpoT proteins;TGS domain;ACT domain;Domain of unknown function;HD domain	<a target="_blank" href="https://www.ncbi.nlm.nih.gov/protein/sp|P0AG25|SPOT_ECO57;/">sp|P0AG25|SPOT_ECO57;</a>	Guanosine-3',5'-bi;	COG0317;COG0317	T:Signal transduction mechanisms;K:Transcription	GO:0015969;GO:0016787;GO:0016301;GO:0008893	BP:guanosine tetraphosphate metabolic process;MF:hydrolase activity;MF:kinase activity;MF:guanosine-3',5'-bi;	K01139	spoT	map00230	Purine metabolism
FPV33_RS12780	Cluster 1	FPV33_RS12780	MFS transporter	5.187	2.37484	1.50347e-27	2.9232e-26	yes	up	ref_gene	mRNA	<a target="_blank" href="https://www.ncbi.nlm.nih.gov/protein/WP_015705367.1/">WP_015705367.1</a>	MFS transporter [Klebsiella aerogenes]	PF07690.18;PF00083.26;PF12832.9;PF05631.16	MFS_1;Sugar_tr;MFS_1_like;MFS_5	Major Facilitator Superfamily;Sugar;MFS_1 like family;Sugar-tranasporters, 12 TM	<a target="_blank" href="https://www.ncbi.nlm.nih.gov/protein/sp|P36035|JEN1_YEAST;/">sp|P36035|JEN1_YEAST;</a>	Carboxylic acid transporter protein homolog OS=Saccharomyces cerevisiae;	COG2814	G:Carbohydrate transport and metabolism	GO:0008643;GO:0016021;GO:0005886;GO:0022857	BP:carbohydrate transport;CC:integral component of membrane;CC:plasma membrane;MF:transmembrane transporter activity;	K08178	------	------	------
FPV33_RS10800	Cluster 1	FPV33_RS10800	TIGR01620 family protein	3.647	1.86657	2.23012e-27	4.31781e-26	yes	up	ref_gene	mRNA	<a target="_blank" href="https://www.ncbi.nlm.nih.gov/protein/WP_032708268.1/">WP_032708268.1</a>	YcjF family protein [Klebsiella aerogenes]	PF05128.14	DUF697	Domain of unknown function	<a target="_blank" href="https://www.ncbi.nlm.nih.gov/protein/sp|B5XRW2|Y3110_KLEP3;/">sp|B5XRW2|Y3110_KLEP3;</a>	UPF0283 membrane protein KPK_3110 OS=Klebsiella pneumoniae;	COG3768	S:Function unknown	GO:0016021;GO:0005886	CC:integral component of membrane;CC:plasma membrane;	K08990	ycjF	------	------
FPV33_RS00275	Cluster 1	FPV33_RS00275	peroxidase-related enzyme	7.495	2.90599	3.07783e-27	5.90943e-26	yes	up	ref_gene	mRNA	<a target="_blank" href="https://www.ncbi.nlm.nih.gov/protein/WP_046883271.1/">WP_046883271.1</a>	peroxidase-related enzyme [Klebsiella aerogenes]	PF02627.22	CMD	Carboxymuconolactone decarboxylase family	------	------	COG2128	P:Inorganic ion transport and metabolism	GO:0004601;GO:0051920	MF:peroxidase activity;MF:peroxiredoxin activity;	------	------	------	------
FPV33_RS05545	Cluster 1	emrB	multidrug efflux MFS transporter permease subunit EmrB	3.775	1.91632	9.0201e-27	1.72467e-25	yes	up	ref_gene	mRNA	<a target="_blank" href="https://www.ncbi.nlm.nih.gov/protein/WP_020078123.1/">WP_020078123.1</a>	multidrug efflux MFS transporter permease subunit EmrB [Klebsiella aerogenes]	PF07690.18;PF03137.22	MFS_1;OATP	Major Facilitator Superfamily;Organic Anion Transporter Polypeptide	<a target="_blank" href="https://www.ncbi.nlm.nih.gov/protein/sp|P0AEJ1|EMRB_ECO57;/">sp|P0AEJ1|EMRB_ECO57;</a>	Multidrug export protein EmrB OS=Escherichia coli O157:H7 OX=83334 GN=emrB PE=3 SV=1;	COG2814	G:Carbohydrate transport and metabolism	GO:0016021;GO:0005886;GO:0022857	CC:integral component of membrane;CC:plasma membrane;MF:transmembrane transporter activity;	K03446	emrB	------	------
FPV33_RS12040	Cluster 1	FPV33_RS12040	bifunctional helix-turn-helix transcriptional regulator/GNAT family N-acetyltransferase	3.524	1.81706	1.0772e-26	2.04268e-25	yes	up	ref_gene	mRNA	<a target="_blank" href="https://www.ncbi.nlm.nih.gov/protein/WP_049034212.1/">WP_049034212.1</a>	bifunctional helix-turn-helix transcriptional regulator/GNAT family N-acetyltransferase [Klebsiella aerogenes]	PF00583.27;PF13673.9;PF13508.9;PF12802.9;PF01047.24;PF09339.12;PF13463.8	Acetyltransf_1;Acetyltransf_10;Acetyltransf_7;MarR_2;MarR;HTH_IclR;HTH_27	Acetyltransferase;Acetyltransferase;Acetyltransferase;MarR family;MarR family;IclR helix-turn-helix domain;Winged helix DNA-binding domain	<a target="_blank" href="https://www.ncbi.nlm.nih.gov/protein/sp|O31443|YBFA_BACSU;/">sp|O31443|YBFA_BACSU;</a>	Putative HTH-type DNA-binding domain-containing acetyltransferase YbfA OS=Bacillus subtilis;	COG0456	J:Translation, ribosomal structure and biogenesis	------	------	------	------	------	------
FPV33_RS06925	Cluster 1	mepA	penicillin-insensitive murein endopeptidase	5.169	2.36999	1.1437e-26	2.15991e-25	yes	up	ref_gene	mRNA	<a target="_blank" href="https://www.ncbi.nlm.nih.gov/protein/WP_015706180.1/">WP_015706180.1</a>	MULTISPECIES: penicillin-insensitive murein endopeptidase [Klebsiella]	PF03411.15	Peptidase_M74	Penicillin-insensitive murein endopeptidase	<a target="_blank" href="https://www.ncbi.nlm.nih.gov/protein/sp|A6TC14|MEPA_KLEP7;/">sp|A6TC14|MEPA_KLEP7;</a>	Penicillin-insensitive murein endopeptidase OS=Klebsiella pneumoniae subsp. pneumoniae;	COG3770	M:Cell wall/membrane/envelope biogenesis	GO:0000270;GO:0030288;GO:0004252;GO:0046872;GO:0004222	BP:peptidoglycan metabolic process;CC:outer membrane-bounded periplasmic space;MF:serine-type endopeptidase activity;MF:metal ion binding;MF:metalloendopeptidase activity;	K07261	mepA	------	------
FPV33_RS17625	Cluster 1	tolA	cell envelope integrity protein TolA	3.043	1.60571	1.65185e-26	3.09419e-25	yes	up	ref_gene	mRNA	<a target="_blank" href="https://www.ncbi.nlm.nih.gov/protein/WP_015704770.1/">WP_015704770.1</a>	cell envelope integrity protein TolA [Klebsiella aerogenes]	PF06519.13	TolA	TolA C-terminal	<a target="_blank" href="https://www.ncbi.nlm.nih.gov/protein/sp|P19934|TOLA_ECOLI;/">sp|P19934|TOLA_ECOLI;</a>	Tol-Pal system protein TolA OS=Escherichia coli;	COG3064	M:Cell wall/membrane/envelope biogenesis	GO:0043213;GO:0016021;GO:0019534	BP:bacteriocin transport;CC:integral component of membrane;MF:toxin transporter activity;	K03646	tolA	------	------
FPV33_RS06120	Cluster 1	era	GTPase Era	3.186	1.67167	1.96319e-26	3.66249e-25	yes	up	ref_gene	mRNA	<a target="_blank" href="https://www.ncbi.nlm.nih.gov/protein/WP_015370290.1/">WP_015370290.1</a>	MULTISPECIES: GTPase Era [Klebsiella]	PF01926.25;PF07650.19;PF02421.20;PF00009.29;PF03193.18;PF00350.25;PF04548.18;PF10662.11;PF13401.8;PF00071.24	MMR_HSR1;KH_2;FeoB_N;GTP_EFTU;RsgA_GTPase;Dynamin_N;AIG1;PduV-EutP;AAA_22;Ras	50S ribosome-binding GTPase;KH domain;Ferrous iron transport protein B;Elongation factor Tu GTP binding domain;RsgA GTPase;Dynamin family;AIG1 family;Ethanolamine utilisation - propanediol utilisation;AAA domain;Ras family	<a target="_blank" href="https://www.ncbi.nlm.nih.gov/protein/sp|A6TCI0|ERA_KLEP7;/">sp|A6TCI0|ERA_KLEP7;</a>	GTPase Era OS=Klebsiella pneumoniae subsp. pneumoniae;	COG1159	J:Translation, ribosomal structure and biogenesis	GO:0042274;GO:0005737;GO:0005886;GO:0070181;GO:0003924;GO:0005525	BP:ribosomal small subunit biogenesis;CC:cytoplasm;CC:plasma membrane;MF:small ribosomal subunit rRNA binding;MF:GTPase activity;MF:GTP binding;	K03595	era	------	------
FPV33_RS22570	Cluster 1	tamB	autotransporter assembly complex protein TamB	3.005	1.5875	2.07299e-26	3.85174e-25	yes	up	ref_gene	mRNA	<a target="_blank" href="https://www.ncbi.nlm.nih.gov/protein/WP_063446661.1/">WP_063446661.1</a>	autotransporter assembly complex protein TamB [Klebsiella aerogenes]	PF04357.15	TamB	TamB, inner membrane protein subunit of TAM complex	<a target="_blank" href="https://www.ncbi.nlm.nih.gov/protein/sp|D2TN57|TAMB_CITRI;/">sp|D2TN57|TAMB_CITRI;</a>	Translocation and assembly module subunit TamB OS=Citrobacter rodentium;	COG2911	U:Intracellular trafficking, secretion, and vesicular transport	GO:0009306;GO:0005887	BP:protein secretion;CC:integral component of plasma membrane;	K09800	tamB	------	------
FPV33_RS16745	Cluster 1	infA	translation initiation factor IF-1	3.209	1.68197	6.19568e-26	1.13744e-24	yes	up	ref_gene	mRNA	<a target="_blank" href="https://www.ncbi.nlm.nih.gov/protein/WP_001040187.1/">WP_001040187.1</a>	MULTISPECIES: translation initiation factor IF-1 [Enterobacterales]	PF01176.21;PF16745.7	eIF-1a;RsgA_N	Translation initiation factor 1A / IF-1;RsgA N-terminal domain	<a target="_blank" href="https://www.ncbi.nlm.nih.gov/protein/sp|A8AIJ9|IF1_CITK8;/">sp|A8AIJ9|IF1_CITK8;</a>	Translation initiation factor IF-1 OS=Citrobacter koseri;	COG0361	J:Translation, ribosomal structure and biogenesis	GO:0005737;GO:0005829;GO:0043022;GO:0019843;GO:0003743	CC:cytoplasm;CC:cytosol;MF:ribosome binding;MF:rRNA binding;MF:translation initiation factor activity;	K02518	infA	------	------
FPV33_RS13370	Cluster 1	FPV33_RS13370	bifunctional diguanylate cyclase/phosphodiesterase	3.044	1.60576	8.56565e-26	1.56629e-24	yes	up	ref_gene	mRNA	<a target="_blank" href="https://www.ncbi.nlm.nih.gov/protein/WP_143830275.1/">WP_143830275.1</a>	EAL domain-containing protein [Klebsiella aerogenes]	PF00563.22;PF00990.23;PF05228.15	EAL;GGDEF;CHASE4	EAL domain;Diguanylate cyclase, GGDEF domain;CHASE4 domain	<a target="_blank" href="https://www.ncbi.nlm.nih.gov/protein/sp|Q9I310|Y1727_PSEAE;/">sp|Q9I310|Y1727_PSEAE;</a>	Uncharacterized signaling protein PA1727 OS=Pseudomonas aeruginosa;	COG3322	T:Signal transduction mechanisms	GO:0016021	CC:integral component of membrane;	------	------	------	------
FPV33_RS24445	Cluster 1	yigL	sugar/pyridoxal phosphate phosphatase YigL	4.887	2.28905	1.0259e-25	1.86852e-24	yes	up	ref_gene	mRNA	<a target="_blank" href="https://www.ncbi.nlm.nih.gov/protein/WP_015368853.1/">WP_015368853.1</a>	MULTISPECIES: sugar/pyridoxal phosphate phosphatase YigL [Klebsiella]	PF08282.14;PF05116.15;PF00702.28;PF13344.8;PF12710.9	Hydrolase_3;S6PP;Hydrolase;Hydrolase_6;HAD	haloacid dehalogenase-like hydrolase;Sucrose-6F-phosphate phosphohydrolase;haloacid dehalogenase-like hydrolase;Haloacid dehalogenase-like hydrolase;haloacid dehalogenase-like hydrolase	<a target="_blank" href="https://www.ncbi.nlm.nih.gov/protein/sp|P27848|YIGL_ECOLI;/">sp|P27848|YIGL_ECOLI;</a>	Pyridoxal phosphate phosphatase YigL OS=Escherichia coli;	COG0561;COG0561	H:Coenzyme transport and metabolism;R:General function prediction only	GO:0016787;GO:0046872	MF:hydrolase activity;MF:metal ion binding;	------	------	------	------
FPV33_RS00020	Cluster 1	gyrB	DNA topoisomerase (ATP-hydrolyzing) subunit B	2.874	1.52312	1.05936e-25	1.92187e-24	yes	up	ref_gene	mRNA	<a target="_blank" href="https://www.ncbi.nlm.nih.gov/protein/WP_015703899.1/">WP_015703899.1</a>	DNA topoisomerase (ATP-hydrolyzing) subunit B [Klebsiella aerogenes]	PF00204.27;PF18053.3;PF00986.23;PF02518.28;PF01751.24	DNA_gyraseB;GyrB_insert;DNA_gyraseB_C;HATPase_c;Toprim	DNA gyrase B;DNA gyrase B subunit insert domain;DNA gyrase B subunit, carboxyl terminus;Histidine kinase-, DNA gyrase B-, and HSP90-like ATPase;Toprim domain	<a target="_blank" href="https://www.ncbi.nlm.nih.gov/protein/sp|P0AES7|GYRB_ECO57;/">sp|P0AES7|GYRB_ECO57;</a>	DNA gyrase subunit B OS=Escherichia coli O157:H7 OX=83334 GN=gyrB PE=3 SV=2;	COG0187	L:Replication, recombination and repair	GO:0006265;GO:0006261;GO:0005737;GO:0005694;GO:0003677;GO:0046872;GO:0003918;GO:0005524	BP:DNA topological change;BP:DNA-dependent DNA replication;CC:cytoplasm;CC:chromosome;MF:DNA binding;MF:metal ion binding;MF:DNA topoisomerase type I;MF:ATP binding;	K02470	gyrB	------	------
FPV33_RS00530	Cluster 1	trmH	tRNA (guanosine(18)-2'-O)-methyltransferase TrmH	6.086	2.60543	1.29494e-25	2.34004e-24	yes	up	ref_gene	mRNA	<a target="_blank" href="https://www.ncbi.nlm.nih.gov/protein/WP_015369142.1/">WP_015369142.1</a>	tRNA (guanosin	PF00588.21;PF12105.10	SpoU_methylase;SpoU_methylas_C	SpoU rRNA Methylase family;SpoU, rRNA methylase, C-terminal	<a target="_blank" href="https://www.ncbi.nlm.nih.gov/protein/sp|P0AGJ3|TRMH_ECO57;/">sp|P0AGJ3|TRMH_ECO57;</a>	tRNA;	COG0566	J:Translation, ribosomal structure and biogenesis	GO:0002938;GO:0052665;GO:0000049;GO:0009020	BP:tRNA guanine ribose methylation;MF:tRN;MF:tRNA binding;MF:tRN;	K00556	trmH	------	------
FPV33_RS11355	Cluster 1	hrpA	ATP-dependent RNA helicase HrpA	2.955	1.56292	1.78193e-25	3.19499e-24	yes	up	ref_gene	mRNA	<a target="_blank" href="https://www.ncbi.nlm.nih.gov/protein/WP_063446469.1/">WP_063446469.1</a>	ATP-dependent RNA helicase HrpA [Klebsiella aerogenes]	PF11898.10;PF07717.18;PF04408.25;PF00271.33;PF00270.31;PF13401.8;PF13245.8	DUF3418;OB_NTP_bind;HA2;Helicase_C;DEAD;AAA_22;AAA_19	Domain of unknown function;Oligonucleotide/oligosaccharide-binding;Helicase associated domain;Helicase conserved C-terminal domain;DEAD/DEAH box helicase;AAA domain;AAA domain	<a target="_blank" href="https://www.ncbi.nlm.nih.gov/protein/sp|P43329|HRPA_ECOLI;/">sp|P43329|HRPA_ECOLI;</a>	ATP-dependent RNA helicase HrpA OS=Escherichia coli;	COG1643	J:Translation, ribosomal structure and biogenesis	------	------	K03578	hrpA	------	------
FPV33_RS08765	Cluster 1	FPV33_RS08765	hypothetical protein	3.749	1.90652	3.67438e-25	6.53727e-24	yes	up	ref_gene	mRNA	<a target="_blank" href="https://www.ncbi.nlm.nih.gov/protein/WP_063445937.1/">WP_063445937.1</a>	hypothetical protein [Klebsiella aerogenes]	PF18603.3;PF02222.24	LAL_C2;ATP-grasp	L-amino acid ligase C-terminal domain 2;ATP-grasp domain	------	------	COG0458;COG0458	E:Amino acid transport and metabolism;F:Nucleotide transport and metabolism	------	------	------	------	------	------
FPV33_RS05450	Cluster 1	FPV33_RS05450	metal ABC transporter substrate-binding protein	6.307	2.65688	7.6012e-25	1.34717e-23	yes	up	ref_gene	mRNA	<a target="_blank" href="https://www.ncbi.nlm.nih.gov/protein/WP_047080553.1/">WP_047080553.1</a>	metal ABC transporter substrate-binding protein [Klebsiella aerogenes]	PF01297.19	ZnuA	Zinc-uptake complex component A periplasmic	<a target="_blank" href="https://www.ncbi.nlm.nih.gov/protein/sp|Q8Y653|MNTA_LISMO;/">sp|Q8Y653|MNTA_LISMO;</a>	Manganese-binding lipoprotein MntA OS=Listeria monocytogenes serovar 1/2a;	COG0803	P:Inorganic ion transport and metabolism	------	------	K02077	------	------	------
FPV33_RS18565	Cluster 1	FPV33_RS18565	HlyD family secretion protein	3.507	1.81035	9.32931e-25	1.63458e-23	yes	up	ref_gene	mRNA	<a target="_blank" href="https://www.ncbi.nlm.nih.gov/protein/WP_063446354.1/">WP_063446354.1</a>	HlyD family secretion protein [Klebsiella aerogenes]	PF13533.8;PF16576.7;PF13437.8	Biotin_lipoyl_2;HlyD_D23;HlyD_3	Biotin-lipoyl like;Barrel-sandwich domain of CusB or HlyD membrane-fusion;HlyD family secretion protein	<a target="_blank" href="https://www.ncbi.nlm.nih.gov/protein/sp|P0AFV1|YIBH_ECO57;/">sp|P0AFV1|YIBH_ECO57;</a>	Inner membrane protein YibH OS=Escherichia coli O157:H7 OX=83334 GN=yibH PE=3 SV=1;	COG1566	V:Defense mechanisms	GO:0016021	CC:integral component of membrane;	------	------	------	------
FPV33_RS02775	Cluster 1	nusA	transcription termination factor NusA	2.933	1.55233	1.53538e-24	2.67994e-23	yes	up	ref_gene	mRNA	<a target="_blank" href="https://www.ncbi.nlm.nih.gov/protein/WP_015369524.1/">WP_015369524.1</a>	MULTISPECIES: transcription termination factor NusA [Klebsiella]	PF08529.13;PF13184.8;PF14520.8;PF00575.25	NusA_N;KH_5;HHH_5;S1	NusA N-terminal domain;NusA-like KH domain;Helix-hairpin-helix domain;S1 RNA binding domain	<a target="_blank" href="https://www.ncbi.nlm.nih.gov/protein/sp|P0AFF8|NUSA_ECO57;/">sp|P0AFF8|NUSA_ECO57;</a>	Transcription termination/antitermination protein NusA OS=Escherichia coli O157:H7 OX=83334 GN=nusA PE=3 SV=1;	COG0195	K:Transcription	GO:0031564;GO:0006353;GO:0005737;GO:0003700;GO:0000166;GO:0003723;GO:0003746	BP:transcription antitermination;BP:DNA-templated transcription, termination;CC:cytoplasm;MF:transcription factor activity, sequence-specific DNA binding;MF:nucleotide binding;MF:RNA binding;MF:translation elongation factor activity;	K02600	nusA	------	------
FPV33_RS02185	Cluster 1	rplQ	50S ribosomal protein L17	4.304	2.10564	3.63652e-24	6.25265e-23	yes	up	ref_gene	mRNA	<a target="_blank" href="https://www.ncbi.nlm.nih.gov/protein/WP_004868344.1/">WP_004868344.1</a>	MULTISPECIES: 50S ribosomal protein L17 [Enterobacteriaceae]	PF01196.21	Ribosomal_L17	Ribosomal protein L17	<a target="_blank" href="https://www.ncbi.nlm.nih.gov/protein/sp|B5XNB7|RL17_KLEP3;/">sp|B5XNB7|RL17_KLEP3;</a>	50S ribosomal protein L17 OS=Klebsiella pneumoniae;	COG0203	J:Translation, ribosomal structure and biogenesis	GO:0006412;GO:0005840;GO:0003735	BP:translation;CC:ribosome;MF:structural constituent of ribosome;	K02879	rplQ	map03010	Ribosome
FPV33_RS21200	Cluster 1	nhaA	Na+/H+ antiporter NhaA	3.007	1.5881	4.45946e-24	7.63911e-23	yes	up	ref_gene	mRNA	<a target="_blank" href="https://www.ncbi.nlm.nih.gov/protein/WP_199802366.1/">WP_199802366.1</a>	Na+/H+ antiporter NhaA [Klebsiella aerogenes]	PF06965.14	Na_H_antiport_1	Na+/H+ antiporter 1	<a target="_blank" href="https://www.ncbi.nlm.nih.gov/protein/sp|A6T4F6|NHAA1_KLEP7;/">sp|A6T4F6|NHAA1_KLEP7;</a>	N;	COG3004;COG3004	C:Energy production and conversion;P:Inorganic ion transport and metabolism	------	------	K03313	nhaA	------	------
FPV33_RS02170	Cluster 1	rpsK	30S ribosomal protein S11	3.355	1.74617	5.58816e-24	9.50194e-23	yes	up	ref_gene	mRNA	<a target="_blank" href="https://www.ncbi.nlm.nih.gov/protein/WP_004388621.1/">WP_004388621.1</a>	MULTISPECIES: 30S ribosomal protein S11 [Enterobacterales]	PF00411.21	Ribosomal_S11	Ribosomal protein S11	<a target="_blank" href="https://www.ncbi.nlm.nih.gov/protein/sp|A4WFA5|RS11_ENT38;/">sp|A4WFA5|RS11_ENT38;</a>	30S ribosomal protein S11 OS=Enterobacter sp.;	COG0100	J:Translation, ribosomal structure and biogenesis	GO:0006412;GO:0005840;GO:0003735;GO:0019843	BP:translation;CC:ribosome;MF:structural constituent of ribosome;MF:rRNA binding;	K02948	rpsK	map03010	Ribosome
FPV33_RS22345	Cluster 1	FPV33_RS22345	valine--tRNA ligase	2.936	1.55363	3.03762e-23	4.9514e-22	yes	up	ref_gene	mRNA	<a target="_blank" href="https://www.ncbi.nlm.nih.gov/protein/WP_015368547.1/">WP_015368547.1</a>	valine--tRNA ligase [Klebsiella aerogenes]	PF00133.24;PF08264.15;PF09334.13;PF10458.11;PF13603.8	tRNA-synt_1;Anticodon_1;tRNA-synt_1g;Val_tRNA-synt_C;tRNA-synt_1_2	tRNA synthetases class I;Anticodon-binding domain of tRNA ligase;tRNA synthetases class I;Valyl tRNA synthetase tRNA binding arm;Leucyl-tRNA synthetase, Domain 2	<a target="_blank" href="https://www.ncbi.nlm.nih.gov/protein/sp|Q8FAD1|SYV_ECOL6;/">sp|Q8FAD1|SYV_ECOL6;</a>	Valine--tRNA ligase OS=Escherichia coli O6:H1;	COG0525	J:Translation, ribosomal structure and biogenesis	GO:0006438;GO:0005737;GO:0004832;GO:0002161;GO:0005524	BP:valyl-tRNA aminoacylation;CC:cytoplasm;MF:valine-tRNA ligase activity;MF:aminoacyl-tRNA editing activity;MF:ATP binding;	K01873	valS	map00970	Aminoacyl-tRNA biosynthesis
FPV33_RS18035	Cluster 1	mrdA	peptidoglycan DD-transpeptidase MrdA	3.019	1.59406	3.0409e-23	4.9514e-22	yes	up	ref_gene	mRNA	<a target="_blank" href="https://www.ncbi.nlm.nih.gov/protein/WP_015704734.1/">WP_015704734.1</a>	peptidoglycan DD-transpeptidase MrdA [Klebsiella aerogenes]	PF00905.24;PF03717.17	Transpeptidase;PBP_dimer	Penicillin binding protein transpeptidase domain;Penicillin-binding Protein dimerisation domain	<a target="_blank" href="https://www.ncbi.nlm.nih.gov/protein/sp|P0AD67|MRDA_ECO57;/">sp|P0AD67|MRDA_ECO57;</a>	Peptidoglycan D,D-transpeptidase MrdA OS=Escherichia coli O157:H7 OX=83334 GN=mrdA PE=3 SV=1;	COG0768;COG0768	D:Cell cycle control, cell division, chromosome partitioning;M:Cell wall/membrane/envelope biogenesis	GO:0009252;GO:0071555;GO:0008360;GO:0005887;GO:0008658;GO:0009002	BP:peptidoglycan biosynthetic process;BP:cell wall organization;BP:regulation of cell shape;CC:integral component of plasma membrane;MF:penicillin binding;MF:serine-type D-Ala-D-Ala carboxypeptidase activity;	K05515	mrdA	map00550;map01501	Peptidoglycan biosynthesis;beta-Lactam resistance
FPV33_RS05960	Cluster 1	FPV33_RS05960	SMP-30/gluconolactonase/LRE family protein	3.241	1.69623	3.45403e-23	5.60428e-22	yes	up	ref_gene	mRNA	<a target="_blank" href="https://www.ncbi.nlm.nih.gov/protein/WP_015703193.1/">WP_015703193.1</a>	SMP-30/gluconolactonase/LRE family protein [Klebsiella aerogenes]	PF08450.14	SGL	SMP-30/Gluconolactonase/LRE-like region	<a target="_blank" href="https://www.ncbi.nlm.nih.gov/protein/sp|P0DOV6|SGL_PSEPU;/">sp|P0DOV6|SGL_PSEPU;</a>	6-deoxy-6-sulfogluconolactonase OS=Pseudomonas putida OX=303 GN=PpSQ1_00410 PE=1 SV=1;	COG3386	G:Carbohydrate transport and metabolism	------	------	------	------	------	------
FPV33_RS02715	Cluster 1	rlmE	23S rRNA (uridine(2552)-2'-O)-methyltransferase RlmE	2.984	1.57712	3.63193e-23	5.87226e-22	yes	up	ref_gene	mRNA	<a target="_blank" href="https://www.ncbi.nlm.nih.gov/protein/WP_008806638.1/">WP_008806638.1</a>	MULTISPECIES: 23S rRNA (uridin	PF01728.21	FtsJ	FtsJ-like methyltransferase	<a target="_blank" href="https://www.ncbi.nlm.nih.gov/protein/sp|B5XSW2|RLME_KLEP3;/">sp|B5XSW2|RLME_KLEP3;</a>	Ribosomal RNA large subunit methyltransferase E OS=Klebsiella pneumoniae;	COG0293	J:Translation, ribosomal structure and biogenesis	GO:0051301;GO:0005737;GO:0008650	BP:cell division;CC:cytoplasm;MF:rRN;	K02427	rlmE	------	------
FPV33_RS21325	Cluster 1	yaaA	peroxide stress protein YaaA	3.655	1.87001	3.74976e-23	6.04158e-22	yes	up	ref_gene	mRNA	<a target="_blank" href="https://www.ncbi.nlm.nih.gov/protein/WP_032709845.1/">WP_032709845.1</a>	peroxide stress protein YaaA [Klebsiella aerogenes]	PF03883.16	H2O2_YaaD	Peroxide stress protein YaaA	<a target="_blank" href="https://www.ncbi.nlm.nih.gov/protein/sp|B5Y250|Y4750_KLEP3;/">sp|B5Y250|Y4750_KLEP3;</a>	UPF0246 protein KPK_4750 OS=Klebsiella pneumoniae;	COG3022	L:Replication, recombination and repair	------	------	K09861	------	------	------
FPV33_RS14715	Cluster 1	FPV33_RS14715	YdiY family protein	5.111	2.35372	4.02233e-23	6.45816e-22	yes	up	ref_gene	mRNA	<a target="_blank" href="https://www.ncbi.nlm.nih.gov/protein/WP_015705111.1/">WP_015705111.1</a>	MULTISPECIES: YdiY family protein [Klebsiella]	PF04338.14	DUF481	Protein of unknown function, DUF481	<a target="_blank" href="https://www.ncbi.nlm.nih.gov/protein/sp|P76206|YDIY_ECOLI;/">sp|P76206|YDIY_ECOLI;</a>	Uncharacterized protein YdiY OS=Escherichia coli;	COG3137	M:Cell wall/membrane/envelope biogenesis	------	------	K07283	ydiY	------	------
FPV33_RS02440	Cluster 1	yhcN	peroxide/acid stress response protein YhcN	3.202	1.67904	5.43007e-23	8.65805e-22	yes	up	ref_gene	mRNA	<a target="_blank" href="https://www.ncbi.nlm.nih.gov/protein/WP_086630566.1/">WP_086630566.1</a>	peroxide/acid stress response protein YhcN [Klebsiella aerogenes]	PF07338.15	DUF1471	Protein of unknown function	<a target="_blank" href="https://www.ncbi.nlm.nih.gov/protein/sp|P64615|YHCN_ECOL6;/">sp|P64615|YHCN_ECOL6;</a>	Uncharacterized protein YhcN OS=Escherichia coli O6:H1;	------	------	------	------	------	------	------	------
FPV33_RS13955	Cluster 1	FPV33_RS13955	putative quinol monooxygenase	5.814	2.53959	7.62045e-23	1.21086e-21	yes	up	ref_gene	mRNA	<a target="_blank" href="https://www.ncbi.nlm.nih.gov/protein/WP_020079007.1/">WP_020079007.1</a>	antibiotic biosynthesis monooxygenase [Klebsiella aerogenes]	PF03992.18	ABM	Antibiotic biosynthesis monooxygenase	------	------	COG1359	C:Energy production and conversion	GO:0004497	MF:monooxygenase activity;	------	------	------	------
FPV33_RS00525	Cluster 1	recG	ATP-dependent DNA helicase RecG	3.519	1.8153	9.20967e-23	1.45836e-21	yes	up	ref_gene	mRNA	<a target="_blank" href="https://www.ncbi.nlm.nih.gov/protein/WP_015703814.1/">WP_015703814.1</a>	ATP-dependent DNA helicase RecG [Klebsiella aerogenes]	PF17191.6;PF00270.31;PF00271.33;PF04851.17;PF19833.1;PF01336.27;PF07517.16;PF13604.8	RecG_wedge;DEAD;Helicase_C;ResIII;RecG_C;tRNA_anti-codon;SecA_DEAD;AAA_30	RecG wedge domain;DEAD/DEAH box helicase;Helicase conserved C-terminal domain;Type III restriction enzyme, res subunit;ATP-dependent DNA helicase RecG C-terminal;OB-fold nucleic acid binding domain;SecA DEAD-like domain;AAA domain	<a target="_blank" href="https://www.ncbi.nlm.nih.gov/protein/sp|P24230|RECG_ECOLI;/">sp|P24230|RECG_ECOLI;</a>	ATP-dependent DNA helicase RecG OS=Escherichia coli;	COG1200	L:Replication, recombination and repair	GO:0006310;GO:0006281;GO:0016787;GO:0003676;GO:0003678;GO:0005524	BP:DNA recombination;BP:DNA repair;MF:hydrolase activity;MF:nucleic acid binding;MF:DNA helicase activity;MF:ATP binding;	K03655	recG	map03440	Homologous recombination
FPV33_RS06935	Cluster 1	FPV33_RS06935	elongation factor P hydroxylase	4.439	2.15023	1.61452e-22	2.53052e-21	yes	up	ref_gene	mRNA	<a target="_blank" href="https://www.ncbi.nlm.nih.gov/protein/WP_015365544.1/">WP_015365544.1</a>	elongation factor P hydroxylase [Klebsiella aerogenes]	PF04315.14	EpmC	Elongation factor P hydroxylase	<a target="_blank" href="https://www.ncbi.nlm.nih.gov/protein/sp|P76938|EPMC_ECOLI;/">sp|P76938|EPMC_ECOLI;</a>	Elongation factor P hydroxylase OS=Escherichia coli;	COG3101	J:Translation, ribosomal structure and biogenesis	GO:0003746	MF:translation elongation factor activity;	K09906	epmC	------	------
FPV33_RS18070	Cluster 1	lipA	lipoyl synthase	2.937	1.55411	1.64334e-22	2.56696e-21	yes	up	ref_gene	mRNA	<a target="_blank" href="https://www.ncbi.nlm.nih.gov/protein/WP_015367739.1/">WP_015367739.1</a>	MULTISPECIES: lipoyl synthase [Klebsiella]	PF04055.23;PF16881.7	Radical_SAM;LIAS_N	Radical SAM superfamily;N-terminal domain of lipoyl synthase of Radical_SAM family	<a target="_blank" href="https://www.ncbi.nlm.nih.gov/protein/sp|B5XZS6|LIPA_KLEP3;/">sp|B5XZS6|LIPA_KLEP3;</a>	Lipoyl synthase OS=Klebsiella pneumoniae;	COG0320	H:Coenzyme transport and metabolism	GO:0009249;GO:0005737;GO:0051539;GO:0016992;GO:0046872;GO:0102553;GO:0102552	BP:protein lipoylation;CC:cytoplasm;MF:4 iron, 4 sulfur cluster binding;MF:lipoate synthase activity;MF:metal ion binding;MF:lipoyl synthase activit;MF:lipoyl synthase activit;	K03644	lipA	map00785	Lipoic acid metabolism
FPV33_RS10135	Cluster 1	FPV33_RS10135	septation protein A	2.998	1.58411	1.92281e-22	2.99335e-21	yes	up	ref_gene	mRNA	<a target="_blank" href="https://www.ncbi.nlm.nih.gov/protein/WP_171829585.1/">WP_171829585.1</a>	septation protein A [Klebsiella aerogenes]	PF04279.17	IspA	Intracellular septation protein A	<a target="_blank" href="https://www.ncbi.nlm.nih.gov/protein/sp|A6T7V7|YCIB_KLEP7;/">sp|A6T7V7|YCIB_KLEP7;</a>	Probable intracellular septation protein A OS=Klebsiella pneumoniae subsp. pneumoniae;	COG2917	D:Cell cycle control, cell division, chromosome partitioning	GO:0000917;GO:0005887	BP:barrier septum assembly;CC:integral component of plasma membrane;	K06190	ispZ	------	------
FPV33_RS19345	Cluster 1	nusB	transcription antitermination factor NusB	3.255	1.70272	2.02497e-22	3.14177e-21	yes	up	ref_gene	mRNA	<a target="_blank" href="https://www.ncbi.nlm.nih.gov/protein/WP_199802307.1/">WP_199802307.1</a>	transcription antitermination factor NusB [Klebsiella aerogenes]	PF01029.20	NusB	NusB family	<a target="_blank" href="https://www.ncbi.nlm.nih.gov/protein/sp|B5Y0X5|NUSB_KLEP3;/">sp|B5Y0X5|NUSB_KLEP3;</a>	Transcription antitermination protein NusB OS=Klebsiella pneumoniae;	COG0781	K:Transcription	GO:0006355;GO:0006353;GO:0031564;GO:0003723	BP:regulation of transcription, DNA-templated;BP:DNA-templated transcription, termination;BP:transcription antitermination;MF:RNA binding;	K03625	nusB	------	------
FPV33_RS02720	Cluster 1	ftsH	ATP-dependent zinc metalloprotease FtsH	3.011	1.59031	2.82907e-22	4.35999e-21	yes	up	ref_gene	mRNA	<a target="_blank" href="https://www.ncbi.nlm.nih.gov/protein/EUL32649.1/">EUL32649.1</a>	ATP-dependent zinc metalloprotease FtsH [Klebsiella aerogenes UCI 48]	PF01434.20;PF00004.31;PF06480.17;PF17862.3;PF07728.16;PF06068.15;PF05496.14	Peptidase_M41;AAA;FtsH_ext;AAA_lid_3;AAA_5;TIP49;RuvB_N	Peptidase family M41;ATPase family associated with various cellular activities;FtsH Extracellular;AAA+ lid domain;AAA domain;TIP49 P-loop domain;Holliday junction DNA helicase RuvB P-loop domain	<a target="_blank" href="https://www.ncbi.nlm.nih.gov/protein/sp|P0AAI3|FTSH_ECOLI;/">sp|P0AAI3|FTSH_ECOLI;</a>	ATP-dependent zinc metalloprotease FtsH OS=Escherichia coli;	COG0465	O:Posttranslational modification, protein turnover, chaperones	GO:0030163;GO:0016021;GO:0005886;GO:0004176;GO:0004222;GO:0008270;GO:0005524	BP:protein catabolic process;CC:integral component of membrane;CC:plasma membrane;MF:ATP-dependent peptidase activity;MF:metalloendopeptidase activity;MF:zinc ion binding;MF:ATP binding;	K03798	ftsH	------	------
FPV33_RS02425	Cluster 1	aaeB	p-hydroxybenzoic acid efflux pump subunit AaeB	4.206	2.07262	4.00047e-22	6.13468e-21	yes	up	ref_gene	mRNA	<a target="_blank" href="https://www.ncbi.nlm.nih.gov/protein/WP_015369470.1/">WP_015369470.1</a>	p-hydroxybenzoic acid efflux pump subunit AaeB [Klebsiella aerogenes]	PF04632.14;PF13515.8	FUSC;FUSC_2	Fusaric acid resistance protein family;Fusaric acid resistance protein-like	<a target="_blank" href="https://www.ncbi.nlm.nih.gov/protein/sp|D5CDA0|AAEB_ENTCC;/">sp|D5CDA0|AAEB_ENTCC;</a>	p-hydroxybenzoic acid efflux pump subunit AaeB OS=Enterobacter cloacae subsp. cloacae;	COG1289	S:Function unknown	GO:0046942;GO:0016021;GO:0005886;GO:0022857	BP:carboxylic acid transport;CC:integral component of membrane;CC:plasma membrane;MF:transmembrane transporter activity;	K03468	aaeB	------	------
FPV33_RS07855	Cluster 1	arsC	glutaredoxin-dependent arsenate reductase	8.208	3.03707	4.00725e-22	6.13468e-21	yes	up	ref_gene	mRNA	<a target="_blank" href="https://www.ncbi.nlm.nih.gov/protein/WP_020078288.1/">WP_020078288.1</a>	MULTISPECIES: glutaredoxin-dependent arsenate reductase [Klebsiella]	PF03960.17	ArsC	ArsC family	<a target="_blank" href="https://www.ncbi.nlm.nih.gov/protein/sp|P0AB96|ARSC_ECOLI;/">sp|P0AB96|ARSC_ECOLI;</a>	Arsenate reductase OS=Escherichia coli;	COG1393	P:Inorganic ion transport and metabolism	------	------	K00537	arsC	------	------
FPV33_RS10140	Cluster 1	FPV33_RS10140	YciC family protein	3.211	1.68292	4.05781e-22	6.19151e-21	yes	up	ref_gene	mRNA	<a target="_blank" href="https://www.ncbi.nlm.nih.gov/protein/WP_015366197.1/">WP_015366197.1</a>	envelope biogenesis factor ElyC [Klebsiella aerogenes]	PF06790.13	UPF0259	Uncharacterised protein family	<a target="_blank" href="https://www.ncbi.nlm.nih.gov/protein/sp|B5XT15|Y3195_KLEP3;/">sp|B5XT15|Y3195_KLEP3;</a>	UPF0259 membrane protein KPK_3195 OS=Klebsiella pneumoniae;	------	------	GO:0016021;GO:0005886	CC:integral component of membrane;CC:plasma membrane;	------	------	------	------
FPV33_RS21445	Cluster 1	deoB	phosphopentomutase	2.765	1.46735	5.09116e-22	7.69183e-21	yes	up	ref_gene	mRNA	<a target="_blank" href="https://www.ncbi.nlm.nih.gov/protein/WP_048230596.1/">WP_048230596.1</a>	phosphopentomutase [Klebsiella aerogenes]	PF01676.20	Metalloenzyme	Metalloenzyme superfamily	<a target="_blank" href="https://www.ncbi.nlm.nih.gov/protein/sp|B5F526|DEOB_SALA4;/">sp|B5F526|DEOB_SALA4;</a>	Phosphopentomutase OS=Salmonella agona;	COG1015	G:Carbohydrate transport and metabolism	GO:0043094;GO:0009264;GO:0006015;GO:0005737;GO:0008973;GO:0000287;GO:0030145	BP:cellular metabolic compound salvage;BP:deoxyribonucleotide catabolic process;BP:5-phosphoribose 1-diphosphate biosynthetic process;CC:cytoplasm;MF:phosphopentomutase activity;MF:magnesium ion binding;MF:manganese ion binding;	K01839	deoB	map00030;map00230	Pentose phosphate pathway;Purine metabolism
FPV33_RS03430	Cluster 1	FPV33_RS03430	glutathionylspermidine synthase family protein	2.708	1.43699	5.12212e-22	7.71331e-21	yes	up	ref_gene	mRNA	<a target="_blank" href="https://www.ncbi.nlm.nih.gov/protein/WP_015703515.1/">WP_015703515.1</a>	glutathionylspermidine synthase family protein [Klebsiella aerogenes]	PF03738.16	GSP_synth	Glutathionylspermidine synthase preATP-grasp	<a target="_blank" href="https://www.ncbi.nlm.nih.gov/protein/sp|P0ADT7|YGIC_ECO57;/">sp|P0ADT7|YGIC_ECO57;</a>	Putative acid--amine ligase YgiC OS=Escherichia coli O157:H7 OX=83334 GN=ygiC PE=3 SV=1;	COG0754	E:Amino acid transport and metabolism	------	------	------	------	------	------
FPV33_RS02535	Cluster 1	sspA	stringent starvation protein A	2.948	1.5599	6.39113e-22	9.54305e-21	yes	up	ref_gene	mRNA	<a target="_blank" href="https://www.ncbi.nlm.nih.gov/protein/WP_015369483.1/">WP_015369483.1</a>	MULTISPECIES: stringent starvation protein A [Klebsiella]	PF02798.22;PF13417.8;PF13409.8;PF00043.27;PF13410.8	GST_N;GST_N_3;GST_N_2;GST_C;GST_C_2	Glutathione S-transferase, N-terminal domain;Glutathione S-transferase, N-terminal domain;Glutathione S-transferase, N-terminal domain;Glutathione S-transferase, C-terminal domain;Glutathione S-transferase, C-terminal domain	<a target="_blank" href="https://www.ncbi.nlm.nih.gov/protein/sp|P0ACA5|SSPA_ECO57;/">sp|P0ACA5|SSPA_ECO57;</a>	Stringent starvation protein A OS=Escherichia coli O157:H7 OX=83334 GN=sspA PE=3 SV=2;	COG0625	O:Posttranslational modification, protein turnover, chaperones	GO:0006749	BP:glutathione metabolic process;	K03599	sspA	------	------
FPV33_RS18850	Cluster 1	FPV33_RS18850	Kef family K(+) transporter	2.93	1.55099	6.39931e-22	9.54305e-21	yes	up	ref_gene	mRNA	<a target="_blank" href="https://www.ncbi.nlm.nih.gov/protein/WP_015367901.1/">WP_015367901.1</a>	MULTISPECIES: Kef family K(+) transporter [Klebsiella]	PF00999.23;PF02254.20	Na_H_Exchanger;TrkA_N	Sodium/hydrogen exchanger family;TrkA-N domain	<a target="_blank" href="https://www.ncbi.nlm.nih.gov/protein/sp|P39830|YBAL_ECOLI;/">sp|P39830|YBAL_ECOLI;</a>	Putative cation/proton antiporter YbaL OS=Escherichia coli;	COG1226	P:Inorganic ion transport and metabolism	GO:0006813;GO:0016021;GO:0015299	BP:potassium ion transport;CC:integral component of membrane;MF:solut;	K03455	------	------	------
FPV33_RS15560	Cluster 1	mdoG	glucans biosynthesis protein MdoG	2.841	1.5063	1.25538e-21	1.84817e-20	yes	up	ref_gene	mRNA	<a target="_blank" href="https://www.ncbi.nlm.nih.gov/protein/WP_015367217.1/">WP_015367217.1</a>	glucans biosynthesis protein MdoG [Klebsiella aerogenes]	PF04349.14	MdoG	Periplasmic glucan biosynthesis protein, MdoG	<a target="_blank" href="https://www.ncbi.nlm.nih.gov/protein/sp|B5XXK6|OPGG_KLEP3;/">sp|B5XXK6|OPGG_KLEP3;</a>	Glucans biosynthesis protein G OS=Klebsiella pneumoniae;	COG3131	M:Cell wall/membrane/envelope biogenesis	GO:0009250;GO:0042597;GO:0003824;GO:0030246	BP:glucan biosynthetic process;CC:periplasmic space;MF:catalytic activity;MF:carbohydrate binding;	K03670	mdoG	------	------
FPV33_RS09110	Cluster 1	aspS	aspartate--tRNA ligase	2.706	1.4363	2.1954e-21	3.19129e-20	yes	up	ref_gene	mRNA	<a target="_blank" href="https://www.ncbi.nlm.nih.gov/protein/WP_045376169.1/">WP_045376169.1</a>	aspartate--tRNA ligase [Klebsiella aerogenes]	PF00152.22;PF02938.16;PF01336.27	tRNA-synt_2;GAD;tRNA_anti-codon	tRNA synthetases class II;GAD domain;OB-fold nucleic acid binding domain	<a target="_blank" href="https://www.ncbi.nlm.nih.gov/protein/sp|A6TB35|SYD_KLEP7;/">sp|A6TB35|SYD_KLEP7;</a>	Aspartate--tRNA ligase OS=Klebsiella pneumoniae subsp. pneumoniae;	COG0173	J:Translation, ribosomal structure and biogenesis	------	------	K01876	aspS	map00970	Aminoacyl-tRNA biosynthesis
FPV33_RS17125	Cluster 1	FPV33_RS17125	ABC-F family ATPase	2.919	1.54525	2.83744e-21	4.07319e-20	yes	up	ref_gene	mRNA	<a target="_blank" href="https://www.ncbi.nlm.nih.gov/protein/WP_015367567.1/">WP_015367567.1</a>	MULTISPECIES: ABC-F family ATPase [Klebsiella]	PF00005.29;PF12848.9;PF13304.8;PF03193.18	ABC_tran;ABC_tran_Xtn;AAA_21;RsgA_GTPase	ABC transporter;ABC transporter;AAA domain, putative AbiEii toxin, Type IV TA system;RsgA GTPase	<a target="_blank" href="https://www.ncbi.nlm.nih.gov/protein/sp|P0A9U5|YBIT_ECO57;/">sp|P0A9U5|YBIT_ECO57;</a>	Probable ATP-binding protein YbiT OS=Escherichia coli O157:H7 OX=83334 GN=ybiT PE=3 SV=1;	COG0488	R:General function prediction only	GO:0005524	MF:ATP binding;	------	------	------	------
FPV33_RS12320	Cluster 1	FPV33_RS12320	DUF4056 domain-containing protein	4.407	2.13983	3.0718e-21	4.39592e-20	yes	up	ref_gene	mRNA	<a target="_blank" href="https://www.ncbi.nlm.nih.gov/protein/WP_015705469.1/">WP_015705469.1</a>	DUF4056 domain-containing protein [Klebsiella aerogenes]	PF13265.8	DUF4056	Protein of unknown function	------	------	------	------	------	------	------	------	------	------
FPV33_RS15080	Cluster 1	ychF	redox-regulated ATPase YchF	2.703	1.43466	3.19306e-21	4.54124e-20	yes	up	ref_gene	mRNA	<a target="_blank" href="https://www.ncbi.nlm.nih.gov/protein/WP_015705079.1/">WP_015705079.1</a>	redox-regulated ATPase YchF [Klebsiella aerogenes]	PF06071.15;PF01926.25;PF02421.20	YchF-GTPase_C;MMR_HSR1;FeoB_N	Protein of unknown function;50S ribosome-binding GTPase;Ferrous iron transport protein B	<a target="_blank" href="https://www.ncbi.nlm.nih.gov/protein/sp|P0ABU3|YCHF_ECO57;/">sp|P0ABU3|YCHF_ECO57;</a>	Ribosome-binding ATPase YchF OS=Escherichia coli O157:H7 OX=83334 GN=ychF PE=3 SV=2;	COG0012	J:Translation, ribosomal structure and biogenesis	GO:0016787;GO:0016887;GO:0043023;GO:0043022;GO:0005524;GO:0005525	MF:hydrolase activity;MF:ATPase activity;MF:ribosomal large subunit binding;MF:ribosome binding;MF:ATP binding;MF:GTP binding;	K06942	ychF	------	------
FPV33_RS11050	Cluster 1	FPV33_RS11050	DeoR/GlpR family DNA-binding transcription regulator	4.321	2.11123	3.30312e-21	4.68332e-20	yes	up	ref_gene	mRNA	<a target="_blank" href="https://www.ncbi.nlm.nih.gov/protein/WP_047076377.1/">WP_047076377.1</a>	DeoR/GlpR family DNA-binding transcription regulator [Klebsiella aerogenes]	PF00455.24;PF08220.14;PF08279.14;PF01047.24;PF13412.8;PF01022.22;PF12802.9;PF00392.23;PF09339.12;PF13404.8;PF08280.13;PF19187.2;PF13545.8;PF09012.12;PF01978.21;PF17782.3;PF06971.15;PF01325.21;PF02082.22	DeoRC;HTH_DeoR;HTH_11;MarR;HTH_24;HTH_5;MarR_2;GntR;HTH_IclR;HTH_AsnC-type;HTH_Mga;HTH_PafC;HTH_Crp_2;FeoC;TrmB;DprA_WH;Put_DNA-bind_N;Fe_dep_repress;Rrf2	DeoR C terminal sensor domain;DeoR-like helix-turn-helix domain;HTH domain;MarR family;Winged helix-turn-helix DNA-binding;Bacterial regulatory protein, arsR family;MarR family;Bacterial regulatory proteins, gntR family;IclR helix-turn-helix domain;AsnC-type helix-turn-helix domain;M protein trans-acting positive regulator;PafC helix-turn-helix domain;Crp-like helix-turn-helix domain;FeoC like tr…	<a target="_blank" href="https://www.ncbi.nlm.nih.gov/protein/sp|P0ACL0|GLPR_ECOLI;/">sp|P0ACL0|GLPR_ECOLI;</a>	Glycerol-3-phosphate regulon repressor OS=Escherichia coli;	COG1349;COG1349	K:Transcription;G:Carbohydrate transport and metabolism	GO:0003700;GO:0003677	MF:transcription factor activity, sequence-specific DNA binding;MF:DNA binding;	K02444	glpR	------	------
FPV33_RS18060	Cluster 1	lipB	lipoyl(octanoyl) transferase LipB	4.134	2.04764	3.72207e-21	5.22905e-20	yes	up	ref_gene	mRNA	<a target="_blank" href="https://www.ncbi.nlm.nih.gov/protein/WP_015367737.1/">WP_015367737.1</a>	lipoyl(octanoyl) transferase LipB [Klebsiella aerogenes]	PF03099.21	BPL_LplA_LipB	Biotin/lipoate A/B protein ligase family	<a target="_blank" href="https://www.ncbi.nlm.nih.gov/protein/sp|A6T691|LIPB_KLEP7;/">sp|A6T691|LIPB_KLEP7;</a>	Octanoyltransferase OS=Klebsiella pneumoniae subsp. pneumoniae;	COG0321	H:Coenzyme transport and metabolism	GO:0009249;GO:0005737;GO:0102555;GO:0016874;GO:0033819	BP:protein lipoylation;CC:cytoplasm;MF:octanoyl transferase activit;MF:ligase activity;MF:lipoy;	K03801	lipB	map00785	Lipoic acid metabolism
FPV33_RS06930	Cluster 1	FPV33_RS06930	sulfite exporter TauE/SafE family protein	5.177	2.37198	4.15686e-21	5.82213e-20	yes	up	ref_gene	mRNA	<a target="_blank" href="https://www.ncbi.nlm.nih.gov/protein/WP_015365543.1/">WP_015365543.1</a>	sulfite exporter TauE/SafE family protein [Klebsiella aerogenes]	PF01925.21	TauE	Sulfite exporter TauE/SafE	<a target="_blank" href="https://www.ncbi.nlm.nih.gov/protein/sp|P0AD32|YFCA_ECO57;/">sp|P0AD32|YFCA_ECO57;</a>	Probable membrane transporter protein YfcA OS=Escherichia coli O157:H7 OX=83334 GN=yfcA PE=3 SV=1;	COG0730	P:Inorganic ion transport and metabolism	GO:0016021;GO:0005886	CC:integral component of membrane;CC:plasma membrane;	K07090	------	------	------
FPV33_RS15825	Cluster 1	puuC	aldehyde dehydrogenase PuuC	4.003	2.00102	4.30279e-21	6.00826e-20	yes	up	ref_gene	mRNA	<a target="_blank" href="https://www.ncbi.nlm.nih.gov/protein/WP_063446895.1/">WP_063446895.1</a>	aldehyde dehydrogenase PuuC [Klebsiella aerogenes]	PF00171.24	Aldedh	Aldehyde dehydrogenase family	<a target="_blank" href="https://www.ncbi.nlm.nih.gov/protein/sp|P23883|PUUC_ECOLI;/">sp|P23883|PUUC_ECOLI;</a>	NADP/NAD-dependent aldehyde dehydrogenase PuuC OS=Escherichia coli;	COG1012	I:Lipid transport and metabolism	GO:0004030	MF:aldehyde dehydrogenase [NA;	K09472	puuC	map00330	Arginine and proline metabolism
FPV33_RS05015	Cluster 1	pyrG	CTP synthase (glutamine hydrolyzing)	2.794	1.48255	4.82944e-21	6.72327e-20	yes	up	ref_gene	mRNA	<a target="_blank" href="https://www.ncbi.nlm.nih.gov/protein/WP_015703305.1/">WP_015703305.1</a>	MULTISPECIES: CTP synthase (glutamine hydrolyzing) [Klebsiella]	PF06418.16;PF00117.30;PF07722.15	CTP_synth_N;GATase;Peptidase_C26	CTP synthase N-terminus;Glutamine amidotransferase class-I;Peptidase C26	<a target="_blank" href="https://www.ncbi.nlm.nih.gov/protein/sp|A6TD54|PYRG_KLEP7;/">sp|A6TD54|PYRG_KLEP7;</a>	CTP synthase OS=Klebsiella pneumoniae subsp. pneumoniae;	COG0504	F:Nucleotide transport and metabolism	GO:0044210;GO:0006541;GO:0003883;GO:0046872;GO:0005524	BP:'de novo' CTP biosynthetic process;BP:glutamine metabolic process;MF:CTP synthase activity;MF:metal ion binding;MF:ATP binding;	K01937	pyrG	map00240	Pyrimidine metabolism
FPV33_RS09060	Cluster 1	FPV33_RS09060	MFS transporter	4.878	2.28625	7.00509e-21	9.66451e-20	yes	up	ref_gene	mRNA	<a target="_blank" href="https://www.ncbi.nlm.nih.gov/protein/WP_032714837.1/">WP_032714837.1</a>	MFS transporter [Klebsiella aerogenes]	PF13347.8;PF07690.18	MFS_2;MFS_1	MFS/sugar transport protein;Major Facilitator Superfamily	<a target="_blank" href="https://www.ncbi.nlm.nih.gov/protein/sp|P74168|Y1374_SYNY3;/">sp|P74168|Y1374_SYNY3;</a>	Uncharacterized symporter sll1374 OS=Synechocystis sp.;	COG2211	G:Carbohydrate transport and metabolism	------	------	K16210	togT	------	------
FPV33_RS17945	Cluster 1	FPV33_RS17945	PhoH family protein	2.958	1.56446	1.58182e-20	2.15651e-19	yes	up	ref_gene	mRNA	<a target="_blank" href="https://www.ncbi.nlm.nih.gov/protein/WP_015367714.1/">WP_015367714.1</a>	PhoH family protein [Klebsiella aerogenes]	PF02562.18;PF13604.8;PF13245.8	PhoH;AAA_30;AAA_19	PhoH-like protein;AAA domain;AAA domain	<a target="_blank" href="https://www.ncbi.nlm.nih.gov/protein/sp|P0A9K5|PHOL_ECO57;/">sp|P0A9K5|PHOL_ECO57;</a>	PhoH-like protein OS=Escherichia coli O157:H7 OX=83334 GN=ybeZ PE=3 SV=2;	COG1702	T:Signal transduction mechanisms	GO:0016787;GO:0005524	MF:hydrolase activity;MF:ATP binding;	K06217	phoH	------	------
FPV33_RS17620	Cluster 1	tolB	Tol-Pal system beta propeller repeat protein TolB	2.6	1.37836	1.82995e-20	2.48744e-19	yes	up	ref_gene	mRNA	<a target="_blank" href="https://www.ncbi.nlm.nih.gov/protein/WP_015367659.1/">WP_015367659.1</a>	MULTISPECIES: Tol-Pal system beta propeller repeat protein TolB [Klebsiella]	PF07676.14;PF04052.15;PF00930.23;PF14583.8	PD40;TolB_N;DPPIV_N;Pectate_lyase22	WD40-like Beta Propeller Repeat;TolB amino-terminal domain;Dipeptidyl peptidase IV;Oligogalacturonate lyase	<a target="_blank" href="https://www.ncbi.nlm.nih.gov/protein/sp|B5XZC1|TOLB_KLEP3;/">sp|B5XZC1|TOLB_KLEP3;</a>	Tol-Pal system protein TolB OS=Klebsiella pneumoniae;	COG0823	U:Intracellular trafficking, secretion, and vesicular transport	GO:0017038;GO:0007049;GO:0051301;GO:0042597	BP:protein import;BP:cell cycle;BP:cell division;CC:periplasmic space;	K03641	tolB	------	------
FPV33_RS03055	Cluster 1	mzrA	EnvZ/OmpR regulon moderator MzrA	4.322	2.11157	2.04724e-20	2.76647e-19	yes	up	ref_gene	mRNA	<a target="_blank" href="https://www.ncbi.nlm.nih.gov/protein/WP_015703569.1/">WP_015703569.1</a>	EnvZ/OmpR regulon moderator MzrA [Klebsiella aerogenes]	PF13721.8	SecD-TM1	SecD export protein N-terminal TM region	<a target="_blank" href="https://www.ncbi.nlm.nih.gov/protein/sp|A6TED5|MZRA_KLEP7;/">sp|A6TED5|MZRA_KLEP7;</a>	Modulator protein MzrA OS=Klebsiella pneumoniae subsp. pneumoniae;	------	------	GO:0045859;GO:0005887;GO:0019901	BP:regulation of protein kinase activity;CC:integral component of plasma membrane;MF:protein kinase binding;	------	------	------	------
FPV33_RS15410	Cluster 1	fabF	beta-ketoacyl-ACP synthase II	2.555	1.35338	2.23091e-20	3.00586e-19	yes	up	ref_gene	mRNA	<a target="_blank" href="https://www.ncbi.nlm.nih.gov/protein/WP_047079608.1/">WP_047079608.1</a>	beta-ketoacyl-ACP synthase II [Klebsiella aerogenes]	PF00109.28;PF02801.24;PF00108.25	ketoacyl-synt;Ketoacyl-synt_C;Thiolase_N	Beta-ketoacyl synthase, N-terminal domain;Beta-ketoacyl synthase, C-terminal domain;Thiolase, N-terminal domain	<a target="_blank" href="https://www.ncbi.nlm.nih.gov/protein/sp|P0AAI7|FABF_ECO57;/">sp|P0AAI7|FABF_ECO57;</a>	3-oxoacyl-[acyl-carrier-protein] synthase 2 OS=Escherichia coli O157:H7 OX=83334 GN=fabF PE=3 SV=2;	COG0304;COG0304	I:Lipid transport and metabolism;Q:Secondary metabolites biosynthesis, transport and catabolism	GO:0006633;GO:0033817;GO:0004315	BP:fatty acid biosynthetic process;MF:beta-ketoacyl-acyl-carrier-protein synthase II activity;MF:3-oxoacyl-[acyl-carrier-protein] synthase activity;	K09458	fabF	map00780;map00061	Biotin metabolism;Fatty acid biosynthesis
FPV33_RS05440	Cluster 1	FPV33_RS05440	ATP-binding cassette domain-containing protein	6.265	2.64728	3.734e-20	5.00183e-19	yes	up	ref_gene	mRNA	<a target="_blank" href="https://www.ncbi.nlm.nih.gov/protein/WP_186277843.1/">WP_186277843.1</a>	ATP-binding cassette domain-containing protein [Klebsiella aerogenes]	PF00005.29;PF02463.21;PF13304.8	ABC_tran;SMC_N;AAA_21	ABC transporter;RecF/RecN/SMC N terminal domain;AAA domain, putative AbiEii toxin, Type IV TA system	<a target="_blank" href="https://www.ncbi.nlm.nih.gov/protein/sp|O34338|MNTB_BACSU;/">sp|O34338|MNTB_BACSU;</a>	Manganese transport system ATP-binding protein MntB OS=Bacillus subtilis;	COG1121	P:Inorganic ion transport and metabolism	------	------	K02074	------	------	------
FPV33_RS13630	Cluster 1	tus	DNA replication terminus site-binding protein	3.815	1.9315	4.2328e-20	5.63721e-19	yes	up	ref_gene	mRNA	<a target="_blank" href="https://www.ncbi.nlm.nih.gov/protein/WP_015366830.1/">WP_015366830.1</a>	DNA replication terminus site-binding protein [Klebsiella aerogenes]	PF05472.13	Ter	DNA replication terminus site-binding protein	<a target="_blank" href="https://www.ncbi.nlm.nih.gov/protein/sp|B5XRE3|TUS_KLEP3;/">sp|B5XRE3|TUS_KLEP3;</a>	DNA replication terminus site-binding protein OS=Klebsiella pneumoniae;	------	------	GO:0006274;GO:0005737;GO:0003677	BP:DNA replication termination;CC:cytoplasm;MF:DNA binding;	K10748	tus	------	------
FPV33_RS24870	Cluster 1	mnmG	tRNA uridine-5-carboxymethylaminomethyl(34) synthesis enzyme MnmG	2.665	1.41391	8.32998e-20	1.09047e-18	yes	up	ref_gene	mRNA	<a target="_blank" href="https://www.ncbi.nlm.nih.gov/protein/WP_015369000.1/">WP_015369000.1</a>	tRNA uridine-5-carboxymethylaminomethyl(34) synthesis enzyme MnmG [Klebsiella aerogenes]	PF01134.24;PF13932.8;PF12831.9;PF00890.26;PF07992.16;PF01262.23;PF03486.16	GIDA;GIDA_C;FAD_oxidored;FAD_binding_2;Pyr_redox_2;AlaDh_PNT_C;HI0933_like	Glucose inhibited division protein A;tRNA modifying enzyme MnmG/GidA C-terminal domain;FAD dependent oxidoreductase;FAD binding domain;Pyridine nucleotide-disulphide oxidoreductase;Alanine dehydrogenase/PNT, C-terminal domain;HI0933-like protein	<a target="_blank" href="https://www.ncbi.nlm.nih.gov/protein/sp|A6TG45|MNMG_KLEP7;/">sp|A6TG45|MNMG_KLEP7;</a>	tRNA uridine 5-carboxymethylaminomethyl modification enzyme MnmG OS=Klebsiella pneumoniae subsp. pneumoniae;	COG0445	J:Translation, ribosomal structure and biogenesis	GO:0002098;GO:0005737;GO:0050660	BP:tRNA wobble uridine modification;CC:cytoplasm;MF:flavin adenine dinucleotide binding;	K03495	gidA	------	------
FPV33_RS10300	Cluster 1	FPV33_RS10300	LapA family protein	4.959	2.31011	9.74383e-20	1.26835e-18	yes	up	ref_gene	mRNA	<a target="_blank" href="https://www.ncbi.nlm.nih.gov/protein/WP_015366229.1/">WP_015366229.1</a>	LapA family protein [Klebsiella aerogenes]	PF06305.13	LapA_dom	Lipopolysaccharide assembly protein A domain	<a target="_blank" href="https://www.ncbi.nlm.nih.gov/protein/sp|P0ACV4|LAPA_ECOLI;/">sp|P0ACV4|LAPA_ECOLI;</a>	Lipopolysaccharide assembly protein A OS=Escherichia coli;	COG3771	S:Function unknown	GO:0008653;GO:0005887	BP:lipopolysaccharide metabolic process;CC:integral component of plasma membrane;	K08992	lapA	------	------
FPV33_RS18975	Cluster 1	FPV33_RS18975	EAL domain-containing protein	3.082	1.6237	1.61728e-19	2.08168e-18	yes	up	ref_gene	mRNA	<a target="_blank" href="https://www.ncbi.nlm.nih.gov/protein/WP_042893762.1/">WP_042893762.1</a>	EAL domain-containing protein [Klebsiella aerogenes]	PF00563.22;PF12792.9	EAL;CSS-motif	EAL domain;CSS motif domain associated with EAL	<a target="_blank" href="https://www.ncbi.nlm.nih.gov/protein/sp|P77473|PDEB_ECOLI;/">sp|P77473|PDEB_ECOLI;</a>	Probable cyclic di-GMP phosphodiesterase PdeB OS=Escherichia coli;	COG4943	T:Signal transduction mechanisms	------	------	------	------	------	------
FPV33_RS15365	Cluster 1	holB	DNA polymerase III subunit delta'	3.092	1.62853	1.66583e-19	2.1382e-18	yes	up	ref_gene	mRNA	<a target="_blank" href="https://www.ncbi.nlm.nih.gov/protein/WP_143830395.1/">WP_143830395.1</a>	DNA polymerase III subunit delta' [Klebsiella aerogenes]	PF13177.8;PF09115.12	DNA_pol3_delta2;DNApol3-delta_C	DNA polymerase III, delta subunit;DNA polymerase III, delta subunit, C terminal	<a target="_blank" href="https://www.ncbi.nlm.nih.gov/protein/sp|P28631|HOLB_ECOLI;/">sp|P28631|HOLB_ECOLI;</a>	DNA polymerase III subunit delta' OS=Escherichia coli;	COG0470	L:Replication, recombination and repair	------	------	K02341	holB	map03430;map03440;map03030	Mismatch repair;Homologous recombination;DNA replication
FPV33_RS14100	Cluster 1	FPV33_RS14100	VOC family protein	3.752	1.90763	2.39166e-19	3.04441e-18	yes	up	ref_gene	mRNA	<a target="_blank" href="https://www.ncbi.nlm.nih.gov/protein/WP_042894917.1/">WP_042894917.1</a>	VOC family protein [Klebsiella aerogenes]	PF00903.27;PF13669.8;PF18029.3	Glyoxalase;Glyoxalase_4;Glyoxalase_6	Glyoxalase/Bleomycin resistance protein/Dioxygenase superfamily;Glyoxalase/Bleomycin resistance protein/Dioxygenase superfamily;Glyoxalase-like domain	<a target="_blank" href="https://www.ncbi.nlm.nih.gov/protein/sp|P37516|YYAH_BACSU;/">sp|P37516|YYAH_BACSU;</a>	Uncharacterized protein YyaH OS=Bacillus subtilis;	COG0346	Q:Secondary metabolites biosynthesis, transport and catabolism	GO:0051213;GO:0004462	MF:dioxygenase activity;MF:lactoylglutathione lyase activity;	K01759	gloA	map00620	Pyruvate metabolism
FPV33_RS18675	Cluster 1	FPV33_RS18675	LysR family transcriptional regulator	3.49	1.8031	2.58143e-19	3.26792e-18	yes	up	ref_gene	mRNA	<a target="_blank" href="https://www.ncbi.nlm.nih.gov/protein/WP_015704636.1/">WP_015704636.1</a>	LysR family transcriptional regulator [Klebsiella aerogenes]	PF03466.22;PF00126.29	LysR_substrate;HTH_1	LysR substrate binding domain;Bacterial regulatory helix-turn-helix protein, lysR family	<a target="_blank" href="https://www.ncbi.nlm.nih.gov/protein/sp|P52696|YBHD_ECOLI;/">sp|P52696|YBHD_ECOLI;</a>	Uncharacterized HTH-type transcriptional regulator YbhD OS=Escherichia coli;	COG0583	K:Transcription	GO:0003700	MF:transcription factor activity, sequence-specific DNA binding;	------	------	------	------
FPV33_RS21380	Cluster 1	creA	protein CreA	3.563	1.83324	2.86768e-19	3.61046e-18	yes	up	ref_gene	mRNA	<a target="_blank" href="https://www.ncbi.nlm.nih.gov/protein/WP_015368367.1/">WP_015368367.1</a>	protein CreA [Klebsiella aerogenes]	PF05981.14	CreA	CreA protein	<a target="_blank" href="https://www.ncbi.nlm.nih.gov/protein/sp|P0AE93|CREA_ECO57;/">sp|P0AE93|CREA_ECO57;</a>	Protein CreA OS=Escherichia coli O157:H7 OX=83334 GN=creA PE=3 SV=1;	COG3045	T:Signal transduction mechanisms	------	------	K05805	creA	------	------
FPV33_RS22755	Cluster 1	rnr	ribonuclease R	2.585	1.37035	2.97534e-19	3.72565e-18	yes	up	ref_gene	mRNA	<a target="_blank" href="https://www.ncbi.nlm.nih.gov/protein/WP_221696257.1/">WP_221696257.1</a>	ribonuclease R [Klebsiella aerogenes]	PF00773.21;PF08206.13;PF17876.3;PF00575.25;PF08461.12;PF18614.3	RNB;OB_RNB;CSD2;S1;HTH_12;RNase_II_C_S1	RNB domain;Ribonuclease B OB domain;Cold shock domain;S1 RNA binding domain;Ribonuclease R winged-helix domain;RNase II-type exonuclease C-terminal S1 domain	<a target="_blank" href="https://www.ncbi.nlm.nih.gov/protein/sp|P21499|RNR_ECOLI;/">sp|P21499|RNR_ECOLI;</a>	Ribonuclease R OS=Escherichia coli;	COG0557	K:Transcription	GO:0005737;GO:0008859;GO:0003723	CC:cytoplasm;MF:exoribonuclease II activity;MF:RNA binding;	K12573	rnr	map03018	RNA degradation
FPV33_RS17055	Cluster 1	gsiB	glutathione ABC transporter substrate-binding protein GsiB	4.679	2.22625	3.83144e-19	4.7717e-18	yes	up	ref_gene	mRNA	<a target="_blank" href="https://www.ncbi.nlm.nih.gov/protein/WP_015367555.1/">WP_015367555.1</a>	glutathione ABC transporter substrate-binding protein GsiB [Klebsiella aerogenes]	PF00496.24	SBP_bac_5	Bacterial extracellular solute-binding proteins, family 5 Middle	<a target="_blank" href="https://www.ncbi.nlm.nih.gov/protein/sp|Q8Z863|GSIB_SALTI;/">sp|Q8Z863|GSIB_SALTI;</a>	Glutathione-binding protein GsiB OS=Salmonella typhi OX=90370 GN=gsiB PE=3 SV=1;	COG0747	E:Amino acid transport and metabolism	GO:0055085;GO:0043190	BP:transmembrane transport;CC:ATP-binding cassett;	K13889	gsiB	map02010	ABC transporters
FPV33_RS09075	Cluster 1	FPV33_RS09075	VOC family protein	2.776	1.47285	4.31441e-19	5.35871e-18	yes	up	ref_gene	mRNA	<a target="_blank" href="https://www.ncbi.nlm.nih.gov/protein/WP_015365978.1/">WP_015365978.1</a>	VOC family protein [Klebsiella aerogenes]	PF06185.14	YecM	YecM protein	<a target="_blank" href="https://www.ncbi.nlm.nih.gov/protein/sp|P52007|YECM_ECOLI;/">sp|P52007|YECM_ECOLI;</a>	Protein YecM OS=Escherichia coli;	COG3102	R:General function prediction only	------	------	K09907	------	------	------
FPV33_RS02110	Cluster 1	rplX	50S ribosomal protein L24	2.99	1.57999	4.47081e-19	5.53804e-18	yes	up	ref_gene	mRNA	<a target="_blank" href="https://www.ncbi.nlm.nih.gov/protein/WP_015369424.1/">WP_015369424.1</a>	MULTISPECIES: 50S ribosomal protein L24 [Enterobacteriaceae]	PF17136.6;PF00467.31	ribosomal_L24;KOW	Ribosomal proteins 50S L24/mitochondrial 39S L24;KOW motif	<a target="_blank" href="https://www.ncbi.nlm.nih.gov/protein/sp|B5XNA4|RL24_KLEP3;/">sp|B5XNA4|RL24_KLEP3;</a>	50S ribosomal protein L24 OS=Klebsiella pneumoniae;	COG0198	J:Translation, ribosomal structure and biogenesis	GO:0006412;GO:0000027;GO:0005840;GO:0022625;GO:0005829;GO:0070180;GO:0019843;GO:0003735	BP:translation;BP:ribosomal large subunit assembly;CC:ribosome;CC:cytosolic large ribosomal subunit;CC:cytosol;MF:large ribosomal subunit rRNA binding;MF:rRNA binding;MF:structural constituent of ribosome;	K02895	rplX	map03010	Ribosome
FPV33_RS04200	Cluster 1	FPV33_RS04200	MurR/RpiR family transcriptional regulator	3.195	1.67569	5.70076e-19	7.02382e-18	yes	up	ref_gene	mRNA	<a target="_blank" href="https://www.ncbi.nlm.nih.gov/protein/EWD78504.1/">EWD78504.1</a>	RpiR family transcriptional regulator [Klebsiella variicola]	PF01418.19;PF01380.24;PF13412.8;PF09339.12;PF00356.23	HTH_6;SIS;HTH_24;HTH_IclR;LacI	Helix-turn-helix domain, rpiR family;SIS domain;Winged helix-turn-helix DNA-binding;IclR helix-turn-helix domain;Bacterial regulatory proteins, lacI family	<a target="_blank" href="https://www.ncbi.nlm.nih.gov/protein/sp|P26833|Y189_CLOPE;/">sp|P26833|Y189_CLOPE;</a>	Uncharacterized HTH-type transcriptional regulator CPE0189 OS=Clostridium perfringens;	COG1737	K:Transcription	GO:1901135;GO:0097367;GO:0003700	BP:carbohydrate derivative metabolic process;MF:carbohydrate derivative binding;MF:transcription factor activity, sequence-specific DNA binding;	------	------	------	------
FPV33_RS17865	Cluster 1	glnS	glutamine--tRNA ligase	2.782	1.4762	5.94812e-19	7.28961e-18	yes	up	ref_gene	mRNA	<a target="_blank" href="https://www.ncbi.nlm.nih.gov/protein/WP_015704748.1/">WP_015704748.1</a>	glutamine--tRNA ligase [Klebsiella aerogenes]	PF00749.23;PF03950.20	tRNA-synt_1c;tRNA-synt_1c_C	tRNA synthetases class I;tRNA synthetases class I	<a target="_blank" href="https://www.ncbi.nlm.nih.gov/protein/sp|A6T6C3|SYQ_KLEP7;/">sp|A6T6C3|SYQ_KLEP7;</a>	Glutamine--tRNA ligase OS=Klebsiella pneumoniae subsp. pneumoniae;	COG0008	J:Translation, ribosomal structure and biogenesis	GO:0006424;GO:0006425;GO:0005737;GO:0004819;GO:0005524	BP:glutamyl-tRNA aminoacylation;BP:glutaminyl-tRNA aminoacylation;CC:cytoplasm;MF:glutamine-tRNA ligase activity;MF:ATP binding;	K01886	glnS	map00970	Aminoacyl-tRNA biosynthesis
FPV33_RS01000	Cluster 1	eptB	kdo(2)-lipid A phosphoethanolamine 7''-transferase	2.643	1.40228	7.43361e-19	9.03801e-18	yes	up	ref_gene	mRNA	<a target="_blank" href="https://www.ncbi.nlm.nih.gov/protein/WP_015369228.1/">WP_015369228.1</a>	kdo(2)-lipid A phosphoethanolamine 7''-transferase [Klebsiella aerogenes]	PF00884.25;PF08019.14	Sulfatase;EptA_B_N	Sulfatase;Phosphoethanolamine transferase EptA/EptB	<a target="_blank" href="https://www.ncbi.nlm.nih.gov/protein/sp|P43666|EPTB_SALTY;/">sp|P43666|EPTB_SALTY;</a>	Kd;	COG2194	M:Cell wall/membrane/envelope biogenesis	GO:0016021;GO:0005886;GO:0016772;GO:0008484	CC:integral component of membrane;CC:plasma membrane;MF:transferase activity, transferring phosphorus-containing groups;MF:sulfuric ester hydrolase activity;	K12975	eptB	map00540;map01503	Cationic antimicrobial peptide (CAMP) resistance
FPV33_RS06595	Cluster 1	amiA	N-acetylmuramoyl-L-alanine amidase AmiA	2.944	1.55783	7.91114e-19	9.56812e-18	yes	up	ref_gene	mRNA	<a target="_blank" href="https://www.ncbi.nlm.nih.gov/protein/WP_015365483.1/">WP_015365483.1</a>	N-acetylmuramoyl-L-alanine amidase AmiA [Klebsiella aerogenes]	PF01520.20	Amidase_3	N-acetylmuramoyl-L-alanine amidase	<a target="_blank" href="https://www.ncbi.nlm.nih.gov/protein/sp|P36548|AMIA_ECOLI;/">sp|P36548|AMIA_ECOLI;</a>	N-acetylmuramoyl-L-alanine amidase AmiA OS=Escherichia coli;	COG0860	M:Cell wall/membrane/envelope biogenesis	GO:0009253;GO:0008745	BP:peptidoglycan catabolic process;MF:N-acetylmuramoyl-L-alanine amidase activity;	K01448	amiABC	map01503	Cationic antimicrobial peptide (CAMP) resistance
FPV33_RS09855	Cluster 1	FPV33_RS09855	helix-turn-helix transcriptional regulator	2.782	1.47618	8.58776e-19	1.03053e-17	yes	up	ref_gene	mRNA	<a target="_blank" href="https://www.ncbi.nlm.nih.gov/protein/WP_063447015.1/">WP_063447015.1</a>	helix-turn-helix transcriptional regulator [Klebsiella aerogenes]	PF12833.9;PF00165.25;PF02311.21	HTH_18;HTH_AraC;AraC_binding	Helix-turn-helix domain;Bacterial regulatory helix-turn-helix proteins, AraC family;AraC-like ligand binding domain	<a target="_blank" href="https://www.ncbi.nlm.nih.gov/protein/sp|P76241|NIMR_ECOLI;/">sp|P76241|NIMR_ECOLI;</a>	HTH-type transcriptional regulator NimR OS=Escherichia coli;	COG2207	K:Transcription	GO:0003700;GO:0043565	MF:transcription factor activity, sequence-specific DNA binding;MF:sequence-specific DNA binding;	------	------	------	------
FPV33_RS20630	Cluster 1	aceF	pyruvate dehydrogenase complex dihydrolipoyllysine-residue acetyltransferase	3.256	1.70297	9.54701e-19	1.13971e-17	yes	up	ref_gene	mRNA	<a target="_blank" href="https://www.ncbi.nlm.nih.gov/protein/WP_143830438.1/">WP_143830438.1</a>	pyruvate dehydrogenase complex dihydrolipoyllysine-residue acetyltransferase [Klebsiella aerogenes]	PF00198.25;PF00364.24;PF13533.8;PF02817.19;PF13375.8;PF01597.21	2-oxoacid_dh;Biotin_lipoyl;Biotin_lipoyl_2;E3_binding;RnfC_N;GCV_H	2-oxoacid dehydrogenases acyltransferase;Biotin-requiring enzyme;Biotin-lipoyl like;e3 binding domain;RnfC Barrel sandwich hybrid domain;Glycine cleavage H-protein	<a target="_blank" href="https://www.ncbi.nlm.nih.gov/protein/sp|P06959|ODP2_ECOLI;/">sp|P06959|ODP2_ECOLI;</a>	Dihydrolipoyllysine-residue acetyltransferase component of pyruvate dehydrogenase complex OS=Escherichia coli;	COG0508	C:Energy production and conversion	GO:0006096;GO:0045254;GO:0004742	BP:glycolytic process;CC:pyruvate dehydrogenase complex;MF:dihydrolipoyllysine-residue acetyltransferase activity;	K00627	aceF	map00020;map00010;map00620	Citrate cycle (TCA cycle);Glycolysis / Gluconeogenesis;Pyruvate metabolism
FPV33_RS06635	Cluster 1	cysA	sulfate/thiosulfate ABC transporter ATP-binding protein CysA	3.61	1.85192	9.81856e-19	1.16608e-17	yes	up	ref_gene	mRNA	<a target="_blank" href="https://www.ncbi.nlm.nih.gov/protein/WP_045362243.1/">WP_045362243.1</a>	sulfate/thiosulfate ABC transporter ATP-binding protein CysA [Klebsiella aerogenes]	PF00005.29;PF02463.21;PF13304.8;PF13191.8;PF13401.8	ABC_tran;SMC_N;AAA_21;AAA_16;AAA_22	ABC transporter;RecF/RecN/SMC N terminal domain;AAA domain, putative AbiEii toxin, Type IV TA system;AAA ATPase domain;AAA domain	<a target="_blank" href="https://www.ncbi.nlm.nih.gov/protein/sp|Q8XBJ8|CYSA_ECO57;/">sp|Q8XBJ8|CYSA_ECO57;</a>	Sulfate/thiosulfate import ATP-binding protein CysA OS=Escherichia coli O157:H7 OX=83334 GN=cysA PE=3 SV=1;	COG1118	P:Inorganic ion transport and metabolism	GO:0043190;GO:0102025;GO:0016787;GO:0005524;GO:0015419	CC:ATP-binding cassett;MF:ATPase-coupled thiosulfate transmembrane transporter activity;MF:hydrolase activity;MF:ATP binding;MF:ATPase-coupled sulfate transmembrane transporter activity;	K02045	cysA	map02010;map00920	ABC transporters;Sulfur metabolism
FPV33_RS08785	Cluster 1	FPV33_RS08785	alpha/beta hydrolase	2.51	1.32762	1.00756e-18	1.19354e-17	yes	up	ref_gene	mRNA	<a target="_blank" href="https://www.ncbi.nlm.nih.gov/protein/WP_186277841.1/">WP_186277841.1</a>	alpha/beta hydrolase [Klebsiella aerogenes]	PF12146.10;PF12697.9;PF00561.22	Hydrolase_4;Abhydrolase_6;Abhydrolase_1	Serine aminopeptidase, S33;Alpha/beta hydrolase family;alpha/beta hydrolase fold	<a target="_blank" href="https://www.ncbi.nlm.nih.gov/protein/sp|P82597|MGLP_BAC25;/">sp|P82597|MGLP_BAC25;</a>	Thermostable monoacylglycerol lipase OS=Bacillus sp.;	COG2267	I:Lipid transport and metabolism	------	------	------	------	------	------
FPV33_RS09320	Cluster 1	htpX	protease HtpX	2.443	1.28888	1.34923e-18	1.59009e-17	yes	up	ref_gene	mRNA	<a target="_blank" href="https://www.ncbi.nlm.nih.gov/protein/WP_015366028.1/">WP_015366028.1</a>	protease HtpX [Klebsiella aerogenes]	PF01435.20;PF05569.13	Peptidase_M48;Peptidase_M56	Peptidase family M48;BlaR1 peptidase M56	<a target="_blank" href="https://www.ncbi.nlm.nih.gov/protein/sp|A6TB00|HTPX_KLEP7;/">sp|A6TB00|HTPX_KLEP7;</a>	Protease HtpX OS=Klebsiella pneumoniae subsp. pneumoniae;	COG0501	O:Posttranslational modification, protein turnover, chaperones	GO:0016021;GO:0005886;GO:0004222;GO:0008270	CC:integral component of membrane;CC:plasma membrane;MF:metalloendopeptidase activity;MF:zinc ion binding;	K03799	htpX	------	------
FPV33_RS03200	Cluster 1	FPV33_RS03200	PadR family transcriptional regulator	3.889	1.95926	2.07188e-18	2.42316e-17	yes	up	ref_gene	mRNA	<a target="_blank" href="https://www.ncbi.nlm.nih.gov/protein/WP_032712554.1/">WP_032712554.1</a>	PadR family transcriptional regulator [Klebsiella aerogenes]	PF03551.16;PF14557.8;PF20008.1	PadR;AphA_like;DUF6429	Transcriptional regulator PadR-like family;Putative AphA-like transcriptional regulator;Domain of unknown function	<a target="_blank" href="https://www.ncbi.nlm.nih.gov/protein/sp|P64588|YQJI_ECOLI;/">sp|P64588|YQJI_ECOLI;</a>	Transcriptional regulator YqjI OS=Escherichia coli;	COG1695	K:Transcription	------	------	------	------	------	------
FPV33_RS01465	Cluster 1	ftsE	cell division ATP-binding protein FtsE	2.694	1.42998	4.18409e-18	4.83216e-17	yes	up	ref_gene	mRNA	<a target="_blank" href="https://www.ncbi.nlm.nih.gov/protein/WP_015369317.1/">WP_015369317.1</a>	MULTISPECIES: cell division ATP-binding protein FtsE [Klebsiella]	PF00005.29;PF13304.8;PF13555.8;PF03193.18;PF13191.8	ABC_tran;AAA_21;AAA_29;RsgA_GTPase;AAA_16	ABC transporter;AAA domain, putative AbiEii toxin, Type IV TA system;P-loop containing region of AAA domain;RsgA GTPase;AAA ATPase domain	<a target="_blank" href="https://www.ncbi.nlm.nih.gov/protein/sp|P0A9R9|FTSE_ECO57;/">sp|P0A9R9|FTSE_ECO57;</a>	Cell division ATP-binding protein FtsE OS=Escherichia coli O157:H7 OX=83334 GN=ftsE PE=3 SV=1;	COG2884	D:Cell cycle control, cell division, chromosome partitioning	GO:0051301;GO:0007049;GO:0005886;GO:0042626;GO:0005524	BP:cell division;BP:cell cycle;CC:plasma membrane;MF:ATPase activity, coupled to transmembrane movement of substances;MF:ATP binding;	K09812	ftsE	map02010	ABC transporters
FPV33_RS02410	Cluster 1	aaeR	HTH-type transcriptional activator AaeR	2.75	1.45933	4.36127e-18	5.02419e-17	yes	up	ref_gene	mRNA	<a target="_blank" href="https://www.ncbi.nlm.nih.gov/protein/WP_015703623.1/">WP_015703623.1</a>	MULTISPECIES: HTH-type transcriptional activator AaeR [Klebsiella]	PF03466.22;PF00126.29	LysR_substrate;HTH_1	LysR substrate binding domain;Bacterial regulatory helix-turn-helix protein, lysR family	<a target="_blank" href="https://www.ncbi.nlm.nih.gov/protein/sp|P67664|AAER_ECO57;/">sp|P67664|AAER_ECO57;</a>	HTH-type transcriptional activator AaeR OS=Escherichia coli O157:H7 OX=83334 GN=aaeR PE=3 SV=1;	COG0583	K:Transcription	GO:0003700	MF:transcription factor activity, sequence-specific DNA binding;	K21698	aaeR	------	------
FPV33_RS04585	Cluster 1	FPV33_RS04585	fimbrial biogenesis outer membrane usher protein	2.877	1.52456	4.43837e-18	5.10025e-17	yes	up	ref_gene	mRNA	<a target="_blank" href="https://www.ncbi.nlm.nih.gov/protein/WP_143830297.1/">WP_143830297.1</a>	fimbrial biogenesis outer membrane usher protein [Klebsiella aerogenes]	PF00577.22;PF13954.8;PF13953.8	Usher;PapC_N;PapC_C	Outer membrane usher protein;PapC N-terminal domain;PapC C-terminal domain	<a target="_blank" href="https://www.ncbi.nlm.nih.gov/protein/sp|P33341|YEHB_ECOLI;/">sp|P33341|YEHB_ECOLI;</a>	Outer membrane usher protein YehB OS=Escherichia coli;	COG3188;COG3188	N:Cell motility;W:Extracellular structures	------	------	K07347	fimD	map05133	Pertussis
FPV33_RS18125	Cluster 1	ahpC	alkyl hydroperoxide reductase subunit C	3.811	1.93027	4.72501e-18	5.41614e-17	yes	up	ref_gene	mRNA	<a target="_blank" href="https://www.ncbi.nlm.nih.gov/protein/WP_004859485.1/">WP_004859485.1</a>	MULTISPECIES: alkyl hydroperoxide reductase subunit C [Enterobacteriaceae]	PF00578.23;PF08534.12;PF10417.11;PF02630.16	AhpC-TSA;Redoxin;1-cysPrx_C;SCO1-SenC	AhpC/TSA family;Redoxin;C-terminal domain of 1-Cys peroxiredoxin;SCO1/SenC	<a target="_blank" href="https://www.ncbi.nlm.nih.gov/protein/sp|P0A252|AHPC_SALTI;/">sp|P0A252|AHPC_SALTI;</a>	Alkyl hydroperoxide reductase C OS=Salmonella typhi OX=90370 GN=ahpC PE=3 SV=2;	COG0450	V:Defense mechanisms	GO:0006979;GO:0005737;GO:0051920;GO:0004601;GO:0102039	BP:response to oxidative stress;CC:cytoplasm;MF:peroxiredoxin activity;MF:peroxidase activity;MF:alkylhydroperoxide reductase activity;	K24119	ahpC	------	------
FPV33_RS04915	Cluster 1	rlmM	23S rRNA (cytidine(2498)-2'-O)-methyltransferase RlmM	2.999	1.58443	4.85791e-18	5.55466e-17	yes	up	ref_gene	mRNA	<a target="_blank" href="https://www.ncbi.nlm.nih.gov/protein/WP_015369947.1/">WP_015369947.1</a>	MULTISPECIES: 23S rRNA (cytidin	PF18125.3;PF01728.21	RlmM_FDX;FtsJ	RlmM ferredoxin-like domain;FtsJ-like methyltransferase	<a target="_blank" href="https://www.ncbi.nlm.nih.gov/protein/sp|B5XUY0|RLMM_KLEP3;/">sp|B5XUY0|RLMM_KLEP3;</a>	Ribosomal RNA large subunit methyltransferase M OS=Klebsiella pneumoniae;	COG2933	J:Translation, ribosomal structure and biogenesis	GO:0032259;GO:0006364;GO:0005737;GO:0008757	BP:methylation;BP:rRNA processing;CC:cytoplasm;MF:S-adenosylmethionine-dependent methyltransferase activity;	K06968	rlmM	------	------
FPV33_RS07335	Cluster 1	gyrA	DNA topoisomerase (ATP-hydrolyzing) subunit A	2.421	1.27561	6.1055e-18	6.92959e-17	yes	up	ref_gene	mRNA	<a target="_blank" href="https://www.ncbi.nlm.nih.gov/protein/WP_032710364.1/">WP_032710364.1</a>	DNA topoisomerase (ATP-hydrolyzing) subunit A [Klebsiella aerogenes]	PF00521.22;PF03989.15	DNA_topoisoIV;DNA_gyraseA_C	DNA gyrase/topoisomerase IV, subunit A;DNA gyrase C-terminal domain, beta-propeller	<a target="_blank" href="https://www.ncbi.nlm.nih.gov/protein/sp|P37411|GYRA_SALTY;/">sp|P37411|GYRA_SALTY;</a>	DNA gyrase subunit A OS=Salmonella typhimurium;	COG0188	L:Replication, recombination and repair	GO:0006265;GO:0006261;GO:0005737;GO:0005694;GO:0003677;GO:0003918;GO:0005524	BP:DNA topological change;BP:DNA-dependent DNA replication;CC:cytoplasm;CC:chromosome;MF:DNA binding;MF:DNA topoisomerase type I;MF:ATP binding;	K02469	gyrA	------	------
FPV33_RS05550	Cluster 1	emrA	multidrug efflux MFS transporter periplasmic adaptor subunit EmrA	2.641	1.40106	6.67479e-18	7.53859e-17	yes	up	ref_gene	mRNA	<a target="_blank" href="https://www.ncbi.nlm.nih.gov/protein/WP_015370068.1/">WP_015370068.1</a>	MULTISPECIES: multidrug efflux MFS transporter periplasmic adaptor subunit EmrA [Klebsiella]	PF00529.22;PF16576.7;PF13437.8;PF13533.8	CusB_dom_1;HlyD_D23;HlyD_3;Biotin_lipoyl_2	Cation efflux system protein CusB domain 1;Barrel-sandwich domain of CusB or HlyD membrane-fusion;HlyD family secretion protein;Biotin-lipoyl like	<a target="_blank" href="https://www.ncbi.nlm.nih.gov/protein/sp|P27303|EMRA_ECOLI;/">sp|P27303|EMRA_ECOLI;</a>	Multidrug export protein EmrA OS=Escherichia coli;	COG1566	V:Defense mechanisms	GO:1990961;GO:0016021;GO:0042910	BP:drug transmembrane export;CC:integral component of membrane;MF:xenobiotic transporter activity;	K03543	emrA	------	------
FPV33_RS04195	Cluster 1	bglA	6-phospho-beta-glucosidase BglA	2.69	1.42748	9.35472e-18	1.04628e-16	yes	up	ref_gene	mRNA	<a target="_blank" href="https://www.ncbi.nlm.nih.gov/protein/WP_032712496.1/">WP_032712496.1</a>	MULTISPECIES: 6-phospho-beta-glucosidase BglA [Klebsiella]	PF00232.20	Glyco_hydro_1	Glycosyl hydrolase family 1	<a target="_blank" href="https://www.ncbi.nlm.nih.gov/protein/sp|Q46829|BGLA_ECOLI;/">sp|Q46829|BGLA_ECOLI;</a>	6-phospho-beta-glucosidase BglA OS=Escherichia coli;	COG2723	G:Carbohydrate transport and metabolism	------	------	K01223	bglA	map00010;map00500	Glycolysis / Gluconeogenesis;Starch and sucrose metabolism
FPV33_RS13560	Cluster 1	fnr	fumarate/nitrate reduction transcriptional regulator Fnr	2.5	1.32221	1.03706e-17	1.1543e-16	yes	up	ref_gene	mRNA	<a target="_blank" href="https://www.ncbi.nlm.nih.gov/protein/WP_004862555.1/">WP_004862555.1</a>	MULTISPECIES: fumarate/nitrate reduction transcriptional regulator Fnr [Enterobacteriaceae]	PF00325.22;PF00027.31;PF13545.8	Crp;cNMP_binding;HTH_Crp_2	Bacterial regulatory proteins, crp family;Cyclic nucleotide-binding domain;Crp-like helix-turn-helix domain	<a target="_blank" href="https://www.ncbi.nlm.nih.gov/protein/sp|Q9AQ50|FNR_KLEOX;/">sp|Q9AQ50|FNR_KLEOX;</a>	Fumarate nitrate reduction regulatory protein OS=Klebsiella oxytoca OX=571 GN=fnr PE=3 SV=1;	COG0664	T:Signal transduction mechanisms	GO:0006355;GO:0003700;GO:0003677	BP:regulation of transcription, DNA-templated;MF:transcription factor activity, sequence-specific DNA binding;MF:DNA binding;	K01420	fnr	------	------
FPV33_RS02105	Cluster 1	rplN	50S ribosomal protein L14	2.829	1.50052	1.38409e-17	1.53685e-16	yes	up	ref_gene	mRNA	<a target="_blank" href="https://www.ncbi.nlm.nih.gov/protein/CDN02548.1/">CDN02548.1</a>	conserved hypothetical protein [Klebsiella quasipneumoniae subsp. quasipneumoniae]	PF00238.21	Ribosomal_L14	Ribosomal protein L14p/L23e	<a target="_blank" href="https://www.ncbi.nlm.nih.gov/protein/sp|Q6CZY0|RL14_PECAS;/">sp|Q6CZY0|RL14_PECAS;</a>	50S ribosomal protein L14 OS=Pectobacterium atrosepticum;	COG0093	J:Translation, ribosomal structure and biogenesis	------	------	------	------	------	------
FPV33_RS02115	Cluster 1	rplE	50S ribosomal protein L5	2.912	1.54203	1.63582e-17	1.80607e-16	yes	up	ref_gene	mRNA	<a target="_blank" href="https://www.ncbi.nlm.nih.gov/protein/WP_003031123.1/">WP_003031123.1</a>	MULTISPECIES: 50S ribosomal protein L5 [Enterobacteriaceae]	PF00673.23;PF00281.21	Ribosomal_L5_C;Ribosomal_L5	ribosomal L5P family C-terminus;Ribosomal protein L5	<a target="_blank" href="https://www.ncbi.nlm.nih.gov/protein/sp|B5XNA5|RL5_KLEP3;/">sp|B5XNA5|RL5_KLEP3;</a>	50S ribosomal protein L5 OS=Klebsiella pneumoniae;	COG0094	J:Translation, ribosomal structure and biogenesis	GO:0006412;GO:0005840;GO:0003735;GO:0019843;GO:0000049	BP:translation;CC:ribosome;MF:structural constituent of ribosome;MF:rRNA binding;MF:tRNA binding;	K02931	rplE	map03010	Ribosome
FPV33_RS04690	Cluster 1	FPV33_RS04690	multidrug/biocide efflux PACE transporter	5.118	2.35547	1.63832e-17	1.80607e-16	yes	up	ref_gene	mRNA	<a target="_blank" href="https://www.ncbi.nlm.nih.gov/protein/WP_063445835.1/">WP_063445835.1</a>	multidrug/biocide efflux PACE transporter [Klebsiella aerogenes]	PF05232.14	BTP	Chlorhexidine efflux transporter	------	------	COG4125	S:Function unknown	GO:0016021	CC:integral component of membrane;	------	------	------	------
FPV33_RS18785	Cluster 1	FPV33_RS18785	co-chaperone YbbN	2.902	1.53724	1.92307e-17	2.09988e-16	yes	up	ref_gene	mRNA	<a target="_blank" href="https://www.ncbi.nlm.nih.gov/protein/WP_047053331.1/">WP_047053331.1</a>	co-chaperone YbbN [Klebsiella aerogenes]	PF14561.8;PF00085.22;PF14559.8;PF13728.8;PF12895.9;PF04756.15;PF13905.8;PF13098.8;PF13848.8	TPR_20;Thioredoxin;TPR_19;TraF;ANAPC3;OST3_OST6;Thioredoxin_8;Thioredoxin_2;Thioredoxin_6	Tetratricopeptide repeat;Thioredoxin;Tetratricopeptide repeat;F plasmid transfer operon protein;Anaphase-promoting complex, cyclosome, subunit 3;OST3 / OST6 family, transporter family;Thioredoxin-like;Thioredoxin-like domain;Thioredoxin-like domain	<a target="_blank" href="https://www.ncbi.nlm.nih.gov/protein/sp|P77395|CNOX_ECOLI;/">sp|P77395|CNOX_ECOLI;</a>	Chaperedoxin OS=Escherichia coli;	COG3118	O:Posttranslational modification, protein turnover, chaperones	------	------	K05838	ybbN	------	------
FPV33_RS02095	Cluster 1	rpmC	50S ribosomal protein L29	5.645	2.4971	2.38997e-17	2.5974e-16	yes	up	ref_gene	mRNA	<a target="_blank" href="https://www.ncbi.nlm.nih.gov/protein/WP_002919754.1/">WP_002919754.1</a>	MULTISPECIES: 50S ribosomal protein L29 [Bacteria]	PF00831.25	Ribosomal_L29	Ribosomal L29 protein	<a target="_blank" href="https://www.ncbi.nlm.nih.gov/protein/sp|B5XNA2|RL29_KLEP3;/">sp|B5XNA2|RL29_KLEP3;</a>	50S ribosomal protein L29 OS=Klebsiella pneumoniae;	COG0255	J:Translation, ribosomal structure and biogenesis	GO:0006412;GO:0005840;GO:0003735	BP:translation;CC:ribosome;MF:structural constituent of ribosome;	K02904	rpmC	map03010	Ribosome
FPV33_RS11045	Cluster 1	FPV33_RS11045	oxidoreductase	3.189	1.67314	3.40955e-17	3.67943e-16	yes	up	ref_gene	mRNA	<a target="_blank" href="https://www.ncbi.nlm.nih.gov/protein/WP_063445983.1/">WP_063445983.1</a>	oxidoreductase [Klebsiella aerogenes]	PF02894.19;PF01408.24;PF03447.18;PF03435.20;PF03807.19;PF01118.26	GFO_IDH_MocA_C;GFO_IDH_MocA;NAD_binding_3;Sacchrp_dh_NADP;F420_oxidored;Semialdhyde_dh	Oxidoreductase family, C-terminal alpha/beta domain;Oxidoreductase family, NAD-binding Rossmann fold;Homoserine dehydrogenase, NAD binding domain;Saccharopine dehydrogenase NADP binding domain;NADP oxidoreductase coenzyme F420-dependent;Semialdehyde dehydrogenase, NAD binding domain	<a target="_blank" href="https://www.ncbi.nlm.nih.gov/protein/sp|P77376|YDGJ_ECOLI;/">sp|P77376|YDGJ_ECOLI;</a>	Uncharacterized oxidoreductase YdgJ OS=Escherichia coli;	COG0673	R:General function prediction only	------	------	------	------	------	------
FPV33_RS06660	Cluster 1	FPV33_RS06660	hypothetical protein	27.865	4.80038	3.50273e-17	3.76238e-16	yes	up	ref_gene	mRNA	<a target="_blank" href="https://www.ncbi.nlm.nih.gov/protein/WP_032712125.1/">WP_032712125.1</a>	hypothetical protein [Klebsiella aerogenes]	------	------	------	------	------	COG2240	H:Coenzyme transport and metabolism	------	------	------	------	------	------
FPV33_RS13450	Cluster 1	FPV33_RS13450	sensor histidine kinase	2.939	1.55513	4.49975e-17	4.78864e-16	yes	up	ref_gene	mRNA	<a target="_blank" href="https://www.ncbi.nlm.nih.gov/protein/WP_063446927.1/">WP_063446927.1</a>	sensor histidine kinase [Klebsiella aerogenes]	PF17203.6;PF02518.28;PF14689.8;PF14501.8;PF00989.27	sCache_3_2;HATPase_c;SPOB_a;HATPase_c_5;PAS	Single cache domain 3;Histidine kinase-, DNA gyrase B-, and HSP90-like ATPase;Sensor_kinase_SpoOB-type, alpha-helical domain;GHKL domain;PAS fold	<a target="_blank" href="https://www.ncbi.nlm.nih.gov/protein/sp|P59340|DCUS_ECOL6;/">sp|P59340|DCUS_ECOL6;</a>	Sensor histidine kinase DcuS OS=Escherichia coli O6:H1;	COG3290	T:Signal transduction mechanisms	------	------	K07701	dcuS	map02020	Two-component system
FPV33_RS02245	Cluster 1	tsaC	L-threonylcarbamoyladenylate synthase type 1 TsaC	3.609	1.8517	5.19829e-17	5.5066e-16	yes	up	ref_gene	mRNA	<a target="_blank" href="https://www.ncbi.nlm.nih.gov/protein/WP_015369442.1/">WP_015369442.1</a>	L-threonylcarbamoyladenylate synthase type 1 TsaC [Klebsiella aerogenes]	PF01300.20	Sua5_yciO_yrdC	Telomere recombination	<a target="_blank" href="https://www.ncbi.nlm.nih.gov/protein/sp|A6TET6|TSAC_KLEP7;/">sp|A6TET6|TSAC_KLEP7;</a>	Threonylcarbamoyl-AMP synthase OS=Klebsiella pneumoniae subsp. pneumoniae;	COG0009	J:Translation, ribosomal structure and biogenesis	GO:0002949;GO:0005737;GO:0003725;GO:0005524;GO:0061710	BP:tRNA threonylcarbamoyladenosine modification;CC:cytoplasm;MF:double-stranded RNA binding;MF:ATP binding;MF:L-threonylcarbamoyladenylate synthase;	K07566	tsaC	------	------
FPV33_RS02420	Cluster 1	aaeA	p-hydroxybenzoic acid efflux pump subunit AaeA	2.792	1.48152	6.15767e-17	6.49303e-16	yes	up	ref_gene	mRNA	<a target="_blank" href="https://www.ncbi.nlm.nih.gov/protein/WP_015369469.1/">WP_015369469.1</a>	p-hydroxybenzoic acid efflux pump subunit AaeA [Klebsiella aerogenes]	PF13533.8;PF16576.7;PF13437.8;PF00529.22	Biotin_lipoyl_2;HlyD_D23;HlyD_3;CusB_dom_1	Biotin-lipoyl like;Barrel-sandwich domain of CusB or HlyD membrane-fusion;HlyD family secretion protein;Cation efflux system protein CusB domain 1	<a target="_blank" href="https://www.ncbi.nlm.nih.gov/protein/sp|B5XSP8|AAEA_KLEP3;/">sp|B5XSP8|AAEA_KLEP3;</a>	p-hydroxybenzoic acid efflux pump subunit AaeA OS=Klebsiella pneumoniae;	COG1566	V:Defense mechanisms	GO:0016021;GO:0005886;GO:0022857	CC:integral component of membrane;CC:plasma membrane;MF:transmembrane transporter activity;	K15548	aaeA	------	------
FPV33_RS01470	Cluster 1	ftsX	permease-like cell division protein FtsX	2.795	1.48277	7.29066e-17	7.67018e-16	yes	up	ref_gene	mRNA	<a target="_blank" href="https://www.ncbi.nlm.nih.gov/protein/WP_020077764.1/">WP_020077764.1</a>	permease-like cell division protein FtsX [Klebsiella aerogenes]	PF18075.3;PF02687.23	FtsX_ECD;FtsX	FtsX extracellular domain;FtsX-like permease family	<a target="_blank" href="https://www.ncbi.nlm.nih.gov/protein/sp|P0AC31|FTSX_ECOL6;/">sp|P0AC31|FTSX_ECOL6;</a>	Cell division protein FtsX OS=Escherichia coli O6:H1;	COG2177	D:Cell cycle control, cell division, chromosome partitioning	GO:0007049;GO:0051301;GO:0016021;GO:0005886	BP:cell cycle;BP:cell division;CC:integral component of membrane;CC:plasma membrane;	K09811	ftsX	map02010	ABC transporters
FPV33_RS15195	Cluster 1	purB	adenylosuccinate lyase	2.791	1.48083	7.50192e-17	7.87445e-16	yes	up	ref_gene	mRNA	<a target="_blank" href="https://www.ncbi.nlm.nih.gov/protein/WP_015367145.1/">WP_015367145.1</a>	adenylosuccinate lyase [Klebsiella aerogenes]	PF00206.22;PF08328.13	Lyase_1;ASL_C	Lyase;Adenylosuccinate lyase C-terminal	<a target="_blank" href="https://www.ncbi.nlm.nih.gov/protein/sp|P0AB90|PUR8_ECOL6;/">sp|P0AB90|PUR8_ECOL6;</a>	Adenylosuccinate lyase OS=Escherichia coli O6:H1;	COG0015	F:Nucleotide transport and metabolism	GO:0006189;GO:0044208;GO:0004018;GO:0070626	BP:'de novo' IMP biosynthetic process;BP:'de novo' AMP biosynthetic process;MF:N6;MF:;	K01756	purB	map00250;map00230	Alanine, aspartate and glutamate metabolism;Purine metabolism
FPV33_RS03205	Cluster 1	FPV33_RS03205	siderophore-interacting protein	3.426	1.77643	8.01561e-17	8.39453e-16	yes	up	ref_gene	mRNA	<a target="_blank" href="https://www.ncbi.nlm.nih.gov/protein/WP_047043283.1/">WP_047043283.1</a>	siderophore-interacting protein [Klebsiella aerogenes]	PF08021.13;PF04954.15	FAD_binding_9;SIP	Siderophore-interacting FAD-binding domain;Siderophore-interacting protein	<a target="_blank" href="https://www.ncbi.nlm.nih.gov/protein/sp|Q46871|YQJH_ECOLI;/">sp|Q46871|YQJH_ECOLI;</a>	NADPH-dependent ferric-chelate reductase OS=Escherichia coli;	COG2375	P:Inorganic ion transport and metabolism	------	------	K07229	yqjH	------	------
FPV33_RS00255	Cluster 1	FPV33_RS00255	LacI family DNA-binding transcriptional regulator	2.323	1.21618	8.14842e-17	8.51427e-16	yes	up	ref_gene	mRNA	<a target="_blank" href="https://www.ncbi.nlm.nih.gov/protein/WP_020077647.1/">WP_020077647.1</a>	LacI family transcriptional regulator [Klebsiella aerogenes]	PF00356.23;PF13377.8;PF13560.8	LacI;Peripla_BP_3;HTH_31	Bacterial regulatory proteins, lacI family;Periplasmic binding protein-like domain;Helix-turn-helix domain	<a target="_blank" href="https://www.ncbi.nlm.nih.gov/protein/sp|P24242|ASCG_ECOLI;/">sp|P24242|ASCG_ECOLI;</a>	HTH-type transcriptional regulator AscG OS=Escherichia coli;	COG1609	K:Transcription	------	------	------	------	------	------
FPV33_RS09610	Cluster 1	FPV33_RS09610	iron ABC transporter permease	3.066	1.61639	8.77361e-17	9.12614e-16	yes	up	ref_gene	mRNA	<a target="_blank" href="https://www.ncbi.nlm.nih.gov/protein/WP_063445869.1/">WP_063445869.1</a>	iron ABC transporter permease [Klebsiella aerogenes]	PF01032.20	FecCD	FecCD transport family	<a target="_blank" href="https://www.ncbi.nlm.nih.gov/protein/sp|Q57552|Y087_METJA;/">sp|Q57552|Y087_METJA;</a>	Putative ABC transporter permease protein MJ0087 OS=Methanocaldococcus jannaschii;	COG0609	P:Inorganic ion transport and metabolism	GO:0016021;GO:0005886;GO:0022857	CC:integral component of membrane;CC:plasma membrane;MF:transmembrane transporter activity;	K02015	------	------	------
FPV33_RS18325	Cluster 1	FPV33_RS18325	DUF2291 domain-containing protein	5.364	2.42319	9.72962e-17	1.00978e-15	yes	up	ref_gene	mRNA	<a target="_blank" href="https://www.ncbi.nlm.nih.gov/protein/WP_058674156.1/">WP_058674156.1</a>	DUF2291 domain-containing protein [Klebsiella aerogenes]	PF10054.11	DUF2291	Predicted periplasmic lipoprotein	------	------	COG5618	S:Function unknown	------	------	------	------	------	------
FPV33_RS22865	Cluster 1	mscM	miniconductance mechanosensitive channel MscM	2.458	1.29743	9.81118e-17	1.01595e-15	yes	up	ref_gene	mRNA	<a target="_blank" href="https://www.ncbi.nlm.nih.gov/protein/WP_045367385.1/">WP_045367385.1</a>	miniconductance mechanosensitive channel MscM [Klebsiella aerogenes]	PF12794.9;PF12795.9;PF00924.20	MscS_TM;MscS_porin;MS_channel	Mechanosensitive ion channel inner membrane domain 1;Mechanosensitive ion channel porin domain;Mechanosensitive ion channel	<a target="_blank" href="https://www.ncbi.nlm.nih.gov/protein/sp|P39285|MSCM_ECOLI;/">sp|P39285|MSCM_ECOLI;</a>	Miniconductance mechanosensitive channel MscM OS=Escherichia coli;	COG0497	L:Replication, recombination and repair	GO:0055085;GO:0016021;GO:0005886	BP:transmembrane transport;CC:integral component of membrane;CC:plasma membrane;	K22051	mscM	------	------
FPV33_RS02165	Cluster 1	rpsM	30S ribosomal protein S13	2.85	1.511	1.11848e-16	1.1556e-15	yes	up	ref_gene	mRNA	<a target="_blank" href="https://www.ncbi.nlm.nih.gov/protein/WP_015369429.1/">WP_015369429.1</a>	MULTISPECIES: 30S ribosomal protein S13 [Klebsiella]	PF00416.24;PF05833.13	Ribosomal_S13;NFACT_N	Ribosomal protein S13/S18;NFACT N-terminal and middle domains	<a target="_blank" href="https://www.ncbi.nlm.nih.gov/protein/sp|B5XNB4|RS13_KLEP3;/">sp|B5XNB4|RS13_KLEP3;</a>	30S ribosomal protein S13 OS=Klebsiella pneumoniae;	COG0099	J:Translation, ribosomal structure and biogenesis	GO:0006412;GO:0005840;GO:0003735;GO:0019843;GO:0000049	BP:translation;CC:ribosome;MF:structural constituent of ribosome;MF:rRNA binding;MF:tRNA binding;	K02952	rpsM	map03010	Ribosome
FPV33_RS04850	Cluster 1	recB	exodeoxyribonuclease V subunit beta	2.577	1.36569	1.40695e-16	1.44393e-15	yes	up	ref_gene	mRNA	<a target="_blank" href="https://www.ncbi.nlm.nih.gov/protein/WP_063445843.1/">WP_063445843.1</a>	exodeoxyribonuclease V subunit beta [Klebsiella aerogenes]	PF00580.23;PF13361.8;PF13245.8;PF12705.9	UvrD-helicase;UvrD_C;AAA_19;PDDEXK_1	UvrD/REP helicase N-terminal domain;UvrD-like helicase C-terminal domain;AAA domain;PD	<a target="_blank" href="https://www.ncbi.nlm.nih.gov/protein/sp|P08394|RECB_ECOLI;/">sp|P08394|RECB_ECOLI;</a>	RecBCD enzyme subunit RecB OS=Escherichia coli;	COG1074	L:Replication, recombination and repair	GO:0000724;GO:0000287;GO:0008854;GO:0003677;GO:0003678;GO:0005524	BP:double-strand break repair via homologous recombination;MF:magnesium ion binding;MF:exodeoxyribonuclease V activity;MF:DNA binding;MF:DNA helicase activity;MF:ATP binding;	K03582	recB	map03440	Homologous recombination
FPV33_RS07045	Cluster 1	FPV33_RS07045	GNAT family N-acetyltransferase	2.938	1.55472	1.42715e-16	1.4614e-15	yes	up	ref_gene	mRNA	<a target="_blank" href="https://www.ncbi.nlm.nih.gov/protein/WP_063446135.1/">WP_063446135.1</a>	GNAT family N-acetyltransferase [Klebsiella aerogenes]	PF13302.9;PF00583.27;PF13420.9;PF13508.9	Acetyltransf_3;Acetyltransf_1;Acetyltransf_4;Acetyltransf_7	Acetyltransferase;Acetyltransferase;Acetyltransferase;Acetyltransferase	<a target="_blank" href="https://www.ncbi.nlm.nih.gov/protein/sp|O34569|YOAA_BACSU;/">sp|O34569|YOAA_BACSU;</a>	Uncharacterized N-acetyltransferase YoaA OS=Bacillus subtilis;	COG1670;COG1670	J:Translation, ribosomal structure and biogenesis;O:Posttranslational modification, protein turnover, chaperones	------	------	K03790	rimJ	------	------
FPV33_RS05525	Cluster 1	gshA	glutamate--cysteine ligase	3.348	1.74347	1.80636e-16	1.83746e-15	yes	up	ref_gene	mRNA	<a target="_blank" href="https://www.ncbi.nlm.nih.gov/protein/WP_063445879.1/">WP_063445879.1</a>	glutamate--cysteine ligase [Klebsiella aerogenes]	PF04262.16	Glu_cys_ligase	Glutamate-cysteine ligase	<a target="_blank" href="https://www.ncbi.nlm.nih.gov/protein/sp|B5XVC3|GSH1_KLEP3;/">sp|B5XVC3|GSH1_KLEP3;</a>	Glutamate--cysteine ligase OS=Klebsiella pneumoniae;	COG2918	H:Coenzyme transport and metabolism	GO:0006750;GO:0004357;GO:0005524	BP:glutathione biosynthetic process;MF:glutamate-cysteine ligase activity;MF:ATP binding;	K01919	gshA	map00270;map00480	Cysteine and methionine metabolism;Glutathione metabolism
FPV33_RS24610	Cluster 1	rffA	dTDP-4-amino-4%2C6-dideoxygalactose transaminase	3.072	1.6194	2.48493e-16	2.50012e-15	yes	up	ref_gene	mRNA	<a target="_blank" href="https://www.ncbi.nlm.nih.gov/protein/WP_049046049.1/">WP_049046049.1</a>	dTDP-4-amino-4,6-dideoxygalactose transaminase [Klebsiella aerogenes]	PF01041.19;PF00155.23;PF00266.21;PF01276.22	DegT_DnrJ_EryC1;Aminotran_1_2;Aminotran_5;OKR_DC_1	DegT/DnrJ/EryC1/StrS aminotransferase family;Aminotransferase class I and II;Aminotransferase class-V;Orn/Lys/Arg decarboxylase, major domain	<a target="_blank" href="https://www.ncbi.nlm.nih.gov/protein/sp|P27833|WECE_ECOLI;/">sp|P27833|WECE_ECOLI;</a>	dTDP-4-amino-4,6-dideoxygalactose transaminase OS=Escherichia coli;	COG0399	M:Cell wall/membrane/envelope biogenesis	GO:0009246;GO:0019180;GO:0030170	BP:enterobacterial common antigen biosynthetic process;MF:dTDP-4-amino-4,6-dideoxygalactose transaminase activity;MF:pyridoxal phosphate binding;	K02805	wecE	map00541	O-Antigen nucleotide sugar biosynthesis
FPV33_RS19340	Cluster 1	thiL	thiamine-phosphate kinase	3.143	1.652	2.49063e-16	2.5004e-15	yes	up	ref_gene	mRNA	<a target="_blank" href="https://www.ncbi.nlm.nih.gov/protein/WP_015704562.1/">WP_015704562.1</a>	thiamine-phosphate kinase [Klebsiella aerogenes]	PF00586.26;PF02769.24	AIRS;AIRS_C	AIR synthase related protein, N-terminal domain;AIR synthase related protein, C-terminal domain	<a target="_blank" href="https://www.ncbi.nlm.nih.gov/protein/sp|P0AGG1|THIL_ECOL6;/">sp|P0AGG1|THIL_ECOL6;</a>	Thiamine-monophosphate kinase OS=Escherichia coli O6:H1;	COG0611	H:Coenzyme transport and metabolism	GO:0009229;GO:0009228;GO:0009030;GO:0000287;GO:0005524	BP:thiamine diphosphate biosynthetic process;BP:thiamine biosynthetic process;MF:thiamine-phosphate kinase activity;MF:magnesium ion binding;MF:ATP binding;	K00946	thiL	map00730	Thiamine metabolism
FPV33_RS22060	Cluster 1	FPV33_RS22060	efflux transporter outer membrane subunit	2.801	1.48585	2.77337e-16	2.77819e-15	yes	up	ref_gene	mRNA	<a target="_blank" href="https://www.ncbi.nlm.nih.gov/protein/WP_063445905.1/">WP_063445905.1</a>	efflux transporter outer membrane subunit [Klebsiella aerogenes]	PF02321.20	OEP	Outer membrane efflux protein	<a target="_blank" href="https://www.ncbi.nlm.nih.gov/protein/sp|Q8XBY3|CUSC_ECO57;/">sp|Q8XBY3|CUSC_ECO57;</a>	Cation efflux system protein CusC OS=Escherichia coli O157:H7 OX=83334 GN=cusC PE=3 SV=1;	COG1538	M:Cell wall/membrane/envelope biogenesis	------	------	K07796	cusC	map02020	Two-component system
FPV33_RS02435	Cluster 1	yhcN-B	DUF1471 family stress response protein YhcN-B	2.701	1.43365	3.09414e-16	3.0861e-15	yes	up	ref_gene	mRNA	<a target="_blank" href="https://www.ncbi.nlm.nih.gov/protein/WP_015369472.1/">WP_015369472.1</a>	MULTISPECIES: DUF1471 family stress response protein YhcN-B [Klebsiella]	PF07338.15	DUF1471	Protein of unknown function	<a target="_blank" href="https://www.ncbi.nlm.nih.gov/protein/sp|P64615|YHCN_ECOL6;/">sp|P64615|YHCN_ECOL6;</a>	Uncharacterized protein YhcN OS=Escherichia coli O6:H1;	------	------	------	------	------	------	------	------
FPV33_RS11100	Cluster 1	ttcA	tRNA 2-thiocytidine(32) synthetase TtcA	2.814	1.49243	3.15303e-16	3.13805e-15	yes	up	ref_gene	mRNA	<a target="_blank" href="https://www.ncbi.nlm.nih.gov/protein/WP_032711785.1/">WP_032711785.1</a>	tRNA 2-thiocytidine(32) synthetase TtcA [Klebsiella aerogenes]	PF01171.22	ATP_bind_3	PP-loop family	<a target="_blank" href="https://www.ncbi.nlm.nih.gov/protein/sp|A6T886|TTCA_KLEP7;/">sp|A6T886|TTCA_KLEP7;</a>	tRNA-cytidin;	COG0037	J:Translation, ribosomal structure and biogenesis	------	------	K14058	ttcA	------	------
FPV33_RS04240	Cluster 1	dsbC	bifunctional protein-disulfide isomerase/oxidoreductase DsbC	3.116	1.6397	3.42798e-16	3.39702e-15	yes	up	ref_gene	mRNA	<a target="_blank" href="https://www.ncbi.nlm.nih.gov/protein/WP_015369795.1/">WP_015369795.1</a>	bifunctional protein-disulfide isomerase/oxidoreductase DsbC [Klebsiella aerogenes]	PF13098.8;PF10411.11;PF13462.8;PF01323.22	Thioredoxin_2;DsbC_N;Thioredoxin_4;DSBA	Thioredoxin-like domain;Disulfide bond isomerase protein N-terminus;Thioredoxin;DSBA-like thioredoxin domain	<a target="_blank" href="https://www.ncbi.nlm.nih.gov/protein/sp|P55890|DSBC_SALTY;/">sp|P55890|DSBC_SALTY;</a>	Thiol:disulfide interchange protein DsbC OS=Salmonella typhimurium;	COG1651	O:Posttranslational modification, protein turnover, chaperones	GO:0042597;GO:0016853	CC:periplasmic space;MF:isomerase activity;	K03981	dsbC	------	------
FPV33_RS13815	Cluster 1	FPV33_RS13815	GGDEF domain-containing protein	2.729	1.44853	3.58015e-16	3.54019e-15	yes	up	ref_gene	mRNA	<a target="_blank" href="https://www.ncbi.nlm.nih.gov/protein/WP_143830281.1/">WP_143830281.1</a>	GGDEF domain-containing protein [Klebsiella aerogenes]	PF17158.6;PF00990.23	MASE4;GGDEF	Membrane-associated sensor, integral membrane domain;Diguanylate cyclase, GGDEF domain	<a target="_blank" href="https://www.ncbi.nlm.nih.gov/protein/sp|P75908|DGCT_ECOLI;/">sp|P75908|DGCT_ECOLI;</a>	Probable diguanylate cyclase DgcT OS=Escherichia coli;	COG2199	T:Signal transduction mechanisms	------	------	------	------	------	------
FPV33_RS13740	Cluster 1	rsxB	electron transport complex subunit RsxB	3.245	1.69821	3.60413e-16	3.55628e-15	yes	up	ref_gene	mRNA	<a target="_blank" href="https://www.ncbi.nlm.nih.gov/protein/WP_163359573.1/">WP_163359573.1</a>	electron transport complex subunit RsxB [Klebsiella aerogenes]	PF14697.8;PF04060.15;PF00037.29;PF12838.9;PF13187.8;PF12837.9;PF13484.8;PF12797.9;PF13237.8	Fer4_21;FeS;Fer4;Fer4_7;Fer4_9;Fer4_6;Fer4_16;Fer4_2;Fer4_10	4Fe-4S dicluster domain;Putative Fe-S cluster;4Fe-4S binding domain;4Fe-4S dicluster domain;4Fe-4S dicluster domain;4Fe-4S binding domain;4Fe-4S double cluster binding domain;4Fe-4S binding domain;4Fe-4S dicluster domain	<a target="_blank" href="https://www.ncbi.nlm.nih.gov/protein/sp|B5XWQ0|RNFB_KLEP3;/">sp|B5XWQ0|RNFB_KLEP3;</a>	Ion-translocating oxidoreductase complex subunit B OS=Klebsiella pneumoniae;	COG2878	C:Energy production and conversion	GO:0016021;GO:0005886;GO:0046872;GO:0051539;GO:0009055	CC:integral component of membrane;CC:plasma membrane;MF:metal ion binding;MF:4 iron, 4 sulfur cluster binding;MF:electron carrier activity;	K03616	rnfB	------	------
FPV33_RS17035	Cluster 1	bssR	biofilm formation regulator BssR	4.004	2.00133	4.02621e-16	3.96427e-15	yes	up	ref_gene	mRNA	<a target="_blank" href="https://www.ncbi.nlm.nih.gov/protein/WP_015367550.1/">WP_015367550.1</a>	biofilm formation regulator BssR [Klebsiella aerogenes]	PF10799.10	YliH	Biofilm formation protein	<a target="_blank" href="https://www.ncbi.nlm.nih.gov/protein/sp|P0AAY2|BSSR_ECO57;/">sp|P0AAY2|BSSR_ECO57;</a>	Biofilm regulator BssR OS=Escherichia coli O157:H7 OX=83334 GN=bssR PE=3 SV=1;	------	------	------	------	K19688	bssR	------	------
FPV33_RS02100	Cluster 1	rpsQ	30S ribosomal protein S17	5.092	2.34828	6.38457e-16	6.24424e-15	yes	up	ref_gene	mRNA	<a target="_blank" href="https://www.ncbi.nlm.nih.gov/protein/WP_002438707.1/">WP_002438707.1</a>	MULTISPECIES: 30S ribosomal protein S17 [Enterobacteriaceae]	PF00366.22	Ribosomal_S17	Ribosomal protein S17	<a target="_blank" href="https://www.ncbi.nlm.nih.gov/protein/sp|A7MPH2|RS17_CROS8;/">sp|A7MPH2|RS17_CROS8;</a>	30S ribosomal protein S17 OS=Cronobacter sakazakii;	COG0186	J:Translation, ribosomal structure and biogenesis	GO:0006412;GO:0005840;GO:0003735;GO:0019843	BP:translation;CC:ribosome;MF:structural constituent of ribosome;MF:rRNA binding;	K02961	rpsQ	map03010	Ribosome
FPV33_RS15535	Cluster 1	FPV33_RS15535	LpxL/LpxP family Kdo(2)-lipid IV(A) lauroyl/palmitoleoyl acyltransferasee	2.479	1.30995	6.39601e-16	6.24424e-15	yes	up	ref_gene	mRNA	<a target="_blank" href="https://www.ncbi.nlm.nih.gov/protein/WP_015367212.1/">WP_015367212.1</a>	LpxL/LpxP family Kdo(2)-lipid I	PF03279.15	Lip_A_acyltrans	Bacterial lipid A biosynthesis acyltransferase	<a target="_blank" href="https://www.ncbi.nlm.nih.gov/protein/sp|P0ACV1|LPXL_ECO57;/">sp|P0ACV1|LPXL_ECO57;</a>	Lipid A biosynthesis lauroyltransferase OS=Escherichia coli O157:H7 OX=83334 GN=lpxL PE=3 SV=1;	COG1560	I:Lipid transport and metabolism	GO:0009103;GO:0009245;GO:0036104;GO:0005887;GO:0008913	BP:lipopolysaccharide biosynthetic process;BP:lipid A biosynthetic process;BP:Kdo2-lipid A biosynthetic process;CC:integral component of plasma membrane;MF:lauroyltransferase activity;	K02517	lpxL	map00540	Lipopolysaccharide biosynthesis
FPV33_RS07390	Cluster 1	FPV33_RS07390	SulP family inorganic anion transporter	3.424	1.77554	7.95325e-16	7.74812e-15	yes	up	ref_gene	mRNA	<a target="_blank" href="https://www.ncbi.nlm.nih.gov/protein/WP_045359599.1/">WP_045359599.1</a>	SulP family inorganic anion transporter [Klebsiella aerogenes]	PF00916.22;PF16983.7	Sulfate_transp;MFS_MOT1	Sulfate permease family;Molybdate transporter of MFS superfamily	<a target="_blank" href="https://www.ncbi.nlm.nih.gov/protein/sp|P55189|YBAR_BACSU;/">sp|P55189|YBAR_BACSU;</a>	Putative sulfate transporter YbaR OS=Bacillus subtilis;	COG0659	P:Inorganic ion transport and metabolism	------	------	K03321	------	------	------
FPV33_RS16160	Cluster 1	flgL	flagellar hook-associated protein FlgL	3.529	1.81935	8.19928e-16	7.97095e-15	yes	up	ref_gene	mRNA	<a target="_blank" href="https://www.ncbi.nlm.nih.gov/protein/WP_015367320.1/">WP_015367320.1</a>	flagellar hook-associated protein FlgL [Klebsiella aerogenes]	PF00669.22	Flagellin_N	Bacterial flagellin N-terminal helical region	<a target="_blank" href="https://www.ncbi.nlm.nih.gov/protein/sp|P16326|FLGL_SALTY;/">sp|P16326|FLGL_SALTY;</a>	Flagellar hook-associated protein 3 OS=Salmonella typhimurium;	COG1344	N:Cell motility	GO:0071973;GO:0005576;GO:0009424;GO:0005198	BP:bacterial-type flagellum-dependent cell motility;CC:extracellular region;CC:bacterial-type flagellum hook;MF:structural molecule activity;	K02397	flgL	map02040	Flagellar assembly
FPV33_RS07865	Cluster 1	FPV33_RS07865	metalloregulator ArsR/SmtB family transcription factor	4.426	2.14595	8.36051e-16	8.11057e-15	yes	up	ref_gene	mRNA	<a target="_blank" href="https://www.ncbi.nlm.nih.gov/protein/KAE9487944.1/">KAE9487944.1</a>	Arsenic resistance transcriptional regulator ArsR2 [Klebsiella aerogenes]	PF01022.22;PF12840.9;PF13412.8	HTH_5;HTH_20;HTH_24	Bacterial regulatory protein, arsR family;Helix-turn-helix domain;Winged helix-turn-helix DNA-binding	<a target="_blank" href="https://www.ncbi.nlm.nih.gov/protein/sp|P15905|ARSR1_ECOLX;/">sp|P15905|ARSR1_ECOLX;</a>	Arsenical resistance operon repressor OS=Escherichia coli OX=562 GN=arsR PE=4 SV=1;	COG0640	K:Transcription	------	------	K03892	arsR	------	------
FPV33_RS02525	Cluster 1	rplM	50S ribosomal protein L13	2.27	1.1824	1.05716e-15	1.01699e-14	yes	up	ref_gene	mRNA	<a target="_blank" href="https://www.ncbi.nlm.nih.gov/protein/AHM77339.1/">AHM77339.1</a>	LSU ribosomal protein L13P [Klebsiella pneumoniae 30684/NJST258_2]	PF00572.20	Ribosomal_L13	Ribosomal protein L13	<a target="_blank" href="https://www.ncbi.nlm.nih.gov/protein/sp|B5XSS1|RL13_KLEP3;/">sp|B5XSS1|RL13_KLEP3;</a>	50S ribosomal protein L13 OS=Klebsiella pneumoniae;	COG0102	J:Translation, ribosomal structure and biogenesis	GO:0006412;GO:0005840;GO:0003735	BP:translation;CC:ribosome;MF:structural constituent of ribosome;	K02871	rplM	map03010	Ribosome
FPV33_RS23910	Cluster 1	btuB	TonB-dependent vitamin B12 receptor BtuB	2.502	1.3228	1.06795e-15	1.02523e-14	yes	up	ref_gene	mRNA	<a target="_blank" href="https://www.ncbi.nlm.nih.gov/protein/WP_015368904.1/">WP_015368904.1</a>	TonB-dependent vitamin B12 receptor BtuB [Klebsiella aerogenes]	PF00593.26;PF07715.17	TonB_dep_Rec;Plug	TonB dependent receptor;TonB-dependent Receptor Plug Domain	<a target="_blank" href="https://www.ncbi.nlm.nih.gov/protein/sp|A7ML93|BTUB_CROS8;/">sp|A7ML93|BTUB_CROS8;</a>	Vitamin B12 transporter BtuB OS=Cronobacter sakazakii;	COG4206	H:Coenzyme transport and metabolism	GO:0046930;GO:0009279;GO:0046872;GO:0015288;GO:0015420	CC:pore complex;CC:cell outer membrane;MF:metal ion binding;MF:porin activity;MF:cobalamin-transporting ATPase activity;	K16092	btuB	------	------
FPV33_RS09045	Cluster 1	otsA	alpha%2Calpha-trehalose-phosphate synthase	2.644	1.40284	1.35871e-15	1.29626e-14	yes	up	ref_gene	mRNA	<a target="_blank" href="https://www.ncbi.nlm.nih.gov/protein/WP_015705965.1/">WP_015705965.1</a>	alpha,alpha-trehalose-phosphate synthase [Klebsiella aerogenes]	PF00982.23	Glyco_transf_20	Glycosyltransferase family 20	<a target="_blank" href="https://www.ncbi.nlm.nih.gov/protein/sp|A6TB47|OTSA_KLEP7;/">sp|A6TB47|OTSA_KLEP7;</a>	Trehalose-6-phosphate synthase OS=Klebsiella pneumoniae subsp. pneumoniae;	COG0380	G:Carbohydrate transport and metabolism	GO:0005992;GO:0003825	BP:trehalose biosynthetic process;MF:alpha,alpha-trehalose-phosphate synthas;	K00697	otsA	map00500	Starch and sucrose metabolism
FPV33_RS12795	Cluster 1	FPV33_RS12795	FAD-NAD(P)-binding protein	2.609	1.38355	1.46607e-15	1.39292e-14	yes	up	ref_gene	mRNA	<a target="_blank" href="https://www.ncbi.nlm.nih.gov/protein/WP_042897505.1/">WP_042897505.1</a>	FAD-NAD(P)-binding protein [Klebsiella aerogenes]	PF13454.8	NAD_binding_9	FAD-NA	<a target="_blank" href="https://www.ncbi.nlm.nih.gov/protein/sp|P77148|YDHS_ECOLI;/">sp|P77148|YDHS_ECOLI;</a>	Uncharacterized protein YdhS OS=Escherichia coli;	COG4529	R:General function prediction only	------	------	------	------	------	------
FPV33_RS22750	Cluster 1	rlmB	23S rRNA (guanosine(2251)-2'-O)-methyltransferase RlmB	3.057	1.61204	1.57494e-15	1.49021e-14	yes	up	ref_gene	mRNA	<a target="_blank" href="https://www.ncbi.nlm.nih.gov/protein/WP_015704174.1/">WP_015704174.1</a>	MULTISPECIES: 23S rRNA (guanosin	PF00588.21;PF08032.14	SpoU_methylase;SpoU_sub_bind	SpoU rRNA Methylase family;RNA 2'-O ribose methyltransferase substrate binding	<a target="_blank" href="https://www.ncbi.nlm.nih.gov/protein/sp|P63179|RLMB_ECO57;/">sp|P63179|RLMB_ECO57;</a>	23S rRNA;	COG0566	J:Translation, ribosomal structure and biogenesis	GO:0005737;GO:0003723;GO:0070039	CC:cytoplasm;MF:RNA binding;MF:rRN;	K03218	rlmB	------	------
FPV33_RS18120	Cluster 1	ahpF	alkyl hydroperoxide reductase subunit F	3.097	1.63103	1.62158e-15	1.5312e-14	yes	up	ref_gene	mRNA	<a target="_blank" href="https://www.ncbi.nlm.nih.gov/protein/WP_063446981.1/">WP_063446981.1</a>	alkyl hydroperoxide reductase subunit F [Klebsiella aerogenes]	PF07992.16;PF13738.8;PF00070.29;PF01134.24;PF13192.8;PF12831.9;PF01946.19	Pyr_redox_2;Pyr_redox_3;Pyr_redox;GIDA;Thioredoxin_3;FAD_oxidored;Thi4	Pyridine nucleotide-disulphide oxidoreductase;Pyridine nucleotide-disulphide oxidoreductase;Pyridine nucleotide-disulphide oxidoreductase;Glucose inhibited division protein A;Thioredoxin domain;FAD dependent oxidoreductase;Thi4 family	<a target="_blank" href="https://www.ncbi.nlm.nih.gov/protein/sp|P35340|AHPF_ECOLI;/">sp|P35340|AHPF_ECOLI;</a>	Alkyl hydroperoxide reductase subunit F OS=Escherichia coli;	COG3634	V:Defense mechanisms	GO:0000302;GO:0051287;GO:0050660;GO:0008785;GO:0015035	BP:response to reactive oxygen species;MF:NAD binding;MF:flavin adenine dinucleotide binding;MF:alkyl hydroperoxide reductase activity;MF:protein disulfide oxidoreductase activity;	K03387	ahpF	------	------
FPV33_RS09900	Cluster 1	FPV33_RS09900	D-hexose-6-phosphate mutarotase	2.839	1.50538	1.93165e-15	1.81654e-14	yes	up	ref_gene	mRNA	<a target="_blank" href="https://www.ncbi.nlm.nih.gov/protein/WP_063447018.1/">WP_063447018.1</a>	D-hexose-6-phosphate mutarotase [Klebsiella aerogenes]	PF01263.22	Aldose_epim	Aldose 1-epimerase	<a target="_blank" href="https://www.ncbi.nlm.nih.gov/protein/sp|Q8ZPV9|YEAD_SALTY;/">sp|Q8ZPV9|YEAD_SALTY;</a>	Putative glucose-6-phosphate 1-epimerase OS=Salmonella typhimurium;	COG0676	G:Carbohydrate transport and metabolism	GO:0005975;GO:0030246;GO:0047938	BP:carbohydrate metabolic process;MF:carbohydrate binding;MF:glucose-6-phosphate 1-epimerase activity;	K01792	------	map00010	Glycolysis / Gluconeogenesis
FPV33_RS06510	Cluster 1	bamC	outer membrane protein assembly factor BamC	2.532	1.34003	1.97217e-15	1.85087e-14	yes	up	ref_gene	mRNA	<a target="_blank" href="https://www.ncbi.nlm.nih.gov/protein/WP_015365465.1/">WP_015365465.1</a>	outer membrane protein assembly factor BamC [Klebsiella aerogenes]	PF06804.13	Lipoprotein_18	NlpB/DapX lipoprotein	<a target="_blank" href="https://www.ncbi.nlm.nih.gov/protein/sp|P0A903|BAMC_ECOLI;/">sp|P0A903|BAMC_ECOLI;</a>	Outer membrane protein assembly factor BamC OS=Escherichia coli;	COG3317	M:Cell wall/membrane/envelope biogenesis	GO:0051205;GO:0043165;GO:0009279	BP:protein insertion into membrane;BP:Gram-negative-bacterium-type cell outer membrane assembly;CC:cell outer membrane;	K07287	bamC	------	------
FPV33_RS18570	Cluster 1	FPV33_RS18570	DUF3302 domain-containing protein	4.956	2.30929	2.59199e-15	2.41291e-14	yes	up	ref_gene	mRNA	<a target="_blank" href="https://www.ncbi.nlm.nih.gov/protein/WP_020079414.1/">WP_020079414.1</a>	DUF3302 domain-containing protein [Klebsiella aerogenes]	PF11742.10	DUF3302	Protein of unknown function	<a target="_blank" href="https://www.ncbi.nlm.nih.gov/protein/sp|P0ADK5|YIAW_ECO57;/">sp|P0ADK5|YIAW_ECO57;</a>	Inner membrane protein YiaW OS=Escherichia coli O157:H7 OX=83334 GN=yiaW PE=3 SV=1;	------	------	GO:0016021;GO:0016787	CC:integral component of membrane;MF:hydrolase activity;	------	------	------	------
FPV33_RS04245	Cluster 1	recJ	single-stranded-DNA-specific exonuclease RecJ	2.869	1.52043	2.70631e-15	2.51381e-14	yes	up	ref_gene	mRNA	<a target="_blank" href="https://www.ncbi.nlm.nih.gov/protein/WP_063445946.1/">WP_063445946.1</a>	single-stranded-DNA-specific exonuclease RecJ [Klebsiella aerogenes]	PF02272.21;PF17768.3;PF01368.22	DHHA1;RecJ_OB;DHH	DHHA1 domain;RecJ OB domain;DHH family	<a target="_blank" href="https://www.ncbi.nlm.nih.gov/protein/sp|P21893|RECJ_ECOLI;/">sp|P21893|RECJ_ECOLI;</a>	Single-stranded-DNA-specific exonuclease RecJ OS=Escherichia coli;	COG0608	L:Replication, recombination and repair	GO:0006310;GO:0006281;GO:0008409;GO:0003676	BP:DNA recombination;BP:DNA repair;MF:5'-3' exonuclease activity;MF:nucleic acid binding;	K07462	recJ	map03430;map03440;map03410	Mismatch repair;Homologous recombination;Base excision repair
FPV33_RS04235	Cluster 1	xerD	site-specific tyrosine recombinase XerD	2.486	1.31381	2.73548e-15	2.53114e-14	yes	up	ref_gene	mRNA	<a target="_blank" href="https://www.ncbi.nlm.nih.gov/protein/WP_015703420.1/">WP_015703420.1</a>	MULTISPECIES: site-specific tyrosine recombinase XerD [Klebsiella]	PF00589.24;PF02899.19;PF13495.8	Phage_integrase;Phage_int_SAM_1;Phage_int_SAM_4	Phage integrase family;Phage integrase, N-terminal SAM-like domain;Phage integrase, N-terminal SAM-like domain	<a target="_blank" href="https://www.ncbi.nlm.nih.gov/protein/sp|P0A8P9|XERD_ECOL6;/">sp|P0A8P9|XERD_ECOL6;</a>	Tyrosine recombinase XerD OS=Escherichia coli O6:H1;	COG4974	L:Replication, recombination and repair	GO:0006313;GO:0051301;GO:0007059;GO:0007049;GO:0005737;GO:0009037;GO:0003677	BP:transposition, DNA-mediated;BP:cell division;BP:chromosome segregation;BP:cell cycle;CC:cytoplasm;MF:tyrosine-based site-specific recombinase activity;MF:DNA binding;	K04763	xerD	------	------
FPV33_RS14085	Cluster 1	FPV33_RS14085	(2Fe-2S)-binding protein	6.408	2.67987	2.83141e-15	2.61466e-14	yes	up	ref_gene	mRNA	<a target="_blank" href="https://www.ncbi.nlm.nih.gov/protein/WP_015366918.1/">WP_015366918.1</a>	MULTISPECIES: (2Fe-2S)-binding protein [Klebsiella]	PF01799.22;PF13085.8;PF00111.29	Fer2_2;Fer2_3;Fer2	[2Fe-2S] binding domain;2Fe-2S iron-sulfur cluster binding domain;2Fe-2S iron-sulfur cluster binding domain	<a target="_blank" href="https://www.ncbi.nlm.nih.gov/protein/sp|Q0QLF3|NDSFS_EUBBA;/">sp|Q0QLF3|NDSFS_EUBBA;</a>	Nicotinate dehydrogenase small FeS subunit OS=Eubacterium barkeri OX=1528 GN=ndhS PE=1 SV=1;	COG2080	C:Energy production and conversion	GO:0046872;GO:0050138;GO:0004854;GO:0009055;GO:0051537	MF:metal ion binding;MF:nicotinate dehydrogenase activity;MF:xanthine dehydrogenase activity;MF:electron carrier activity;MF:2 iron, 2 sulfur cluster binding;	K03518	coxS	------	------
FPV33_RS15555	Cluster 1	mdoH	glucans biosynthesis glucosyltransferase MdoH	2.79	1.48045	2.98734e-15	2.74907e-14	yes	up	ref_gene	mRNA	<a target="_blank" href="https://www.ncbi.nlm.nih.gov/protein/WP_015367216.1/">WP_015367216.1</a>	glucans biosynthesis glucosyltransferase MdoH [Klebsiella aerogenes]	PF00535.28;PF13632.8;PF13506.8	Glycos_transf_2;Glyco_trans_2_3;Glyco_transf_21	Glycosyl transferase family 2;Glycosyl transferase family group 2;Glycosyl transferase family 21	<a target="_blank" href="https://www.ncbi.nlm.nih.gov/protein/sp|B5XXK5|OPGH_KLEP3;/">sp|B5XXK5|OPGH_KLEP3;</a>	Glucans biosynthesis glucosyltransferase H OS=Klebsiella pneumoniae;	COG2943;COG2943	M:Cell wall/membrane/envelope biogenesis;G:Carbohydrate transport and metabolism	GO:0009250;GO:0016021;GO:0005886;GO:0016758	BP:glucan biosynthetic process;CC:integral component of membrane;CC:plasma membrane;MF:transferase activity, transferring hexosyl groups;	K03669	mdoH	------	------
FPV33_RS13735	Cluster 1	rsxA	electron transport complex subunit RsxA	2.685	1.42499	3.46019e-15	3.1636e-14	yes	up	ref_gene	mRNA	<a target="_blank" href="https://www.ncbi.nlm.nih.gov/protein/WP_143830279.1/">WP_143830279.1</a>	electron transport complex subunit RsxA [Klebsiella aerogenes]	PF02508.16	Rnf-Nqr	Rnf-Nqr subunit, membrane protein	<a target="_blank" href="https://www.ncbi.nlm.nih.gov/protein/sp|B5XWQ1|RNFA_KLEP3;/">sp|B5XWQ1|RNFA_KLEP3;</a>	Ion-translocating oxidoreductase complex subunit A OS=Klebsiella pneumoniae;	COG4657	C:Energy production and conversion	GO:0022900;GO:0016021;GO:0005886	BP:electron transport chain;CC:integral component of membrane;CC:plasma membrane;	K03617	rnfA	------	------
FPV33_RS20375	Cluster 1	tsf	translation elongation factor Ts	2.419	1.27446	4.95611e-15	4.51339e-14	yes	up	ref_gene	mRNA	<a target="_blank" href="https://www.ncbi.nlm.nih.gov/protein/WP_015368168.1/">WP_015368168.1</a>	MULTISPECIES: translation elongation factor Ts [Klebsiella]	PF00889.21	EF_TS	Elongation factor TS	<a target="_blank" href="https://www.ncbi.nlm.nih.gov/protein/sp|B5Y1K1|EFTS_KLEP3;/">sp|B5Y1K1|EFTS_KLEP3;</a>	Elongation factor Ts OS=Klebsiella pneumoniae;	COG0264	J:Translation, ribosomal structure and biogenesis	GO:0005737;GO:0003746	CC:cytoplasm;MF:translation elongation factor activity;	K02357	tsf	------	------
FPV33_RS13820	Cluster 1	slyA	transcriptional regulator SlyA	2.462	1.29979	6.64613e-15	6.02862e-14	yes	up	ref_gene	mRNA	<a target="_blank" href="https://www.ncbi.nlm.nih.gov/protein/WP_020078997.1/">WP_020078997.1</a>	MULTISPECIES: transcriptional regulator SlyA [Klebsiella]	PF01047.24;PF12802.9;PF13463.8;PF13545.8;PF04182.14	MarR;MarR_2;HTH_27;HTH_Crp_2;B-block_TFIIIC	MarR family;MarR family;Winged helix DNA-binding domain;Crp-like helix-turn-helix domain;B-block binding subunit of TFIIIC	<a target="_blank" href="https://www.ncbi.nlm.nih.gov/protein/sp|B5XWN4|SLYA_KLEP3;/">sp|B5XWN4|SLYA_KLEP3;</a>	Transcriptional regulator SlyA OS=Klebsiella pneumoniae;	COG1846	K:Transcription	GO:0003700;GO:0003677	MF:transcription factor activity, sequence-specific DNA binding;MF:DNA binding;	K06075	slyA	------	------
FPV33_RS13375	Cluster 1	mdtI	multidrug/spermidine efflux SMR transporter subunit MdtI	3.389	1.76089	7.43504e-15	6.71778e-14	yes	up	ref_gene	mRNA	<a target="_blank" href="https://www.ncbi.nlm.nih.gov/protein/WP_015366783.1/">WP_015366783.1</a>	multidrug/spermidine efflux SMR transporter subunit MdtI [Klebsiella aerogenes]	PF00893.21;PF00892.22	Multi_Drug_Res;EamA	Small Multidrug Resistance protein;EamA-like transporter family	<a target="_blank" href="https://www.ncbi.nlm.nih.gov/protein/sp|A6T8S6|MDTI_KLEP7;/">sp|A6T8S6|MDTI_KLEP7;</a>	Spermidine export protein MdtI OS=Klebsiella pneumoniae subsp. pneumoniae;	COG2076	V:Defense mechanisms	GO:0016021;GO:0005886;GO:0015606	CC:integral component of membrane;CC:plasma membrane;MF:spermidine transmembrane transporter activity;	K11742	mdtI	------	------
FPV33_RS19500	Cluster 1	aroL	shikimate kinase AroL	2.807	1.48883	7.7574e-15	6.99533e-14	yes	up	ref_gene	mRNA	<a target="_blank" href="https://www.ncbi.nlm.nih.gov/protein/WP_015704546.1/">WP_015704546.1</a>	shikimate kinase AroL [Klebsiella aerogenes]	PF01202.24;PF13238.8;PF00004.31;PF13191.8;PF07728.16;PF13189.8	SKI;AAA_18;AAA;AAA_16;AAA_5;Cytidylate_kin2	Shikimate kinase;AAA domain;ATPase family associated with various cellular activities;AAA ATPase domain;AAA domain;Cytidylate kinase-like family	<a target="_blank" href="https://www.ncbi.nlm.nih.gov/protein/sp|A4W763|AROL_ENT38;/">sp|A4W763|AROL_ENT38;</a>	Shikimate kinase 2 OS=Enterobacter sp.;	COG0703	E:Amino acid transport and metabolism	GO:0008652;GO:0009423;GO:0009073;GO:0005737;GO:0000287;GO:0004765;GO:0005524	BP:cellular amino acid biosynthetic process;BP:chorismate biosynthetic process;BP:aromatic amino acid family biosynthetic process;CC:cytoplasm;MF:magnesium ion binding;MF:shikimate kinase activity;MF:ATP binding;	K00891	aroK	map00400	Phenylalanine, tyrosine and tryptophan biosynthesis
FPV33_RS17060	Cluster 1	gsiA	glutathione ABC transporter ATP-binding protein GsiA	3.18	1.66887	9.79388e-15	8.76315e-14	yes	up	ref_gene	mRNA	<a target="_blank" href="https://www.ncbi.nlm.nih.gov/protein/WP_063445674.1/">WP_063445674.1</a>	glutathione ABC transporter ATP-binding protein GsiA [Klebsiella aerogenes]	PF00005.29;PF08352.14;PF13401.8;PF02463.21;PF13191.8;PF13304.8	ABC_tran;oligo_HPY;AAA_22;SMC_N;AAA_16;AAA_21	ABC transporter;Oligopeptide/dipeptide transporter, C-terminal region;AAA domain;RecF/RecN/SMC N terminal domain;AAA ATPase domain;AAA domain, putative AbiEii toxin, Type IV TA system	<a target="_blank" href="https://www.ncbi.nlm.nih.gov/protein/sp|Q0TJM0|GSIA_ECOL5;/">sp|Q0TJM0|GSIA_ECOL5;</a>	Glutathione import ATP-binding protein GsiA OS=Escherichia coli O6:K15:H31;	COG1123	O:Posttranslational modification, protein turnover, chaperones	GO:0015833;GO:0042626;GO:0005524	BP:peptide transport;MF:ATPase activity, coupled to transmembrane movement of substances;MF:ATP binding;	K13892	gsiA	map02010	ABC transporters
FPV33_RS05555	Cluster 1	mprA	transcriptional repressor MprA	2.757	1.46335	1.12521e-14	9.99033e-14	yes	up	ref_gene	mRNA	<a target="_blank" href="https://www.ncbi.nlm.nih.gov/protein/WP_015370069.1/">WP_015370069.1</a>	MULTISPECIES: transcriptional repressor MprA [Klebsiella]	PF01047.24;PF12802.9;PF13463.8;PF13545.8;PF13601.8	MarR;MarR_2;HTH_27;HTH_Crp_2;HTH_34	MarR family;MarR family;Winged helix DNA-binding domain;Crp-like helix-turn-helix domain;Winged helix DNA-binding domain	<a target="_blank" href="https://www.ncbi.nlm.nih.gov/protein/sp|P0ACS1|MPRA_ECO57;/">sp|P0ACS1|MPRA_ECO57;</a>	Transcriptional repressor MprA OS=Escherichia coli O157:H7 OX=83334 GN=mprA PE=3 SV=1;	COG1846	K:Transcription	GO:0003700	MF:transcription factor activity, sequence-specific DNA binding;	K15974	emrR	------	------
FPV33_RS15150	Cluster 1	FPV33_RS15150	MerR family transcriptional regulator	2.892	1.5323	1.35396e-14	1.19522e-13	yes	up	ref_gene	mRNA	<a target="_blank" href="https://www.ncbi.nlm.nih.gov/protein/WP_046883770.1/">WP_046883770.1</a>	MerR family transcriptional regulator [Klebsiella aerogenes]	PF13411.8;PF00376.25	MerR_1;MerR	MerR HTH family regulatory protein;MerR family regulatory protein	<a target="_blank" href="https://www.ncbi.nlm.nih.gov/protein/sp|P33358|MLRA_ECOLI;/">sp|P33358|MLRA_ECOLI;</a>	HTH-type transcriptional regulator MlrA OS=Escherichia coli;	COG0789	K:Transcription	------	------	K21089	mlrA	map02026	Biofilm formation - Escherichia coli
FPV33_RS02540	Cluster 1	sspB	ClpXP protease specificity-enhancing factor	2.829	1.50034	1.3702e-14	1.20724e-13	yes	up	ref_gene	mRNA	<a target="_blank" href="https://www.ncbi.nlm.nih.gov/protein/WP_213759537.1/">WP_213759537.1</a>	ClpXP protease specificity-enhancing factor [Klebsiella aerogenes]	PF04386.15	SspB	Stringent starvation protein B	<a target="_blank" href="https://www.ncbi.nlm.nih.gov/protein/sp|P0AFZ4|SSPB_ECO57;/">sp|P0AFZ4|SSPB_ECO57;</a>	Stringent starvation protein B OS=Escherichia coli O157:H7 OX=83334 GN=sspB PE=3 SV=1;	COG2969	O:Posttranslational modification, protein turnover, chaperones	GO:0008233	MF:peptidase activity;	K03600	sspB	------	------
FPV33_RS23455	Cluster 1	dinF	MATE family efflux transporter DinF	2.815	1.49296	1.6557e-14	1.44497e-13	yes	up	ref_gene	mRNA	<a target="_blank" href="https://www.ncbi.nlm.nih.gov/protein/KAE9486226.1/">KAE9486226.1</a>	DNA damage-inducible protein F [Klebsiella aerogenes]	PF01554.20;PF14667.8	MatE;Polysacc_synt_C	MatE;Polysaccharide biosynthesis C-terminal domain	<a target="_blank" href="https://www.ncbi.nlm.nih.gov/protein/sp|P28303|DINF_ECOLI;/">sp|P28303|DINF_ECOLI;</a>	DNA damage-inducible protein F OS=Escherichia coli;	COG0534	V:Defense mechanisms	GO:0016020;GO:0016021;GO:0015297;GO:0042910	CC:membrane;CC:integral component of membrane;MF:antiporter activity;MF:xenobiotic transporter activity;	K03327	norM	------	------
FPV33_RS22735	Cluster 1	yjfN	DUF1471 family protease activator YjfN	2.404	1.26531	1.88903e-14	1.64549e-13	yes	up	ref_gene	mRNA	<a target="_blank" href="https://www.ncbi.nlm.nih.gov/protein/WP_020079815.1/">WP_020079815.1</a>	DUF1471 family protease activator YjfN [Klebsiella aerogenes]	PF07338.15	DUF1471	Protein of unknown function	<a target="_blank" href="https://www.ncbi.nlm.nih.gov/protein/sp|P0AF84|YJFN_ECO57;/">sp|P0AF84|YJFN_ECO57;</a>	Uncharacterized protein YjfN OS=Escherichia coli O157:H7 OX=83334 GN=yjfN PE=3 SV=1;	------	------	------	------	------	------	------	------
FPV33_RS20550	Cluster 1	FPV33_RS20550	ABC transporter ATP-binding protein	2.715	1.44089	1.99424e-14	1.73386e-13	yes	up	ref_gene	mRNA	<a target="_blank" href="https://www.ncbi.nlm.nih.gov/protein/WP_015368204.1/">WP_015368204.1</a>	MULTISPECIES: ABC transporter ATP-binding protein [Klebsiella]	PF00005.29;PF13304.8	ABC_tran;AAA_21	ABC transporter;AAA domain, putative AbiEii toxin, Type IV TA system	<a target="_blank" href="https://www.ncbi.nlm.nih.gov/protein/sp|P36879|YADG_ECOLI;/">sp|P36879|YADG_ECOLI;</a>	Uncharacterized ABC transporter ATP-binding protein YadG OS=Escherichia coli;	COG1131	V:Defense mechanisms	GO:0016787;GO:0042626;GO:0005524	MF:hydrolase activity;MF:ATPase activity, coupled to transmembrane movement of substances;MF:ATP binding;	K01990	------	------	------
FPV33_RS10235	Cluster 1	FPV33_RS10235	MFS transporter	3.36	1.74833	2.10581e-14	1.82742e-13	yes	up	ref_gene	mRNA	<a target="_blank" href="https://www.ncbi.nlm.nih.gov/protein/WP_015366216.1/">WP_015366216.1</a>	MFS transporter [Klebsiella aerogenes]	PF13347.8;PF07690.18	MFS_2;MFS_1	MFS/sugar transport protein;Major Facilitator Superfamily	<a target="_blank" href="https://www.ncbi.nlm.nih.gov/protein/sp|P94488|YNAJ_BACSU;/">sp|P94488|YNAJ_BACSU;</a>	Uncharacterized symporter YnaJ OS=Bacillus subtilis;	COG2211	G:Carbohydrate transport and metabolism	GO:0006814;GO:0008643;GO:0005886;GO:0016021;GO:0015293	BP:sodium ion transport;BP:carbohydrate transport;CC:plasma membrane;CC:integral component of membrane;MF:symporter activity;	K03292	------	------	------
FPV33_RS16525	Cluster 1	pncB	nicotinate phosphoribosyltransferase	2.319	1.21352	2.33026e-14	2.0146e-13	yes	up	ref_gene	mRNA	<a target="_blank" href="https://www.ncbi.nlm.nih.gov/protein/WP_063446473.1/">WP_063446473.1</a>	nicotinate phosphoribosyltransferase [Klebsiella aerogenes]	PF04095.18;PF17767.3	NAPRTase;NAPRTase_N	Nicotinate phosphoribosyltransferase;Nicotinate phosphoribosyltransferase	<a target="_blank" href="https://www.ncbi.nlm.nih.gov/protein/sp|A8AIE5|PNCB_CITK8;/">sp|A8AIE5|PNCB_CITK8;</a>	Nicotinate phosphoribosyltransferase OS=Citrobacter koseri;	COG1488	H:Coenzyme transport and metabolism	------	------	K00763	pncB	map00760	Nicotinate and nicotinamide metabolism
FPV33_RS06315	Cluster 1	FPV33_RS06315	bifunctional tRNA (adenosine(37)-C2)-methyltransferase TrmG/ribosomal RNA large subunit methyltransferase RlmN	2.414	1.27165	2.55659e-14	2.20614e-13	yes	up	ref_gene	mRNA	<a target="_blank" href="https://www.ncbi.nlm.nih.gov/protein/WP_015370322.1/">WP_015370322.1</a>	MULTISPECIES: bifunctional tRNA (adenosin	PF04055.23	Radical_SAM	Radical SAM superfamily	<a target="_blank" href="https://www.ncbi.nlm.nih.gov/protein/sp|B5XNL2|RLMN_KLEP3;/">sp|B5XNL2|RLMN_KLEP3;</a>	Dual-specificity RNA methyltransferase RlmN OS=Klebsiella pneumoniae;	COG0820	J:Translation, ribosomal structure and biogenesis	GO:0070475;GO:0005737;GO:0000049;GO:0051539;GO:0070040;GO:0019843;GO:0002935;GO:0046872	BP:rRNA base methylation;CC:cytoplasm;MF:tRNA binding;MF:4 iron, 4 sulfur cluster binding;MF:rRN;MF:rRNA binding;MF:tRN;MF:metal ion binding;	K06941	rlmN	------	------
FPV33_RS17245	Cluster 1	rhlE	ATP-dependent RNA helicase RhlE	2.619	1.38919	2.59702e-14	2.23684e-13	yes	up	ref_gene	mRNA	<a target="_blank" href="https://www.ncbi.nlm.nih.gov/protein/WP_063445681.1/">WP_063445681.1</a>	ATP-dependent RNA helicase RhlE [Klebsiella aerogenes]	PF00270.31;PF00271.33;PF04851.17;PF13245.8	DEAD;Helicase_C;ResIII;AAA_19	DEAD/DEAH box helicase;Helicase conserved C-terminal domain;Type III restriction enzyme, res subunit;AAA domain	<a target="_blank" href="https://www.ncbi.nlm.nih.gov/protein/sp|P25888|RHLE_ECOLI;/">sp|P25888|RHLE_ECOLI;</a>	ATP-dependent RNA helicase RhlE OS=Escherichia coli;	COG0513	L:Replication, recombination and repair	GO:0042255;GO:0005737;GO:0016787;GO:0003724;GO:0003676;GO:0005524	BP:ribosome assembly;CC:cytoplasm;MF:hydrolase activity;MF:RNA helicase activity;MF:nucleic acid binding;MF:ATP binding;	K11927	rhlE	map03018	RNA degradation
FPV33_RS13270	Cluster 1	FPV33_RS13270	MFS transporter	2.864	1.51801	2.60636e-14	2.24069e-13	yes	up	ref_gene	mRNA	<a target="_blank" href="https://www.ncbi.nlm.nih.gov/protein/WP_015705295.1/">WP_015705295.1</a>	MFS transporter [Klebsiella aerogenes]	PF07690.18;PF03137.22	MFS_1;OATP	Major Facilitator Superfamily;Organic Anion Transporter Polypeptide	<a target="_blank" href="https://www.ncbi.nlm.nih.gov/protein/sp|P39398|LGOT_ECOLI;/">sp|P39398|LGOT_ECOLI;</a>	Probable L-galactonate transporter OS=Escherichia coli;	COG2271	G:Carbohydrate transport and metabolism	GO:0016021;GO:0005886;GO:0022857	CC:integral component of membrane;CC:plasma membrane;MF:transmembrane transporter activity;	------	------	------	------
FPV33_RS18760	Cluster 1	FPV33_RS18760	porin	3.619	1.8556	3.58817e-14	3.05625e-13	yes	up	ref_gene	mRNA	<a target="_blank" href="https://www.ncbi.nlm.nih.gov/protein/WP_015367884.1/">WP_015367884.1</a>	porin [Klebsiella aerogenes]	------	------	------	------	------	COG3203	M:Cell wall/membrane/envelope biogenesis	------	------	------	------	------	------
FPV33_RS11550	Cluster 1	tehB	tellurite resistance methyltransferase TehB	3.058	1.61267	4.20337e-14	3.55397e-13	yes	up	ref_gene	mRNA	<a target="_blank" href="https://www.ncbi.nlm.nih.gov/protein/WP_063446323.1/">WP_063446323.1</a>	tellurite resistance methyltransferase TehB [Klebsiella aerogenes]	PF03848.16;PF13649.8;PF08241.14;PF13489.8;PF08242.14;PF13847.8;PF05175.16;PF05724.13	TehB;Methyltransf_25;Methyltransf_11;Methyltransf_23;Methyltransf_12;Methyltransf_31;MTS;TPMT	Tellurite resistance protein TehB;Methyltransferase domain;Methyltransferase domain;Methyltransferase domain;Methyltransferase domain;Methyltransferase domain;Methyltransferase small domain;Thiopurine S-methyltransferase	<a target="_blank" href="https://www.ncbi.nlm.nih.gov/protein/sp|P25397|TEHB_ECOLI;/">sp|P25397|TEHB_ECOLI;</a>	Tellurite methyltransferase OS=Escherichia coli;	COG2230	I:Lipid transport and metabolism	------	------	K16868	tehB	------	------
FPV33_RS20415	Cluster 1	degP	serine endoprotease DegP	2.469	1.30396	4.61165e-14	3.88491e-13	yes	up	ref_gene	mRNA	<a target="_blank" href="https://www.ncbi.nlm.nih.gov/protein/WP_032706960.1/">WP_032706960.1</a>	serine endoprotease DegP [Klebsiella aerogenes]	PF13365.8;PF00595.26;PF13180.8;PF17820.3;PF00089.28	Trypsin_2;PDZ;PDZ_2;PDZ_6;Trypsin	Trypsin-like peptidase domain;PDZ domain;PDZ domain;PDZ domain;Trypsin	<a target="_blank" href="https://www.ncbi.nlm.nih.gov/protein/sp|P26982|DEGP_SALTY;/">sp|P26982|DEGP_SALTY;</a>	Periplasmic serine endoprotease DegP OS=Salmonella typhimurium;	COG0265	O:Posttranslational modification, protein turnover, chaperones	GO:0042597;GO:0004252	CC:periplasmic space;MF:serine-type endopeptidase activity;	K04771	degP	map02020;map01503	Cationic antimicrobial peptide (CAMP) resistance
FPV33_RS15295	Cluster 1	FPV33_RS15295	TonB-dependent siderophore receptor	2.411	1.26981	4.995e-14	4.20018e-13	yes	up	ref_gene	mRNA	<a target="_blank" href="https://www.ncbi.nlm.nih.gov/protein/WP_063446564.1/">WP_063446564.1</a>	TonB-dependent siderophore receptor [Klebsiella aerogenes]	PF00593.26;PF07715.17	TonB_dep_Rec;Plug	TonB dependent receptor;TonB-dependent Receptor Plug Domain	<a target="_blank" href="https://www.ncbi.nlm.nih.gov/protein/sp|Q6U607|IUTA_KLEPN;/">sp|Q6U607|IUTA_KLEPN;</a>	Ferric aerobactin receptor OS=Klebsiella pneumoniae OX=573 GN=iutA PE=1 SV=1;	COG1629	P:Inorganic ion transport and metabolism	------	------	K02014	------	------	------
FPV33_RS17150	Cluster 1	FPV33_RS17150	aldo/keto reductase	2.652	1.40708	5.37483e-14	4.51133e-13	yes	up	ref_gene	mRNA	<a target="_blank" href="https://www.ncbi.nlm.nih.gov/protein/WP_032712937.1/">WP_032712937.1</a>	aldo/keto reductase [Klebsiella aerogenes]	PF00248.23	Aldo_ket_red	Aldo/keto reductase family	<a target="_blank" href="https://www.ncbi.nlm.nih.gov/protein/sp|P77735|YAJO_ECOLI;/">sp|P77735|YAJO_ECOLI;</a>	1-deoxyxylulose-5-phosphate synthase YajO OS=Escherichia coli;	COG0667;COG0667	H:Coenzyme transport and metabolism;R:General function prediction only	GO:0047834	MF:D-threo-aldose 1-dehydrogenase activity;	------	------	------	------
FPV33_RS02380	Cluster 1	mreC	rod shape-determining protein MreC	2.818	1.49442	5.40272e-14	4.5265e-13	yes	up	ref_gene	mRNA	<a target="_blank" href="https://www.ncbi.nlm.nih.gov/protein/WP_015369462.1/">WP_015369462.1</a>	MULTISPECIES: rod shape-determining protein MreC [Klebsiella]	PF04085.16	MreC	rod shape-determining protein MreC	<a target="_blank" href="https://www.ncbi.nlm.nih.gov/protein/sp|P16926|MREC_ECOLI;/">sp|P16926|MREC_ECOLI;</a>	Cell shape-determining protein MreC OS=Escherichia coli;	COG1792;COG1792	D:Cell cycle control, cell division, chromosome partitioning;Z:Cytoskeleton	GO:0008360	BP:regulation of cell shape;	K03570	mreC	------	------
FPV33_RS14695	Cluster 1	rplT	50S ribosomal protein L20	2.397	1.26138	6.14197e-14	5.12721e-13	yes	up	ref_gene	mRNA	<a target="_blank" href="https://www.ncbi.nlm.nih.gov/protein/SBM95222.1/">SBM95222.1</a>	conserved hypothetical protein [Klebsiella variicola]	PF00453.20	Ribosomal_L20	Ribosomal protein L20	<a target="_blank" href="https://www.ncbi.nlm.nih.gov/protein/sp|A4W9M6|RL20_ENT38;/">sp|A4W9M6|RL20_ENT38;</a>	50S ribosomal protein L20 OS=Enterobacter sp.;	COG0292	J:Translation, ribosomal structure and biogenesis	------	------	K02887	rplT	map03010	Ribosome
FPV33_RS09295	Cluster 1	FPV33_RS09295	PqiB family protein	2.204	1.14037	6.39586e-14	5.3295e-13	yes	up	ref_gene	mRNA	<a target="_blank" href="https://www.ncbi.nlm.nih.gov/protein/WP_020078470.1/">WP_020078470.1</a>	PqiB family protein [Klebsiella aerogenes]	PF02470.22	MlaD	MlaD protein	<a target="_blank" href="https://www.ncbi.nlm.nih.gov/protein/sp|P76272|YEBT_ECOLI;/">sp|P76272|YEBT_ECOLI;</a>	Intermembrane transport protein YebT OS=Escherichia coli;	COG3008	M:Cell wall/membrane/envelope biogenesis	GO:0016021	CC:integral component of membrane;	------	------	------	------
FPV33_RS15280	Cluster 1	FPV33_RS15280	L%2CD-transpeptidase family protein	2.425	1.27771	7.03033e-14	5.82658e-13	yes	up	ref_gene	mRNA	<a target="_blank" href="https://www.ncbi.nlm.nih.gov/protein/WP_015705051.1/">WP_015705051.1</a>	L,D-transpeptidase family protein [Klebsiella aerogenes]	PF17969.3;PF03734.16;PF01476.22	Ldt_C;YkuD;LysM	L,D-transpeptidase C-terminal domain;L,D-transpeptidase catalytic domain;LysM domain	<a target="_blank" href="https://www.ncbi.nlm.nih.gov/protein/sp|P75954|YCFS_ECOLI;/">sp|P75954|YCFS_ECOLI;</a>	Probable L,D-transpeptidase YcfS OS=Escherichia coli;	COG1376	M:Cell wall/membrane/envelope biogenesis	GO:0009252;GO:0042597;GO:0016740	BP:peptidoglycan biosynthetic process;CC:periplasmic space;MF:transferase activity;	K19236	ycfS	map01503	Cationic antimicrobial peptide (CAMP) resistance
FPV33_RS03585	Cluster 1	gss	bifunctional glutathionylspermidine amidase/synthase	2.166	1.11504	7.28689e-14	6.02836e-13	yes	up	ref_gene	mRNA	<a target="_blank" href="https://www.ncbi.nlm.nih.gov/protein/WP_032712528.1/">WP_032712528.1</a>	MULTISPECIES: bifunctional glutathionylspermidine amidase/synthase [Klebsiella]	PF03738.16;PF05257.18	GSP_synth;CHAP	Glutathionylspermidine synthase preATP-grasp;CHAP domain	<a target="_blank" href="https://www.ncbi.nlm.nih.gov/protein/sp|P0AES0|GSP_ECOLI;/">sp|P0AES0|GSP_ECOLI;</a>	Bifunctional glutathionylspermidine synthetase/amidase OS=Escherichia coli;	COG0754	E:Amino acid transport and metabolism	------	------	K01460	gsp	map00480	Glutathione metabolism
FPV33_RS14450	Cluster 1	FPV33_RS14450	ABC transporter substrate-binding protein	3.423	1.77517	7.42348e-14	6.13036e-13	yes	up	ref_gene	mRNA	<a target="_blank" href="https://www.ncbi.nlm.nih.gov/protein/WP_063446842.1/">WP_063446842.1</a>	ABC transporter substrate-binding protein [Klebsiella aerogenes]	PF01497.20	Peripla_BP_2	Periplasmic binding protein	<a target="_blank" href="https://www.ncbi.nlm.nih.gov/protein/sp|P44206|MOLA_HAEIN;/">sp|P44206|MOLA_HAEIN;</a>	Molybdate-binding protein MolA OS=Haemophilus influenzae;	COG0614	P:Inorganic ion transport and metabolism	------	------	K02016	------	------	------
FPV33_RS10315	Cluster 1	yciH	stress response translation initiation inhibitor YciH	3.927	1.97332	7.61781e-14	6.27958e-13	yes	up	ref_gene	mRNA	<a target="_blank" href="https://www.ncbi.nlm.nih.gov/protein/WP_063446867.1/">WP_063446867.1</a>	stress response translation initiation inhibitor YciH [Klebsiella aerogenes]	PF01253.24	SUI1	Translation initiation factor SUI1	<a target="_blank" href="https://www.ncbi.nlm.nih.gov/protein/sp|P08245|YCIH_ECOLI;/">sp|P08245|YCIH_ECOLI;</a>	Uncharacterized protein YciH OS=Escherichia coli;	COG0023	J:Translation, ribosomal structure and biogenesis	GO:0003743	MF:translation initiation factor activity;	K03113	------	------	------
FPV33_RS06125	Cluster 1	recO	DNA repair protein RecO	3.681	1.88	7.81102e-14	6.42735e-13	yes	up	ref_gene	mRNA	<a target="_blank" href="https://www.ncbi.nlm.nih.gov/protein/WP_015370291.1/">WP_015370291.1</a>	MULTISPECIES: DNA repair protein RecO [Klebsiella]	PF11967.10;PF02565.17	RecO_N;RecO_C	Recombination protein O N terminal;Recombination protein O C terminal	<a target="_blank" href="https://www.ncbi.nlm.nih.gov/protein/sp|A6TCH9|RECO_KLEP7;/">sp|A6TCH9|RECO_KLEP7;</a>	DNA repair protein RecO OS=Klebsiella pneumoniae subsp. pneumoniae;	COG1381	L:Replication, recombination and repair	GO:0006310;GO:0006281	BP:DNA recombination;BP:DNA repair;	K03584	recO	map03440	Homologous recombination
FPV33_RS14855	Cluster 1	tdk	thymidine kinase	2.687	1.42618	8.53532e-14	7.01083e-13	yes	up	ref_gene	mRNA	<a target="_blank" href="https://www.ncbi.nlm.nih.gov/protein/WP_015705104.1/">WP_015705104.1</a>	thymidine kinase [Klebsiella aerogenes]	PF00265.20	TK	Thymidine kinase	<a target="_blank" href="https://www.ncbi.nlm.nih.gov/protein/sp|Q32GW8|KITH_SHIDS;/">sp|Q32GW8|KITH_SHIDS;</a>	Thymidine kinase OS=Shigella dysenteriae serotype 1;	COG1435	F:Nucleotide transport and metabolism	GO:0071897;GO:0005737;GO:0004797;GO:0008270;GO:0005524	BP:DNA biosynthetic process;CC:cytoplasm;MF:thymidine kinase activity;MF:zinc ion binding;MF:ATP binding;	K00857	tdk	map00240;map00983	Pyrimidine metabolism;Drug metabolism - other enzymes
FPV33_RS15815	Cluster 1	puuD	gamma-glutamyl-gamma-aminobutyrate hydrolase	3.467	1.7936	9.1863e-14	7.53211e-13	yes	up	ref_gene	mRNA	<a target="_blank" href="https://www.ncbi.nlm.nih.gov/protein/WP_161798760.1/">WP_161798760.1</a>	MULTISPECIES: gamma-glutamyl-gamma-aminobutyrate hydrolase [Klebsiella]	PF07722.15;PF00117.30	Peptidase_C26;GATase	Peptidase C26;Glutamine amidotransferase class-I	<a target="_blank" href="https://www.ncbi.nlm.nih.gov/protein/sp|P76038|PUUD_ECOLI;/">sp|P76038|PUUD_ECOLI;</a>	Gamma-glutamyl-gamma-aminobutyrate hydrolase PuuD OS=Escherichia coli;	COG2071	E:Amino acid transport and metabolism	------	------	K09473	puuD	map00330	Arginine and proline metabolism
FPV33_RS05855	Cluster 1	smpB	SsrA-binding protein SmpB	2.564	1.35855	9.71832e-14	7.94008e-13	yes	up	ref_gene	mRNA	<a target="_blank" href="https://www.ncbi.nlm.nih.gov/protein/WP_015370247.1/">WP_015370247.1</a>	SsrA-binding protein SmpB [Klebsiella aerogenes]	PF01668.20	SmpB	SmpB protein	<a target="_blank" href="https://www.ncbi.nlm.nih.gov/protein/sp|B5XVJ3|SSRP_KLEP3;/">sp|B5XVJ3|SSRP_KLEP3;</a>	SsrA-binding protein OS=Klebsiella pneumoniae;	COG0691	O:Posttranslational modification, protein turnover, chaperones	GO:0070929;GO:0005737;GO:0003723	BP:trans-translation;CC:cytoplasm;MF:RNA binding;	K03664	smpB	------	------
FPV33_RS13285	Cluster 1	speG	spermidine N1-acetyltransferase	2.493	1.3176	1.00778e-13	8.21923e-13	yes	up	ref_gene	mRNA	<a target="_blank" href="https://www.ncbi.nlm.nih.gov/protein/WP_015366764.1/">WP_015366764.1</a>	MULTISPECIES: spermidine N1-acetyltransferase [Klebsiella]	PF13302.9;PF00583.27;PF13508.9;PF13523.8;PF13673.9;PF08445.12;PF13420.9	Acetyltransf_3;Acetyltransf_1;Acetyltransf_7;Acetyltransf_8;Acetyltransf_10;FR47;Acetyltransf_4	Acetyltransferase;Acetyltransferase;Acetyltransferase;Acetyltransferase;Acetyltransferase;FR47-like protein;Acetyltransferase	<a target="_blank" href="https://www.ncbi.nlm.nih.gov/protein/sp|P0A952|ATDA_ECO57;/">sp|P0A952|ATDA_ECO57;</a>	Spermidine;	COG1670;COG1670	J:Translation, ribosomal structure and biogenesis;O:Posttranslational modification, protein turnover, chaperones	GO:0004145;GO:0008080	MF:diamine N-acetyltransferase activity;MF:N-acetyltransferase activity;	K00657	speG	map00330;map04216	Arginine and proline metabolism;Ferroptosis
FPV33_RS12215	Cluster 1	mrdA	penicillin-binding protein 2	2.451	1.29343	1.37719e-13	1.11727e-12	yes	up	ref_gene	mRNA	<a target="_blank" href="https://www.ncbi.nlm.nih.gov/protein/WP_063446482.1/">WP_063446482.1</a>	penicillin-binding protein 2 [Klebsiella aerogenes]	PF00905.24;PF03717.17	Transpeptidase;PBP_dimer	Penicillin binding protein transpeptidase domain;Penicillin-binding Protein dimerisation domain	<a target="_blank" href="https://www.ncbi.nlm.nih.gov/protein/sp|E1WGF1|MRDA_SALTS;/">sp|E1WGF1|MRDA_SALTS;</a>	Peptidoglycan D,D-transpeptidase MrdA OS=Salmonella typhimurium;	COG0768;COG0768	D:Cell cycle control, cell division, chromosome partitioning;M:Cell wall/membrane/envelope biogenesis	GO:0009252;GO:0071555;GO:0008360;GO:0005887;GO:0008658;GO:0009002	BP:peptidoglycan biosynthetic process;BP:cell wall organization;BP:regulation of cell shape;CC:integral component of plasma membrane;MF:penicillin binding;MF:serine-type D-Ala-D-Ala carboxypeptidase activity;	K05515	mrdA	map00550;map01501	Peptidoglycan biosynthesis;beta-Lactam resistance
FPV33_RS18330	Cluster 1	FPV33_RS18330	sugar ABC transporter ATP-binding protein	3.502	1.80798	1.4657e-13	1.18369e-12	yes	up	ref_gene	mRNA	<a target="_blank" href="https://www.ncbi.nlm.nih.gov/protein/WP_047047098.1/">WP_047047098.1</a>	sugar ABC transporter ATP-binding protein [Klebsiella aerogenes]	PF00005.29;PF13304.8;PF02463.21;PF13175.8	ABC_tran;AAA_21;SMC_N;AAA_15	ABC transporter;AAA domain, putative AbiEii toxin, Type IV TA system;RecF/RecN/SMC N terminal domain;AAA ATPase domain	<a target="_blank" href="https://www.ncbi.nlm.nih.gov/protein/sp|Q8RBQ1|RGMG_CALS4;/">sp|Q8RBQ1|RGMG_CALS4;</a>	Putative ribose/galactose/methyl galactoside import ATP-binding protein OS=Caldanaerobacter subterraneus subsp. tengcongensis;	COG1129	G:Carbohydrate transport and metabolism	------	------	K17204	eryE	map02010	ABC transporters
FPV33_RS08615	Cluster 1	dacD	serine-type D-Ala-D-Ala carboxypeptidase DacD	2.744	1.45637	1.85246e-13	1.48713e-12	yes	up	ref_gene	mRNA	<a target="_blank" href="https://www.ncbi.nlm.nih.gov/protein/AMH12207.2/">AMH12207.2</a>	serine-type D-Ala-D-Ala carboxypeptidase DacD [Klebsiella aerogenes]	PF00768.22;PF07943.15;PF13354.8	Peptidase_S11;PBP5_C;Beta-lactamase2	D-alanyl-D-alanine carboxypeptidase;Penicillin-binding protein 5, C-terminal domain;Beta-lactamase enzyme family	<a target="_blank" href="https://www.ncbi.nlm.nih.gov/protein/sp|P33013|DACD_ECOLI;/">sp|P33013|DACD_ECOLI;</a>	D-alanyl-D-alanine carboxypeptidase DacD OS=Escherichia coli;	COG1686	M:Cell wall/membrane/envelope biogenesis	GO:0071555;GO:0008360;GO:0009252;GO:0009002	BP:cell wall organization;BP:regulation of cell shape;BP:peptidoglycan biosynthetic process;MF:serine-type D-Ala-D-Ala carboxypeptidase activity;	K07258	dacC	map00550	Peptidoglycan biosynthesis
FPV33_RS24555	Cluster 1	hemY	protoheme IX biogenesis protein HemY	2.551	1.35119	2.0418e-13	1.63344e-12	yes	up	ref_gene	mRNA	<a target="_blank" href="https://www.ncbi.nlm.nih.gov/protein/WP_015703976.1/">WP_015703976.1</a>	protoheme IX biogenesis protein HemY [Klebsiella aerogenes]	PF07219.15;PF07719.19;PF13432.8;PF13428.8	HemY_N;TPR_2;TPR_16;TPR_14	HemY protein N-terminus;Tetratricopeptide repeat;Tetratricopeptide repeat;Tetratricopeptide repeat	<a target="_blank" href="https://www.ncbi.nlm.nih.gov/protein/sp|P0ACB9|HEMY_ECO57;/">sp|P0ACB9|HEMY_ECO57;</a>	Protein HemY OS=Escherichia coli O157:H7 OX=83334 GN=hemY PE=3 SV=1;	COG3071	S:Function unknown	GO:0006779;GO:0042168;GO:0016021;GO:0005886;GO:0004729	BP:porphyrin-containing compound biosynthetic process;BP:heme metabolic process;CC:integral component of membrane;CC:plasma membrane;MF:oxygen-dependent protoporphyrinogen oxidase activity;	K02498	hemY	------	------
FPV33_RS06290	Cluster 1	sseB	enhanced serine sensitivity protein SseB	2.423	1.27699	2.06474e-13	1.64893e-12	yes	up	ref_gene	mRNA	<a target="_blank" href="https://www.ncbi.nlm.nih.gov/protein/WP_015370318.1/">WP_015370318.1</a>	MULTISPECIES: enhanced serine sensitivity protein SseB [Klebsiella]	PF14581.8;PF07179.14	SseB_C;SseB	SseB protein C-terminal domain;SseB protein N-terminal domain	<a target="_blank" href="https://www.ncbi.nlm.nih.gov/protein/sp|P0AFZ1|SSEB_ECOLI;/">sp|P0AFZ1|SSEB_ECOLI;</a>	Protein SseB OS=Escherichia coli;	------	------	------	------	------	------	------	------
FPV33_RS18825	Cluster 1	copA	copper-exporting P-type ATPase CopA	2.272	1.18418	2.82107e-13	2.22976e-12	yes	up	ref_gene	mRNA	<a target="_blank" href="https://www.ncbi.nlm.nih.gov/protein/WP_063445962.1/">WP_063445962.1</a>	copper-exporting P-type ATPase CopA [Klebsiella aerogenes]	PF00702.28;PF00122.22;PF00403.28;PF08282.14;PF12710.9	Hydrolase;E1-E2_ATPase;HMA;Hydrolase_3;HAD	haloacid dehalogenase-like hydrolase;E1-E2 ATPase;Heavy-metal-associated domain;haloacid dehalogenase-like hydrolase;haloacid dehalogenase-like hydrolase	<a target="_blank" href="https://www.ncbi.nlm.nih.gov/protein/sp|Q8ZR95|COPA_SALTY;/">sp|Q8ZR95|COPA_SALTY;</a>	Copper-exporting P-type ATPase OS=Salmonella typhimurium;	COG2217	P:Inorganic ion transport and metabolism	GO:0005886;GO:0016021;GO:0046872;GO:0005524;GO:0019829	CC:plasma membrane;CC:integral component of membrane;MF:metal ion binding;MF:ATP binding;MF:cation-transporting ATPase activity;	K17686	copA	map04978;map04016;map01524	Mineral absorption;MAPK signaling pathway - plant;Platinum drug resistance
FPV33_RS20715	Cluster 1	secA	preprotein translocase subunit SecA	2.151	1.1047	4.26242e-13	3.34034e-12	yes	up	ref_gene	mRNA	<a target="_blank" href="https://www.ncbi.nlm.nih.gov/protein/WP_032709883.1/">WP_032709883.1</a>	preprotein translocase subunit SecA [Klebsiella aerogenes]	PF07517.16;PF07516.15;PF01043.22;PF02810.17;PF00270.31	SecA_DEAD;SecA_SW;SecA_PP_bind;SEC-C;DEAD	SecA DEAD-like domain;SecA Wing and Scaffold domain;SecA preprotein cross-linking domain;SEC-C motif;DEAD/DEAH box helicase	<a target="_blank" href="https://www.ncbi.nlm.nih.gov/protein/sp|A6T4P1|SECA_KLEP7;/">sp|A6T4P1|SECA_KLEP7;</a>	Protein translocase subunit SecA OS=Klebsiella pneumoniae subsp. pneumoniae;	COG0653	U:Intracellular trafficking, secretion, and vesicular transport	GO:0017038;GO:0006605;GO:0065002;GO:0005737;GO:0005886;GO:0046872;GO:0005524	BP:protein import;BP:protein targeting;BP:intracellular protein transmembrane transport;CC:cytoplasm;CC:plasma membrane;MF:metal ion binding;MF:ATP binding;	K03070	secA	map02024;map03070;map03060	Quorum sensing;Bacterial secretion system;Protein export
FPV33_RS20560	Cluster 1	hpt	hypoxanthine phosphoribosyltransferase	2.652	1.40689	5.01699e-13	3.91835e-12	yes	up	ref_gene	mRNA	<a target="_blank" href="https://www.ncbi.nlm.nih.gov/protein/AML36945.1/">AML36945.1</a>	Hypoxanthine phosphoribosyltransferase [Klebsiella aerogenes]	PF00156.29	Pribosyltran	Phosphoribosyl transferase domain	<a target="_blank" href="https://www.ncbi.nlm.nih.gov/protein/sp|O33799|HPRT_SALTY;/">sp|O33799|HPRT_SALTY;</a>	Hypoxanthine phosphoribosyltransferase OS=Salmonella typhimurium;	COG0634	F:Nucleotide transport and metabolism	GO:0032264;GO:0006166;GO:0005737;GO:0004422;GO:0046872;GO:0052657;GO:0000166	BP:IMP salvage;BP:purine ribonucleoside salvage;CC:cytoplasm;MF:hypoxanthine phosphoribosyltransferase activity;MF:metal ion binding;MF:guanine phosphoribosyltransferase activity;MF:nucleotide binding;	K00760	hprT	map00983;map00230	Drug metabolism - other enzymes;Purine metabolism
FPV33_RS01405	Cluster 1	FPV33_RS01405	lysophospholipid acyltransferase family protein	3.771	1.91512	5.06192e-13	3.94676e-12	yes	up	ref_gene	mRNA	<a target="_blank" href="https://www.ncbi.nlm.nih.gov/protein/WP_045365049.1/">WP_045365049.1</a>	1-acyl-sn-glycerol-3-phosphate acyltransferase [Klebsiella aerogenes]	PF01553.23	Acyltransferase	Acyltransferase	<a target="_blank" href="https://www.ncbi.nlm.nih.gov/protein/sp|O25903|PLSC_HELPY;/">sp|O25903|PLSC_HELPY;</a>	1-acyl-sn-glycerol-3-phosphate acyltransferase OS=Helicobacter pylori;	COG0204	I:Lipid transport and metabolism	------	------	------	------	------	------
FPV33_RS10805	Cluster 1	tyrR	transcriptional regulator TyrR	2.255	1.17318	5.1366e-13	3.99822e-12	yes	up	ref_gene	mRNA	<a target="_blank" href="https://www.ncbi.nlm.nih.gov/protein/WP_015366278.1/">WP_015366278.1</a>	transcriptional regulator TyrR [Klebsiella aerogenes]	PF00158.28;PF14532.8;PF18024.3;PF08448.12;PF00004.31;PF00989.27;PF07724.16;PF13188.9	Sigma54_activat;Sigma54_activ_2;HTH_50;PAS_4;AAA;PAS;AAA_2;PAS_8	Sigma-54 interaction domain;Sigma-54 interaction domain;Helix-turn-helix domain;PAS fold;ATPase family associated with various cellular activities;PAS fold;AAA domain;PAS domain	<a target="_blank" href="https://www.ncbi.nlm.nih.gov/protein/sp|P0A2D8|TYRR_SALTI;/">sp|P0A2D8|TYRR_SALTI;</a>	Transcriptional regulatory protein TyrR OS=Salmonella typhi OX=90370 GN=tyrR PE=3 SV=1;	COG3283;COG3283	K:Transcription;E:Amino acid transport and metabolism	GO:0000160;GO:0006355;GO:0019439;GO:0008134;GO:0003677;GO:0005524	BP:phosphorelay signal transduction system;BP:regulation of transcription, DNA-templated;BP:aromatic compound catabolic process;MF:transcription factor binding;MF:DNA binding;MF:ATP binding;	K03721	tyrR	------	------
FPV33_RS05445	Cluster 1	FPV33_RS05445	metal ABC transporter permease	3.284	1.71532	6.22554e-13	4.82951e-12	yes	up	ref_gene	mRNA	<a target="_blank" href="https://www.ncbi.nlm.nih.gov/protein/WP_015370052.1/">WP_015370052.1</a>	metal ABC transporter permease [Klebsiella aerogenes]	PF00950.19	ABC-3	ABC 3 transport family	<a target="_blank" href="https://www.ncbi.nlm.nih.gov/protein/sp|Q92AG0|MNTC_LISIN;/">sp|Q92AG0|MNTC_LISIN;</a>	Manganese transport system membrane protein MntC OS=Listeria innocua serovar 6a;	COG1108	P:Inorganic ion transport and metabolism	GO:0043190;GO:0005887;GO:0042626	CC:ATP-binding cassett;CC:integral component of plasma membrane;MF:ATPase activity, coupled to transmembrane movement of substances;	K02075	------	------	------
FPV33_RS22330	Cluster 1	lptF	LPS export ABC transporter permease LptF	2.056	1.04017	6.71598e-13	5.20121e-12	yes	up	ref_gene	mRNA	<a target="_blank" href="https://www.ncbi.nlm.nih.gov/protein/WP_015368544.1/">WP_015368544.1</a>	LPS export ABC transporter permease LptF [Klebsiella aerogenes]	PF03739.16	LptF_LptG	Lipopolysaccharide export system permease LptF/LptG	<a target="_blank" href="https://www.ncbi.nlm.nih.gov/protein/sp|P0AFA0|LPTF_ECO57;/">sp|P0AFA0|LPTF_ECO57;</a>	Lipopolysaccharide export system permease protein LptF OS=Escherichia coli O157:H7 OX=83334 GN=lptF PE=3 SV=1;	COG0795;COG0795	M:Cell wall/membrane/envelope biogenesis;N:Cell motility	GO:0055085;GO:0043190	BP:transmembrane transport;CC:ATP-binding cassett;	K07091	lptF	map02010	ABC transporters
FPV33_RS24510	Cluster 1	xerC	tyrosine recombinase XerC	3.221	1.68754	1.02961e-12	7.90743e-12	yes	up	ref_gene	mRNA	<a target="_blank" href="https://www.ncbi.nlm.nih.gov/protein/WP_015703983.1/">WP_015703983.1</a>	tyrosine recombinase XerC [Klebsiella aerogenes]	PF00589.24;PF02899.19;PF13495.8	Phage_integrase;Phage_int_SAM_1;Phage_int_SAM_4	Phage integrase family;Phage integrase, N-terminal SAM-like domain;Phage integrase, N-terminal SAM-like domain	<a target="_blank" href="https://www.ncbi.nlm.nih.gov/protein/sp|P55888|XERC_SALTY;/">sp|P55888|XERC_SALTY;</a>	Tyrosine recombinase XerC OS=Salmonella typhimurium;	COG4973	L:Replication, recombination and repair	GO:0006313;GO:0007049;GO:0007059;GO:0051301;GO:0005737;GO:0009037;GO:0003677	BP:transposition, DNA-mediated;BP:cell cycle;BP:chromosome segregation;BP:cell division;CC:cytoplasm;MF:tyrosine-based site-specific recombinase activity;MF:DNA binding;	K03733	xerC	------	------
FPV33_RS08855	Cluster 1	FPV33_RS08855	very short patch repair endonuclease	2.872	1.52222	1.1353e-12	8.70457e-12	yes	up	ref_gene	mRNA	<a target="_blank" href="https://www.ncbi.nlm.nih.gov/protein/WP_015365892.1/">WP_015365892.1</a>	very short patch repair endonuclease [Klebsiella aerogenes]	PF03852.17	Vsr	DNA mismatch endonuclease Vsr	<a target="_blank" href="https://www.ncbi.nlm.nih.gov/protein/sp|P09184|VSR_ECOLI;/">sp|P09184|VSR_ECOLI;</a>	Very short patch repair protein OS=Escherichia coli;	COG3727	L:Replication, recombination and repair	GO:0006298;GO:0004519	BP:mismatch repair;MF:endonuclease activity;	K07458	vsr	------	------
FPV33_RS02770	Cluster 1	rimP	ribosome maturation factor RimP	2.415	1.27203	1.15755e-12	8.84577e-12	yes	up	ref_gene	mRNA	<a target="_blank" href="https://www.ncbi.nlm.nih.gov/protein/WP_074167299.1/">WP_074167299.1</a>	ribosome maturation factor RimP [Klebsiella aerogenes]	PF02576.19;PF17384.4	DUF150;DUF150_C	RimP N-terminal domain;RimP C-terminal SH3 domain	<a target="_blank" href="https://www.ncbi.nlm.nih.gov/protein/sp|B5XSX2|RIMP_KLEP3;/">sp|B5XSX2|RIMP_KLEP3;</a>	Ribosome maturation factor RimP OS=Klebsiella pneumoniae;	COG0779	J:Translation, ribosomal structure and biogenesis	GO:0042274;GO:0005737	BP:ribosomal small subunit biogenesis;CC:cytoplasm;	K09748	rimP	------	------
FPV33_RS20940	Cluster 1	polB	DNA polymerase II	2.164	1.11402	1.33519e-12	1.01528e-11	yes	up	ref_gene	mRNA	<a target="_blank" href="https://www.ncbi.nlm.nih.gov/protein/WP_063446173.1/">WP_063446173.1</a>	DNA polymerase II [Klebsiella aerogenes]	PF00136.23;PF03104.21;PF03175.15	DNA_pol_B;DNA_pol_B_exo1;DNA_pol_B_2	DNA polymerase family B;DNA polymerase family B, exonuclease domain;DNA polymerase type B, organellar and viral	<a target="_blank" href="https://www.ncbi.nlm.nih.gov/protein/sp|P21189|DPO2_ECOLI;/">sp|P21189|DPO2_ECOLI;</a>	DNA polymerase II OS=Escherichia coli;	COG0417	L:Replication, recombination and repair	------	------	K02336	polB	------	------
FPV33_RS13890	Cluster 1	sodB	superoxide dismutase [Fe]	2.336	1.22393	1.3772e-12	1.04549e-11	yes	up	ref_gene	mRNA	<a target="_blank" href="https://www.ncbi.nlm.nih.gov/protein/WP_015366881.1/">WP_015366881.1</a>	MULTISPECIES: superoxide dismutase [Fe] [Klebsiella]	PF02777.20;PF00081.24	Sod_Fe_C;Sod_Fe_N	Iron/manganese superoxide dismutases, C-terminal domain;Iron/manganese superoxide dismutases, alpha-hairpin domain	<a target="_blank" href="https://www.ncbi.nlm.nih.gov/protein/sp|P0A2F5|SODF_SALTI;/">sp|P0A2F5|SODF_SALTI;</a>	Superoxide dismutase [Fe] OS=Salmonella typhi OX=90370 GN=sodB PE=3 SV=2;	COG0605	P:Inorganic ion transport and metabolism	GO:0004784;GO:0046872	MF:superoxide dismutase activity;MF:metal ion binding;	K04564	------	map04146;map04013;map05208;map04068;map05016;map05417;map04213;map04212;map04211	Peroxisome;MAPK signaling pathway - fly;Chemical carcinogenesis - reactive oxygen species;FoxO signaling pathway;Huntington disease;Lipid and atherosclerosis;Longevity regulating pathway - multiple species;Longevity regulating pathway - worm;Longevity regulating pathway
FPV33_RS19595	Cluster 1	tauB	taurine ABC transporter ATP-binding subunit	4.557	2.18808	1.38325e-12	1.04836e-11	yes	up	ref_gene	mRNA	<a target="_blank" href="https://www.ncbi.nlm.nih.gov/protein/WP_045380937.1/">WP_045380937.1</a>	MULTISPECIES: taurine ABC transporter ATP-binding subunit [Klebsiella]	PF00005.29;PF13191.8;PF13401.8;PF03193.18	ABC_tran;AAA_16;AAA_22;RsgA_GTPase	ABC transporter;AAA ATPase domain;AAA domain;RsgA GTPase	<a target="_blank" href="https://www.ncbi.nlm.nih.gov/protein/sp|Q8X5I6|TAUB_ECO57;/">sp|Q8X5I6|TAUB_ECO57;</a>	Taurine import ATP-binding protein TauB OS=Escherichia coli O157:H7 OX=83334 GN=tauB PE=3 SV=1;	COG4525	P:Inorganic ion transport and metabolism	GO:0005886;GO:0042626;GO:0005524	CC:plasma membrane;MF:ATPase activity, coupled to transmembrane movement of substances;MF:ATP binding;	K10831	tauB	map02010;map00920	ABC transporters;Sulfur metabolism
FPV33_RS15130	Cluster 1	oqxB	multidrug efflux RND transporter permease subunit OqxB	2.404	1.26537	1.54075e-12	1.1639e-11	yes	up	ref_gene	mRNA	<a target="_blank" href="https://www.ncbi.nlm.nih.gov/protein/WP_063445826.1/">WP_063445826.1</a>	multidrug efflux RND transporter permease subunit OqxB [Klebsiella aerogenes]	PF00873.21;PF03176.17;PF02355.18	ACR_tran;MMPL;SecD_SecF	AcrB/AcrD/AcrF family;MMPL family;Protein export membrane protein	<a target="_blank" href="https://www.ncbi.nlm.nih.gov/protein/sp|Q8G2M6|BEPE_BRUSU;/">sp|Q8G2M6|BEPE_BRUSU;</a>	Efflux pump membrane transporter BepE OS=Brucella suis biovar 1;	COG0841	V:Defense mechanisms	GO:0042908;GO:0016021;GO:0005886;GO:0015562	BP:xenobiotic transport;CC:integral component of membrane;CC:plasma membrane;MF:efflux transmembrane transporter activity;	K19585	oqxB	------	------
FPV33_RS01235	Cluster 1	FPV33_RS01235	NAD(P)/FAD-dependent oxidoreductase	2.336	1.22419	1.5596e-12	1.17621e-11	yes	up	ref_gene	mRNA	<a target="_blank" href="https://www.ncbi.nlm.nih.gov/protein/WP_063446422.1/">WP_063446422.1</a>	NAD(P)/FAD-dependent oxidoreductase [Klebsiella aerogenes]	PF03486.16;PF01266.26;PF00890.26;PF07992.16;PF13738.8;PF01134.24;PF12831.9;PF13450.8	HI0933_like;DAO;FAD_binding_2;Pyr_redox_2;Pyr_redox_3;GIDA;FAD_oxidored;NAD_binding_8	HI0933-like protein;FAD dependent oxidoreductase;FAD binding domain;Pyridine nucleotide-disulphide oxidoreductase;Pyridine nucleotide-disulphide oxidoreductase;Glucose inhibited division protein A;FAD dependent oxidoreductase;NA	<a target="_blank" href="https://www.ncbi.nlm.nih.gov/protein/sp|P37631|YHIN_ECOLI;/">sp|P37631|YHIN_ECOLI;</a>	Uncharacterized protein YhiN OS=Escherichia coli;	COG2081	R:General function prediction only	------	------	------	------	------	------
FPV33_RS06250	Cluster 1	iscS	cysteine desulfurase	2.207	1.14206	1.93907e-12	1.45525e-11	yes	up	ref_gene	mRNA	<a target="_blank" href="https://www.ncbi.nlm.nih.gov/protein/WP_015370315.1/">WP_015370315.1</a>	cysteine desulfurase [Klebsiella aerogenes]	PF00266.21;PF01053.22;PF01212.23	Aminotran_5;Cys_Met_Meta_PP;Beta_elim_lyase	Aminotransferase class-V;Cys/Met metabolism PLP-dependent enzyme;Beta-eliminating lyase	<a target="_blank" href="https://www.ncbi.nlm.nih.gov/protein/sp|B5XNJ7|ISCS_KLEP3;/">sp|B5XNJ7|ISCS_KLEP3;</a>	Cysteine desulfurase IscS OS=Klebsiella pneumoniae;	COG1104	E:Amino acid transport and metabolism	GO:0044571;GO:0005737;GO:0031071;GO:0051537;GO:0030170;GO:0046872	BP:[2Fe-2S] cluster assembly;CC:cytoplasm;MF:cysteine desulfurase activity;MF:2 iron, 2 sulfur cluster binding;MF:pyridoxal phosphate binding;MF:metal ion binding;	K04487	iscS	map00730;map04122	Thiamine metabolism;Sulfur relay system
FPV33_RS06060	Cluster 1	grcA	autonomous glycyl radical cofactor GrcA	2.181	1.12516	2.04343e-12	1.53108e-11	yes	up	ref_gene	mRNA	<a target="_blank" href="https://www.ncbi.nlm.nih.gov/protein/WP_002914084.1/">WP_002914084.1</a>	MULTISPECIES: autonomous glycyl radical cofactor GrcA [Bacteria]	PF01228.23	Gly_radical	Glycine radical	<a target="_blank" href="https://www.ncbi.nlm.nih.gov/protein/sp|B5XNF9|GRCA_KLEP3;/">sp|B5XNF9|GRCA_KLEP3;</a>	Autonomous glycyl radical cofactor OS=Klebsiella pneumoniae;	COG3445	H:Coenzyme transport and metabolism	GO:0003824;GO:0016829;GO:0016746	MF:catalytic activity;MF:lyase activity;MF:transferase activity, transferring acyl groups;	K06866	grcA	------	------
FPV33_RS17095	Cluster 1	FPV33_RS17095	Cof-type HAD-IIB family hydrolase	2.639	1.39972	2.48229e-12	1.8449e-11	yes	up	ref_gene	mRNA	<a target="_blank" href="https://www.ncbi.nlm.nih.gov/protein/WP_015367562.1/">WP_015367562.1</a>	Cof-type HAD-IIB family hydrolase [Klebsiella aerogenes]	PF08282.14;PF05116.15;PF00702.28	Hydrolase_3;S6PP;Hydrolase	haloacid dehalogenase-like hydrolase;Sucrose-6F-phosphate phosphohydrolase;haloacid dehalogenase-like hydrolase	<a target="_blank" href="https://www.ncbi.nlm.nih.gov/protein/sp|P75792|SUPH_ECOLI;/">sp|P75792|SUPH_ECOLI;</a>	Sugar phosphatase YbiV OS=Escherichia coli;	COG0561;COG0561	H:Coenzyme transport and metabolism;R:General function prediction only	GO:0050308;GO:0016787;GO:0046872	MF:sugar-phosphatase activity;MF:hydrolase activity;MF:metal ion binding;	K07757	ybiV	------	------
FPV33_RS06630	Cluster 1	cysW	sulfate/thiosulfate ABC transporter permease CysW	2.822	1.49682	3.219e-12	2.3771e-11	yes	up	ref_gene	mRNA	<a target="_blank" href="https://www.ncbi.nlm.nih.gov/protein/WP_015365490.1/">WP_015365490.1</a>	MULTISPECIES: sulfate/thiosulfate ABC transporter permease CysW [Klebsiella]	PF00528.24	BPD_transp_1	Binding-protein-dependent transport system inner membrane component	<a target="_blank" href="https://www.ncbi.nlm.nih.gov/protein/sp|P0AEB1|CYSW_ECOL6;/">sp|P0AEB1|CYSW_ECOL6;</a>	Sulfate transport system permease protein CysW OS=Escherichia coli O6:H1;	COG4208	P:Inorganic ion transport and metabolism	GO:0016021;GO:0005886;GO:0015419	CC:integral component of membrane;CC:plasma membrane;MF:ATPase-coupled sulfate transmembrane transporter activity;	K02047	cysW	map02010;map00920	ABC transporters;Sulfur metabolism
FPV33_RS16470	Cluster 1	rlmKL	bifunctional 23S rRNA (guanine(2069)-N(7))-methyltransferase RlmK/23S rRNA (guanine(2445)-N(2))-methyltransferase RlmL	2.12	1.08418	3.27035e-12	2.41116e-11	yes	up	ref_gene	mRNA	<a target="_blank" href="https://www.ncbi.nlm.nih.gov/protein/WP_020079245.1/">WP_020079245.1</a>	bifunctional 23S rRNA (guanin	PF01170.20;PF10672.11;PF02926.19;PF03602.17;PF13847.8;PF13649.8;PF05175.16;PF08241.14	UPF0020;Methyltrans_SAM;THUMP;Cons_hypoth95;Methyltransf_31;Methyltransf_25;MTS;Methyltransf_11	Putative RNA methylase family UPF0020;S-adenosylmethionine-dependent methyltransferase;THUMP domain;Conserved hypothetical protein 95;Methyltransferase domain;Methyltransferase domain;Methyltransferase small domain;Methyltransferase domain	<a target="_blank" href="https://www.ncbi.nlm.nih.gov/protein/sp|B5XY56|RLMKL_KLEP3;/">sp|B5XY56|RLMKL_KLEP3;</a>	Ribosomal RNA large subunit methyltransferase K/L OS=Klebsiella pneumoniae;	COG0116	J:Translation, ribosomal structure and biogenesis	GO:0005737;GO:0052915;GO:0003723;GO:0070043	CC:cytoplasm;MF:23S rRN;MF:RNA binding;MF:rRN;	K12297	rlmKL	------	------
FPV33_RS17160	Cluster 1	mntR	manganese-binding transcriptional regulator MntR	2.583	1.36913	3.32171e-12	2.44512e-11	yes	up	ref_gene	mRNA	<a target="_blank" href="https://www.ncbi.nlm.nih.gov/protein/WP_015367574.1/">WP_015367574.1</a>	MULTISPECIES: manganese-binding transcriptional regulator MntR [Klebsiella]	PF02742.17;PF01325.21;PF12802.9;PF13545.8;PF01047.24;PF00392.23;PF01978.21;PF13412.8;PF09339.12	Fe_dep_repr_C;Fe_dep_repress;MarR_2;HTH_Crp_2;MarR;GntR;TrmB;HTH_24;HTH_IclR	Iron dependent repressor, metal binding and dimerisation domain;Iron dependent repressor, N-terminal DNA binding domain;MarR family;Crp-like helix-turn-helix domain;MarR family;Bacterial regulatory proteins, gntR family;Sugar-specific transcriptional regulator TrmB;Winged helix-turn-helix DNA-binding;IclR helix-turn-helix domain	<a target="_blank" href="https://www.ncbi.nlm.nih.gov/protein/sp|P0A9F2|MNTR_ECOL6;/">sp|P0A9F2|MNTR_ECOL6;</a>	Transcriptional regulator MntR OS=Escherichia coli O6:H1;	COG1321	K:Transcription	GO:0003700;GO:0046983;GO:0046914;GO:0003677	MF:transcription factor activity, sequence-specific DNA binding;MF:protein dimerization activity;MF:transition metal ion binding;MF:DNA binding;	K11924	mntR	------	------
FPV33_RS22050	Cluster 1	FPV33_RS22050	Cu(+)/Ag(+) sensor histidine kinase	2.227	1.15478	3.50488e-12	2.57583e-11	yes	up	ref_gene	mRNA	<a target="_blank" href="https://www.ncbi.nlm.nih.gov/protein/WP_032715533.1/">WP_032715533.1</a>	Cu(+)/A	PF02518.28;PF00512.27;PF00672.27;PF14501.8;PF13581.8	HATPase_c;HisKA;HAMP;HATPase_c_5;HATPase_c_2	Histidine kinase-, DNA gyrase B-, and HSP90-like ATPase;His Kinase A;HAMP domain;GHKL domain;Histidine kinase-like ATPase domain	<a target="_blank" href="https://www.ncbi.nlm.nih.gov/protein/sp|Q8XBY4|CUSS_ECO57;/">sp|Q8XBY4|CUSS_ECO57;</a>	Sensor histidine kinase CusS OS=Escherichia coli O157:H7 OX=83334 GN=cusS PE=3 SV=1;	COG5002	T:Signal transduction mechanisms	------	------	K07644	cusS	map02020	Two-component system
FPV33_RS11595	Cluster 1	FPV33_RS11595	DUF2554 family protein	2.025	1.01782	4.22419e-12	3.09953e-11	yes	up	ref_gene	mRNA	<a target="_blank" href="https://www.ncbi.nlm.nih.gov/protein/WP_032705830.1/">WP_032705830.1</a>	DUF2554 family protein [Klebsiella aerogenes]	PF10829.10	DUF2554	Protein of unknown function	<a target="_blank" href="https://www.ncbi.nlm.nih.gov/protein/sp|P64460|YNCJ_ECO57;/">sp|P64460|YNCJ_ECO57;</a>	Uncharacterized protein YncJ OS=Escherichia coli O157:H7 OX=83334 GN=yncJ PE=3 SV=1;	------	------	------	------	------	------	------	------
FPV33_RS08675	Cluster 1	FPV33_RS08675	EAL domain-containing protein	2.29	1.19518	4.23464e-12	3.10226e-11	yes	up	ref_gene	mRNA	<a target="_blank" href="https://www.ncbi.nlm.nih.gov/protein/WP_045361448.1/">WP_045361448.1</a>	EAL domain-containing protein [Klebsiella aerogenes]	PF00563.22;PF00990.23	EAL;GGDEF	EAL domain;Diguanylate cyclase, GGDEF domain	<a target="_blank" href="https://www.ncbi.nlm.nih.gov/protein/sp|Q9ABX9|Y091_CAUVC;/">sp|Q9ABX9|Y091_CAUVC;</a>	Uncharacterized signaling protein CC_0091 OS=Caulobacter vibrioides;	COG5001	T:Signal transduction mechanisms	GO:0016021;GO:0016740	CC:integral component of membrane;MF:transferase activity;	------	------	------	------
FPV33_RS23625	Cluster 1	metH	methionine synthase	2.214	1.14643	4.28245e-12	3.13231e-11	yes	up	ref_gene	mRNA	<a target="_blank" href="https://www.ncbi.nlm.nih.gov/protein/WP_207117427.1/">WP_207117427.1</a>	methionine synthase [Klebsiella aerogenes]	PF02965.19;PF02574.18;PF00809.24;PF02607.19;PF02310.21	Met_synt_B12;S-methyl_trans;Pterin_bind;B12-binding_2;B12-binding	Vitamin B12 dependent methionine synthase, activation domain;Homocysteine S-methyltransferase;Pterin binding enzyme;B12 binding domain;B12 binding domain	<a target="_blank" href="https://www.ncbi.nlm.nih.gov/protein/sp|P13009|METH_ECOLI;/">sp|P13009|METH_ECOLI;</a>	Methionine synthase OS=Escherichia coli;	COG0646	E:Amino acid transport and metabolism	------	------	K00548	metH	map00450;map00670;map00270	Selenocompound metabolism;One carbon pool by folate;Cysteine and methionine metabolism
FPV33_RS05915	Cluster 1	trmD	tRNA (guanosine(37)-N1)-methyltransferase TrmD	2.053	1.03773	4.36564e-12	3.18809e-11	yes	up	ref_gene	mRNA	<a target="_blank" href="https://www.ncbi.nlm.nih.gov/protein/WP_008806092.1/">WP_008806092.1</a>	MULTISPECIES: tRNA (guanosin	PF01746.23	tRNA_m1G_MT	tRNA	<a target="_blank" href="https://www.ncbi.nlm.nih.gov/protein/sp|B5XVK5|TRMD_KLEP3;/">sp|B5XVK5|TRMD_KLEP3;</a>	tRNA;	COG0336	J:Translation, ribosomal structure and biogenesis	GO:0005737;GO:0052906	CC:cytoplasm;MF:tRN;	K00554	trmD	------	------
FPV33_RS22360	Cluster 1	FPV33_RS22360	tRNA-(ms[2]io[6]A)-hydroxylase	2.714	1.44039	4.73102e-12	3.43857e-11	yes	up	ref_gene	mRNA	<a target="_blank" href="https://www.ncbi.nlm.nih.gov/protein/WP_063446747.1/">WP_063446747.1</a>	tRNA-(ms[2]io[6]A)-hydroxylase [Klebsiella aerogenes]	PF06175.13	MiaE	tRNA	<a target="_blank" href="https://www.ncbi.nlm.nih.gov/protein/sp|Q08015|MIAE_SALTY;/">sp|Q08015|MIAE_SALTY;</a>	tRNA;	COG4445	J:Translation, ribosomal structure and biogenesis	------	------	K06169	miaE	------	------
FPV33_RS19415	Cluster 1	FPV33_RS19415	peroxiredoxin	2.61	1.38405	5.73459e-12	4.13537e-11	yes	up	ref_gene	mRNA	<a target="_blank" href="https://www.ncbi.nlm.nih.gov/protein/WP_015368004.1/">WP_015368004.1</a>	MULTISPECIES: peroxiredoxin [Klebsiella]	PF00578.23;PF08534.12;PF10417.11	AhpC-TSA;Redoxin;1-cysPrx_C	AhpC/TSA family;Redoxin;C-terminal domain of 1-Cys peroxiredoxin	<a target="_blank" href="https://www.ncbi.nlm.nih.gov/protein/sp|P57279|AHPC_BUCAI;/">sp|P57279|AHPC_BUCAI;</a>	Alkyl hydroperoxide reductase C OS=Buchnera aphidicola subsp. Acyrthosiphon pisum;	COG0450	V:Defense mechanisms	GO:0004601;GO:0051920	MF:peroxidase activity;MF:peroxiredoxin activity;	K03386	ahpC	map04214	Apoptosis - fly
FPV33_RS11450	Cluster 1	FPV33_RS11450	metal/formaldehyde-sensitive transcriptional repressor	6.657	2.73488	5.85872e-12	4.21828e-11	yes	up	ref_gene	mRNA	<a target="_blank" href="https://www.ncbi.nlm.nih.gov/protein/WP_047080884.1/">WP_047080884.1</a>	metal/formaldehyde-sensitive transcriptional repressor [Klebsiella aerogenes]	PF02583.19	Trns_repr_metal	Metal-sensitive transcriptional repressor	<a target="_blank" href="https://www.ncbi.nlm.nih.gov/protein/sp|P55757|YBIOA_SERMA;/">sp|P55757|YBIOA_SERMA;</a>	Uncharacterized protein in bioA 5'region OS=Serratia marcescens OX=615 PE=3 SV=1;	COG1937	K:Transcription	GO:0006355;GO:0046872;GO:0003677	BP:regulation of transcription, DNA-templated;MF:metal ion binding;MF:DNA binding;	K23239	frmR	------	------
FPV33_RS00655	Cluster 1	FPV33_RS00655	hypothetical protein	2.7	1.43286	6.1599e-12	4.42131e-11	yes	up	ref_gene	mRNA	<a target="_blank" href="https://www.ncbi.nlm.nih.gov/protein/WP_063446505.1/">WP_063446505.1</a>	hypothetical protein [Klebsiella aerogenes]	------	------	------	------	------	------	------	GO:0016740	MF:transferase activity;	------	------	------	------
FPV33_RS02150	Cluster 1	rplO	50S ribosomal protein L15	2.652	1.4073	6.86671e-12	4.9057e-11	yes	up	ref_gene	mRNA	<a target="_blank" href="https://www.ncbi.nlm.nih.gov/protein/WP_015369426.1/">WP_015369426.1</a>	MULTISPECIES: 50S ribosomal protein L15 [Klebsiella]	PF00828.21	Ribosomal_L27A	Ribosomal proteins 50S-L15, 50S-L18e, 60S-L27A	<a target="_blank" href="https://www.ncbi.nlm.nih.gov/protein/sp|B5XNB2|RL15_KLEP3;/">sp|B5XNB2|RL15_KLEP3;</a>	50S ribosomal protein L15 OS=Klebsiella pneumoniae;	COG0200	J:Translation, ribosomal structure and biogenesis	GO:0006412;GO:0015934;GO:0003735;GO:0019843	BP:translation;CC:large ribosomal subunit;MF:structural constituent of ribosome;MF:rRNA binding;	K02876	rplO	map03010	Ribosome
FPV33_RS12315	Cluster 1	FPV33_RS12315	hypothetical protein	2.622	1.39057	7.29659e-12	5.19671e-11	yes	up	ref_gene	mRNA	<a target="_blank" href="https://www.ncbi.nlm.nih.gov/protein/WP_026612303.1/">WP_026612303.1</a>	hypothetical protein [Klebsiella aerogenes]	------	------	------	------	------	COG4842	V:Defense mechanisms	------	------	------	------	------	------
FPV33_RS17950	Cluster 1	ybeY	rRNA maturation RNase YbeY	2.665	1.41417	7.42933e-12	5.28308e-11	yes	up	ref_gene	mRNA	<a target="_blank" href="https://www.ncbi.nlm.nih.gov/protein/WP_042893289.1/">WP_042893289.1</a>	MULTISPECIES: rRNA maturation RNase YbeY [Klebsiella]	PF02130.19	YbeY	Endoribonuclease YbeY	<a target="_blank" href="https://www.ncbi.nlm.nih.gov/protein/sp|B5XZQ2|YBEY_KLEP3;/">sp|B5XZQ2|YBEY_KLEP3;</a>	Endoribonuclease YbeY OS=Klebsiella pneumoniae;	COG0319	J:Translation, ribosomal structure and biogenesis	GO:0006364;GO:0005737;GO:0004222;GO:0004521;GO:0008270	BP:rRNA processing;CC:cytoplasm;MF:metalloendopeptidase activity;MF:endoribonuclease activity;MF:zinc ion binding;	K07042	ybeY	------	------
FPV33_RS16455	Cluster 1	pqiB	intermembrane transport protein PqiB	2.536	1.34252	7.50751e-12	5.33045e-11	yes	up	ref_gene	mRNA	<a target="_blank" href="https://www.ncbi.nlm.nih.gov/protein/WP_015704905.1/">WP_015704905.1</a>	intermembrane transport protein PqiB [Klebsiella aerogenes]	PF02470.22;PF08393.15	MlaD;DHC_N2	MlaD protein;Dynein heavy chain, N-terminal region 2	<a target="_blank" href="https://www.ncbi.nlm.nih.gov/protein/sp|P43671|PQIB_ECOLI;/">sp|P43671|PQIB_ECOLI;</a>	Intermembrane transport protein PqiB OS=Escherichia coli;	COG3008	M:Cell wall/membrane/envelope biogenesis	GO:0016021	CC:integral component of membrane;	K06192	pqiB	------	------
FPV33_RS24515	Cluster 1	FPV33_RS24515	DUF484 domain-containing protein	3.213	1.68393	9.39864e-12	6.64248e-11	yes	up	ref_gene	mRNA	<a target="_blank" href="https://www.ncbi.nlm.nih.gov/protein/WP_015368864.1/">WP_015368864.1</a>	MULTISPECIES: DUF484 domain-containing protein [Klebsiella]	PF04340.14	DUF484	Protein of unknown function, DUF484	<a target="_blank" href="https://www.ncbi.nlm.nih.gov/protein/sp|P55886|YIGA_SALTY;/">sp|P55886|YIGA_SALTY;</a>	Uncharacterized protein YigA OS=Salmonella typhimurium;	COG3159	S:Function unknown	------	------	K09921	------	------	------
FPV33_RS12135	Cluster 1	FPV33_RS12135	LysR family transcriptional regulator	2.522	1.3344	1.05218e-11	7.42489e-11	yes	up	ref_gene	mRNA	<a target="_blank" href="https://www.ncbi.nlm.nih.gov/protein/WP_015366507.1/">WP_015366507.1</a>	LysR family transcriptional regulator [Klebsiella aerogenes]	PF03466.22;PF00126.29	LysR_substrate;HTH_1	LysR substrate binding domain;Bacterial regulatory helix-turn-helix protein, lysR family	<a target="_blank" href="https://www.ncbi.nlm.nih.gov/protein/sp|P0ACQ6|OXYR_ECO57;/">sp|P0ACQ6|OXYR_ECO57;</a>	Hydrogen peroxide-inducible genes activator OS=Escherichia coli O157:H7 OX=83334 GN=oxyR PE=3 SV=1;	COG0583	K:Transcription	GO:0003700	MF:transcription factor activity, sequence-specific DNA binding;	------	------	------	------
FPV33_RS18165	Cluster 1	FPV33_RS18165	acireductone dioxygenase	2.404	1.26525	1.13144e-11	7.97198e-11	yes	up	ref_gene	mRNA	<a target="_blank" href="https://www.ncbi.nlm.nih.gov/protein/WP_047080578.1/">WP_047080578.1</a>	acireductone dioxygenase [Klebsiella aerogenes]	PF03079.16;PF07883.13	ARD;Cupin_2	ARD/ARD' family;Cupin domain	<a target="_blank" href="https://www.ncbi.nlm.nih.gov/protein/sp|Q9ZFE7|MTND_KLEOX;/">sp|Q9ZFE7|MTND_KLEOX;</a>	Acireductone dioxygenase OS=Klebsiella oxytoca OX=571 GN=mtnD PE=1 SV=2;	COG1791	E:Amino acid transport and metabolism	GO:0019509;GO:0019284;GO:0016151;GO:0010309;GO:0010308;GO:0005506	BP:L-methionine biosynthetic process from methylthioadenosine;BP:L-methionine biosynthetic process from S-adenosylmethionine;MF:nickel cation binding;MF:acireductone dioxygenase [iro;MF:acireductone dioxygenas;MF:iron ion binding;	K08967	mtnD	map00270	Cysteine and methionine metabolism
FPV33_RS05865	Cluster 1	FPV33_RS05865	RnfH family protein	3.214	1.6842	1.15961e-11	8.1339e-11	yes	up	ref_gene	mRNA	<a target="_blank" href="https://www.ncbi.nlm.nih.gov/protein/WP_207191251.1/">WP_207191251.1</a>	RnfH family protein [Klebsiella aerogenes]	PF03658.16	Ub-RnfH	RnfH family Ubiquitin	<a target="_blank" href="https://www.ncbi.nlm.nih.gov/protein/sp|B5XVJ5|RNFH_KLEP3;/">sp|B5XVJ5|RNFH_KLEP3;</a>	Protein RnfH OS=Klebsiella pneumoniae;	COG2914	V:Defense mechanisms	------	------	K09801	------	------	------
FPV33_RS12995	Cluster 1	FPV33_RS12995	MBL fold metallo-hydrolase	2.277	1.18739	1.15972e-11	8.1339e-11	yes	up	ref_gene	mRNA	<a target="_blank" href="https://www.ncbi.nlm.nih.gov/protein/WP_047080273.1/">WP_047080273.1</a>	MBL fold metallo-hydrolase [Klebsiella aerogenes]	PF00753.29;PF12706.9	Lactamase_B;Lactamase_B_2	Metallo-beta-lactamase superfamily;Beta-lactamase superfamily domain	<a target="_blank" href="https://www.ncbi.nlm.nih.gov/protein/sp|Q57749|DHPSL_METJA;/">sp|Q57749|DHPSL_METJA;</a>	7,8-dihydropterin-6-methyl-4;	COG1237	R:General function prediction only	------	------	K06897	------	map00790	Folate biosynthesis
FPV33_RS11755	Cluster 1	FPV33_RS11755	amidohydrolase	2.581	1.36789	1.40809e-11	9.82852e-11	yes	up	ref_gene	mRNA	<a target="_blank" href="https://www.ncbi.nlm.nih.gov/protein/WP_015366430.1/">WP_015366430.1</a>	amidohydrolase [Klebsiella aerogenes]	PF01546.30;PF07687.16	Peptidase_M20;M20_dimer	Peptidase family M20/M25/M40;Peptidase dimerisation domain	<a target="_blank" href="https://www.ncbi.nlm.nih.gov/protein/sp|P54955|SCMP_BACSU;/">sp|P54955|SCMP_BACSU;</a>	N-acetylcysteine deacetylase OS=Bacillus subtilis;	COG1473	R:General function prediction only	GO:0016787	MF:hydrolase activity;	------	------	------	------
FPV33_RS02725	Cluster 1	folP	dihydropteroate synthase	2.682	1.42338	1.63709e-11	1.13781e-10	yes	up	ref_gene	mRNA	<a target="_blank" href="https://www.ncbi.nlm.nih.gov/protein/WP_042897931.1/">WP_042897931.1</a>	dihydropteroate synthase [Klebsiella aerogenes]	PF00809.24	Pterin_bind	Pterin binding enzyme	<a target="_blank" href="https://www.ncbi.nlm.nih.gov/protein/sp|P0AC14|DHPS_ECOL6;/">sp|P0AC14|DHPS_ECOL6;</a>	Dihydropteroate synthase OS=Escherichia coli O6:H1;	COG0294	H:Coenzyme transport and metabolism	GO:0046654;GO:0046656;GO:0046872;GO:0004156	BP:tetrahydrofolate biosynthetic process;BP:folic acid biosynthetic process;MF:metal ion binding;MF:dihydropteroate synthase activity;	K00796	folP	map00790	Folate biosynthesis
FPV33_RS24630	Cluster 1	wecC	UDP-N-acetyl-D-mannosamine dehydrogenase	2.477	1.30867	1.68474e-11	1.16566e-10	yes	up	ref_gene	mRNA	<a target="_blank" href="https://www.ncbi.nlm.nih.gov/protein/WP_015703971.1/">WP_015703971.1</a>	UDP-N-acetyl-D-mannosamine dehydrogenase [Klebsiella aerogenes]	PF03721.16;PF00984.21;PF03720.17;PF03446.17	UDPG_MGDP_dh_N;UDPG_MGDP_dh;UDPG_MGDP_dh_C;NAD_binding_2	UDP-glucose/GDP-mannose dehydrogenase family, NAD binding domain;UDP-glucose/GDP-mannose dehydrogenase family, central domain;UDP-glucose/GDP-mannose dehydrogenase family, UDP binding domain;NAD binding domain of 6-phosphogluconate dehydrogenase	<a target="_blank" href="https://www.ncbi.nlm.nih.gov/protein/sp|P67066|WECC_ECO57;/">sp|P67066|WECC_ECO57;</a>	UDP-N-acetyl-D-mannosamine dehydrogenase OS=Escherichia coli O157:H7 OX=83334 GN=wecC PE=3 SV=1;	COG0677	M:Cell wall/membrane/envelope biogenesis	GO:0009246;GO:0089714;GO:0051287;GO:0016628	BP:enterobacterial common antigen biosynthetic process;MF:UDP-N-acetyl-D-mannosamine dehydrogenase activity;MF:NAD binding;MF:oxidoreductase activity, acting on the CH-CH group of donors, NAD or NADP as acceptor;	K02472	wecC	map00520;map00541;map02020;map05111	Amino sugar and nucleotide sugar metabolism;O-Antigen nucleotide sugar biosynthesis;Two-component system;Biofilm formation - Vibrio cholerae
FPV33_RS03185	Cluster 1	ebgR	transcriptional regulator EbgR	2.516	1.33095	1.88893e-11	1.29913e-10	yes	up	ref_gene	mRNA	<a target="_blank" href="https://www.ncbi.nlm.nih.gov/protein/WP_063446159.1/">WP_063446159.1</a>	transcriptional regulator EbgR [Klebsiella aerogenes]	PF13377.8;PF00356.23;PF00532.23	Peripla_BP_3;LacI;Peripla_BP_1	Periplasmic binding protein-like domain;Bacterial regulatory proteins, lacI family;Periplasmic binding proteins and sugar binding domain of LacI family	<a target="_blank" href="https://www.ncbi.nlm.nih.gov/protein/sp|P06846|EBGR_ECOLI;/">sp|P06846|EBGR_ECOLI;</a>	HTH-type transcriptional regulator EbgR OS=Escherichia coli;	COG1609	K:Transcription	GO:0006355;GO:0003677	BP:regulation of transcription, DNA-templated;MF:DNA binding;	K12113	ebgR	------	------
FPV33_RS07455	Cluster 1	FPV33_RS07455	helix-turn-helix domain-containing protein	3.361	1.74894	2.07628e-11	1.42162e-10	yes	up	ref_gene	mRNA	<a target="_blank" href="https://www.ncbi.nlm.nih.gov/protein/WP_181944325.1/">WP_181944325.1</a>	MULTISPECIES: helix-turn-helix domain-containing protein [Klebsiella]	PF00717.25;PF01381.24;PF13560.8;PF12844.9;PF13443.8;PF07022.15	Peptidase_S24;HTH_3;HTH_31;HTH_19;HTH_26;Phage_CI_repr	Peptidase S24-like;Helix-turn-helix;Helix-turn-helix domain;Helix-turn-helix domain;Cro/C1-type HTH DNA-binding domain;Bacteriophage CI repressor helix-turn-helix domain	<a target="_blank" href="https://www.ncbi.nlm.nih.gov/protein/sp|P69202|RPC2_BPP22;/">sp|P69202|RPC2_BPP22;</a>	Repressor protein C2 OS=Salmonella phage P22 OX=10754 GN=C2 PE=1 SV=1;	COG1974;COG1974	K:Transcription;T:Signal transduction mechanisms	------	------	------	------	------	------
FPV33_RS15820	Cluster 1	puuR	HTH-type transcriptional regulator PuuR	2.821	1.49619	2.08747e-11	1.42716e-10	yes	up	ref_gene	mRNA	<a target="_blank" href="https://www.ncbi.nlm.nih.gov/protein/WP_117115814.1/">WP_117115814.1</a>	HTH-type transcriptional regulator PuuR [Klebsiella pneumoniae]	PF07883.13;PF01381.24;PF13560.8;PF12844.9;PF15731.7;PF02311.21;PF13744.8	Cupin_2;HTH_3;HTH_31;HTH_19;MqsA_antitoxin;AraC_binding;HTH_37	Cupin domain;Helix-turn-helix;Helix-turn-helix domain;Helix-turn-helix domain;Antitoxin component of bacterial toxin-antitoxin system, MqsA;AraC-like ligand binding domain;Helix-turn-helix domain	<a target="_blank" href="https://www.ncbi.nlm.nih.gov/protein/sp|P0A9U6|PUUR_ECOLI;/">sp|P0A9U6|PUUR_ECOLI;</a>	HTH-type transcriptional regulator PuuR OS=Escherichia coli;	COG0662	G:Carbohydrate transport and metabolism	GO:0003677	MF:DNA binding;	K14056	puuR	------	------
FPV33_RS24450	Cluster 1	pldB	lysophospholipase L2	2.327	1.21846	2.37376e-11	1.61809e-10	yes	up	ref_gene	mRNA	<a target="_blank" href="https://www.ncbi.nlm.nih.gov/protein/WP_015703989.1/">WP_015703989.1</a>	lysophospholipase L2 [Klebsiella aerogenes]	PF12146.10;PF00561.22;PF12697.9	Hydrolase_4;Abhydrolase_1;Abhydrolase_6	Serine aminopeptidase, S33;alpha/beta hydrolase fold;Alpha/beta hydrolase family	<a target="_blank" href="https://www.ncbi.nlm.nih.gov/protein/sp|P59588|PLDB_ECOL6;/">sp|P59588|PLDB_ECOL6;</a>	Lysophospholipase L2 OS=Escherichia coli O6:H1;	COG2267	I:Lipid transport and metabolism	GO:0004622;GO:0102545	MF:lysophospholipase activity;MF:phosphatidyl phospholipase B activity;	K01048	pldB	map00564	Glycerophospholipid metabolism
FPV33_RS09065	Cluster 1	FPV33_RS09065	glycoside hydrolase family 105 protein	2.73	1.44877	2.3965e-11	1.63118e-10	yes	up	ref_gene	mRNA	<a target="_blank" href="https://www.ncbi.nlm.nih.gov/protein/WP_063446393.1/">WP_063446393.1</a>	glycoside hydrolase family 105 protein [Klebsiella aerogenes]	PF07470.15	Glyco_hydro_88	Glycosyl Hydrolase Family 88	<a target="_blank" href="https://www.ncbi.nlm.nih.gov/protein/sp|O31521|URHG1_BACSU;/">sp|O31521|URHG1_BACSU;</a>	Unsaturated rhamnogalacturonyl hydrolase YesR OS=Bacillus subtilis;	COG4225	G:Carbohydrate transport and metabolism	------	------	K15532	yteR	------	------
FPV33_RS00010	Cluster 1	dnaN	DNA polymerase III subunit beta	2.396	1.2608	2.72296e-11	1.84792e-10	yes	up	ref_gene	mRNA	<a target="_blank" href="https://www.ncbi.nlm.nih.gov/protein/WP_015369032.1/">WP_015369032.1</a>	DNA polymerase III subunit beta [Klebsiella aerogenes]	PF00712.21;PF02767.18;PF02768.17	DNA_pol3_beta;DNA_pol3_beta_2;DNA_pol3_beta_3	DNA polymerase III beta subunit, N-terminal domain;DNA polymerase III beta subunit, central domain;DNA polymerase III beta subunit, C-terminal domain	<a target="_blank" href="https://www.ncbi.nlm.nih.gov/protein/sp|P0A990|DPO3B_ECO57;/">sp|P0A990|DPO3B_ECO57;</a>	Beta sliding clamp OS=Escherichia coli O157:H7 OX=83334 GN=dnaN PE=3 SV=1;	COG0592	L:Replication, recombination and repair	GO:0006260;GO:0005737;GO:0009360;GO:0008408;GO:0003887;GO:0003677	BP:DNA replication;CC:cytoplasm;CC:DNA polymerase III complex;MF:3'-5' exonuclease activity;MF:DNA-directed DNA polymerase activity;MF:DNA binding;	K02338	dnaN	map03430;map03440;map03030	Mismatch repair;Homologous recombination;DNA replication
FPV33_RS17635	Cluster 1	tolQ	Tol-Pal system protein TolQ	2.265	1.17964	2.83884e-11	1.92373e-10	yes	up	ref_gene	mRNA	<a target="_blank" href="https://www.ncbi.nlm.nih.gov/protein/WP_015704769.1/">WP_015704769.1</a>	MULTISPECIES: Tol-Pal system protein TolQ [Klebsiella]	PF01618.18	MotA_ExbB	MotA/TolQ/ExbB proton channel family	<a target="_blank" href="https://www.ncbi.nlm.nih.gov/protein/sp|P0ABV0|TOLQ_ECO57;/">sp|P0ABV0|TOLQ_ECO57;</a>	Tol-Pal system protein TolQ OS=Escherichia coli O157:H7 OX=83334 GN=tolQ PE=3 SV=1;	COG0811	U:Intracellular trafficking, secretion, and vesicular transport	GO:0043213;GO:0007049;GO:0051301;GO:0005887	BP:bacteriocin transport;BP:cell cycle;BP:cell division;CC:integral component of plasma membrane;	K03562	tolQ	------	------
FPV33_RS17155	Cluster 1	FPV33_RS17155	anion transporter	2.541	1.34544	2.89346e-11	1.95787e-10	yes	up	ref_gene	mRNA	<a target="_blank" href="https://www.ncbi.nlm.nih.gov/protein/WP_045374165.1/">WP_045374165.1</a>	anion transporter [Klebsiella aerogenes]	PF03600.18	CitMHS	Citrate transporter	<a target="_blank" href="https://www.ncbi.nlm.nih.gov/protein/sp|P75788|YBIR_ECOLI;/">sp|P75788|YBIR_ECOLI;</a>	Inner membrane protein YbiR OS=Escherichia coli;	COG1055	P:Inorganic ion transport and metabolism	GO:0055085;GO:0016021	BP:transmembrane transport;CC:integral component of membrane;	------	------	------	------
FPV33_RS19585	Cluster 1	tauD	taurine dioxygenase	10.094	3.33536	3.33447e-11	2.24967e-10	yes	up	ref_gene	mRNA	<a target="_blank" href="https://www.ncbi.nlm.nih.gov/protein/WP_015704533.1/">WP_015704533.1</a>	taurine dioxygenase [Klebsiella aerogenes]	PF02668.18	TauD	Taurine catabolism dioxygenase TauD, TfdA family	<a target="_blank" href="https://www.ncbi.nlm.nih.gov/protein/sp|P37610|TAUD_ECOLI;/">sp|P37610|TAUD_ECOLI;</a>	Alpha-ketoglutarate-dependent taurine dioxygenase OS=Escherichia coli;	COG2175	Q:Secondary metabolites biosynthesis, transport and catabolism	GO:0000908	MF:taurine dioxygenase activity;	K03119	tauD	map00920;map00430	Sulfur metabolism;Taurine and hypotaurine metabolism
FPV33_RS16225	Cluster 1	flgN	flagellar export chaperone FlgN	3.196	1.67629	3.39619e-11	2.28796e-10	yes	up	ref_gene	mRNA	<a target="_blank" href="https://www.ncbi.nlm.nih.gov/protein/WP_032707704.1/">WP_032707704.1</a>	flagellar export chaperone FlgN [Klebsiella aerogenes]	PF05130.14	FlgN	FlgN protein	<a target="_blank" href="https://www.ncbi.nlm.nih.gov/protein/sp|A1JT33|FLGN_YERE8;/">sp|A1JT33|FLGN_YERE8;</a>	Flagella synthesis protein FlgN OS=Yersinia enterocolitica serotype O:8 / biotype 1B;	COG3418;COG3418	N:Cell motility;U:Intracellular trafficking, secretion, and vesicular transport	------	------	K02399	flgN	map02040	Flagellar assembly
FPV33_RS24865	Cluster 1	mioC	FMN-binding protein MioC	2.276	1.18621	4.01759e-11	2.69477e-10	yes	up	ref_gene	mRNA	<a target="_blank" href="https://www.ncbi.nlm.nih.gov/protein/WP_063447012.1/">WP_063447012.1</a>	FMN-binding protein MioC [Klebsiella aerogenes]	PF00258.27	Flavodoxin_1	Flavodoxin	<a target="_blank" href="https://www.ncbi.nlm.nih.gov/protein/sp|P58208|MIOC_ECO57;/">sp|P58208|MIOC_ECO57;</a>	Protein MioC OS=Escherichia coli O157:H7 OX=83334 GN=mioC PE=3 SV=2;	COG0716	C:Energy production and conversion	GO:0010181	MF:FMN binding;	K06205	mioC	------	------
FPV33_RS04905	Cluster 1	gcvA	glycine cleavage system transcriptional regulator GcvA	2.114	1.07969	5.46099e-11	3.64699e-10	yes	up	ref_gene	mRNA	<a target="_blank" href="https://www.ncbi.nlm.nih.gov/protein/EUL32219.1/">EUL32219.1</a>	glycine cleavage system transcriptional activator [Klebsiella aerogenes UCI 48]	PF03466.22;PF00126.29	LysR_substrate;HTH_1	LysR substrate binding domain;Bacterial regulatory helix-turn-helix protein, lysR family	<a target="_blank" href="https://www.ncbi.nlm.nih.gov/protein/sp|P0A9F8|GCVA_ECO57;/">sp|P0A9F8|GCVA_ECO57;</a>	Glycine cleavage system transcriptional activator OS=Escherichia coli O157:H7 OX=83334 GN=gcvA PE=3 SV=1;	COG0583	K:Transcription	GO:0003700;GO:0003677	MF:transcription factor activity, sequence-specific DNA binding;MF:DNA binding;	K03566	gcvA	map02026	Biofilm formation - Escherichia coli
FPV33_RS06275	Cluster 1	fdx	ISC system 2Fe-2S type ferredoxin	3.361	1.74881	5.58739e-11	3.72062e-10	yes	up	ref_gene	mRNA	<a target="_blank" href="https://www.ncbi.nlm.nih.gov/protein/WP_012540871.1/">WP_012540871.1</a>	MULTISPECIES: ISC system 2Fe-2S type ferredoxin [Klebsiella]	PF00111.29	Fer2	2Fe-2S iron-sulfur cluster binding domain	<a target="_blank" href="https://www.ncbi.nlm.nih.gov/protein/sp|P0A9R5|FER_ECO57;/">sp|P0A9R5|FER_ECO57;</a>	2Fe-2S ferredoxin OS=Escherichia coli O157:H7 OX=83334 GN=fdx PE=3 SV=2;	COG0633	C:Energy production and conversion	GO:0051537;GO:0009055	MF:2 iron, 2 sulfur cluster binding;MF:electron carrier activity;	K04755	fdx	------	------
FPV33_RS02415	Cluster 1	aaeX	p-hydroxybenzoic acid efflux pump operon protein AaeX	3.156	1.65806	6.03311e-11	4.00585e-10	yes	up	ref_gene	mRNA	<a target="_blank" href="https://www.ncbi.nlm.nih.gov/protein/ABR79043.1/">ABR79043.1</a>	hypothetical protein KPN_03651 [Klebsiella pneumoniae subsp. pneumoniae MGH 78578]	PF07869.14	DUF1656	Protein of unknown function	<a target="_blank" href="https://www.ncbi.nlm.nih.gov/protein/sp|B5XSP7|AAEX_KLEP3;/">sp|B5XSP7|AAEX_KLEP3;</a>	Protein AaeX OS=Klebsiella pneumoniae;	------	------	GO:0016021;GO:0005886	CC:integral component of membrane;CC:plasma membrane;	K21695	aaeX	------	------
FPV33_RS17755	Cluster 1	dtpD	dipeptide permease DtpD	2.441	1.28769	6.50828e-11	4.30893e-10	yes	up	ref_gene	mRNA	<a target="_blank" href="https://www.ncbi.nlm.nih.gov/protein/WP_143830346.1/">WP_143830346.1</a>	dipeptide permease DtpD [Klebsiella aerogenes]	PF00854.23;PF07690.18	PTR2;MFS_1	POT family;Major Facilitator Superfamily	<a target="_blank" href="https://www.ncbi.nlm.nih.gov/protein/sp|B5XZE5|DTPD_KLEP3;/">sp|B5XZE5|DTPD_KLEP3;</a>	Dipeptide permease D OS=Klebsiella pneumoniae;	COG3104	E:Amino acid transport and metabolism	GO:0015031;GO:0005887;GO:0071916;GO:0015333	BP:protein transport;CC:integral component of plasma membrane;MF:dipeptide transmembrane transporter activity;MF:peptid;	K03305	------	------	------
FPV33_RS10245	Cluster 1	FPV33_RS10245	AraC family transcriptional regulator	2.498	1.3208	6.62391e-11	4.3792e-10	yes	up	ref_gene	mRNA	<a target="_blank" href="https://www.ncbi.nlm.nih.gov/protein/WP_063446869.1/">WP_063446869.1</a>	AraC family transcriptional regulator [Klebsiella aerogenes]	PF12833.9;PF00165.25;PF02311.21;PF07883.13	HTH_18;HTH_AraC;AraC_binding;Cupin_2	Helix-turn-helix domain;Bacterial regulatory helix-turn-helix proteins, AraC family;AraC-like ligand binding domain;Cupin domain	<a target="_blank" href="https://www.ncbi.nlm.nih.gov/protein/sp|P96660|YDEC_BACSU;/">sp|P96660|YDEC_BACSU;</a>	Uncharacterized HTH-type transcriptional regulator YdeC OS=Bacillus subtilis;	COG1917	R:General function prediction only	------	------	K23237	melR	------	------
FPV33_RS09040	Cluster 1	otsB	trehalose-phosphatase	2.592	1.37391	7.22023e-11	4.75977e-10	yes	up	ref_gene	mRNA	<a target="_blank" href="https://www.ncbi.nlm.nih.gov/protein/WP_015365971.1/">WP_015365971.1</a>	trehalose-phosphatase [Klebsiella aerogenes]	PF02358.18;PF08282.14;PF05116.15	Trehalose_PPase;Hydrolase_3;S6PP	Trehalose-phosphatase;haloacid dehalogenase-like hydrolase;Sucrose-6F-phosphate phosphohydrolase	<a target="_blank" href="https://www.ncbi.nlm.nih.gov/protein/sp|P0CL50|OTSB_SALTY;/">sp|P0CL50|OTSB_SALTY;</a>	Trehalose-phosphate phosphatase OS=Salmonella typhimurium;	COG1877	G:Carbohydrate transport and metabolism	GO:0005992;GO:0046872;GO:0004805	BP:trehalose biosynthetic process;MF:metal ion binding;MF:trehalose-phosphatase activity;	K01087	otsB	map00500	Starch and sucrose metabolism
FPV33_RS13565	Cluster 1	uspE	universal stress protein UspE	2.26	1.17629	7.24175e-11	4.76714e-10	yes	up	ref_gene	mRNA	<a target="_blank" href="https://www.ncbi.nlm.nih.gov/protein/WP_015366817.1/">WP_015366817.1</a>	universal stress protein UspE [Klebsiella aerogenes]	PF00582.28	Usp	Universal stress protein family	<a target="_blank" href="https://www.ncbi.nlm.nih.gov/protein/sp|Q8ZP84|USPE_SALTY;/">sp|Q8ZP84|USPE_SALTY;</a>	Universal stress protein E OS=Salmonella typhimurium;	COG0589	T:Signal transduction mechanisms	------	------	K14055	uspE	------	------
FPV33_RS02530	Cluster 1	rpsI	30S ribosomal protein S9	2.372	1.24605	8.67537e-11	5.67842e-10	yes	up	ref_gene	mRNA	<a target="_blank" href="https://www.ncbi.nlm.nih.gov/protein/ABU78826.1/">ABU78826.1</a>	hypothetical protein ESA_03616 [Cronobacter sakazakii ATCC BAA-894]	PF00380.21	Ribosomal_S9	Ribosomal protein S9/S16	<a target="_blank" href="https://www.ncbi.nlm.nih.gov/protein/sp|A8AQC0|RS9_CITK8;/">sp|A8AQC0|RS9_CITK8;</a>	30S ribosomal protein S9 OS=Citrobacter koseri;	COG0103	J:Translation, ribosomal structure and biogenesis	GO:0000028;GO:0006412;GO:0022627;GO:0005829;GO:0015935;GO:0005840;GO:0000049;GO:0003735;GO:0003723	BP:ribosomal small subunit assembly;BP:translation;CC:cytosolic small ribosomal subunit;CC:cytosol;CC:small ribosomal subunit;CC:ribosome;MF:tRNA binding;MF:structural constituent of ribosome;MF:RNA binding;	K02996	rpsI	map03010	Ribosome
FPV33_RS21355	Cluster 1	FPV33_RS21355	hypothetical protein	3.85	1.94476	9.64121e-11	6.29273e-10	yes	up	ref_gene	mRNA	<a target="_blank" href="https://www.ncbi.nlm.nih.gov/protein/WP_001541509.1/">WP_001541509.1</a>	MULTISPECIES: hypothetical protein [Gammaproteobacteria]	------	------	------	<a target="_blank" href="https://www.ncbi.nlm.nih.gov/protein/sp|P0ADE0|YJJY_ECO57;/">sp|P0ADE0|YJJY_ECO57;</a>	Uncharacterized protein YjjY OS=Escherichia coli O157:H7 OX=83334 GN=yjjY PE=4 SV=1;	------	------	------	------	------	------	------	------
FPV33_RS21780	Cluster 1	FPV33_RS21780	NAD-dependent succinate-semialdehyde dehydrogenase	2.035	1.02498	1.11019e-10	7.21545e-10	yes	up	ref_gene	mRNA	<a target="_blank" href="https://www.ncbi.nlm.nih.gov/protein/WP_063446288.1/">WP_063446288.1</a>	NAD-dependent succinate-semialdehyde dehydrogenase [Klebsiella aerogenes]	PF00171.24	Aldedh	Aldehyde dehydrogenase family	<a target="_blank" href="https://www.ncbi.nlm.nih.gov/protein/sp|O32507|GABD_DEIRA;/">sp|O32507|GABD_DEIRA;</a>	Succinate-semialdehyde dehydrogenase [NAD;	COG1012	I:Lipid transport and metabolism	------	------	K00135	gabD	map00250;map00310;map00760;map00350;map00650	Alanine, aspartate and glutamate metabolism;Lysine degradation;Nicotinate and nicotinamide metabolism;Tyrosine metabolism;Butanoate metabolism
FPV33_RS09330	Cluster 1	kdgR	DNA-binding transcriptional regulator KdgR	2.076	1.05361	1.16183e-10	7.54045e-10	yes	up	ref_gene	mRNA	<a target="_blank" href="https://www.ncbi.nlm.nih.gov/protein/WP_015366030.1/">WP_015366030.1</a>	DNA-binding transcriptional regulator KdgR [Klebsiella aerogenes]	PF01614.20;PF09339.12;PF13412.8;PF01022.22;PF01978.21;PF12802.9	IclR;HTH_IclR;HTH_24;HTH_5;TrmB;MarR_2	Bacterial transcriptional regulator;IclR helix-turn-helix domain;Winged helix-turn-helix DNA-binding;Bacterial regulatory protein, arsR family;Sugar-specific transcriptional regulator TrmB;MarR family	<a target="_blank" href="https://www.ncbi.nlm.nih.gov/protein/sp|P76268|KDGR_ECOLI;/">sp|P76268|KDGR_ECOLI;</a>	Transcriptional regulator KdgR OS=Escherichia coli;	COG1414	K:Transcription	GO:0006355;GO:0003677	BP:regulation of transcription, DNA-templated;MF:DNA binding;	K19333	kdgR	------	------
FPV33_RS14660	Cluster 1	FPV33_RS14660	LysR family transcriptional regulator	2.573	1.36356	1.20349e-10	7.7998e-10	yes	up	ref_gene	mRNA	<a target="_blank" href="https://www.ncbi.nlm.nih.gov/protein/WP_045367441.1/">WP_045367441.1</a>	LysR family transcriptional regulator [Klebsiella aerogenes]	PF03466.22;PF00126.29	LysR_substrate;HTH_1	LysR substrate binding domain;Bacterial regulatory helix-turn-helix protein, lysR family	<a target="_blank" href="https://www.ncbi.nlm.nih.gov/protein/sp|P03030|LYSR_ECOLI;/">sp|P03030|LYSR_ECOLI;</a>	Transcriptional activator protein LysR OS=Escherichia coli;	COG0583	K:Transcription	GO:0003700	MF:transcription factor activity, sequence-specific DNA binding;	------	------	------	------
FPV33_RS20325	Cluster 1	lpxD	UDP-3-O-(3-hydroxymyristoyl)glucosamine N-acyltransferase	2.232	1.15862	1.31473e-10	8.4969e-10	yes	up	ref_gene	mRNA	<a target="_blank" href="https://www.ncbi.nlm.nih.gov/protein/WP_015368156.1/">WP_015368156.1</a>	UDP-3-O-(3-hydroxymyristoyl)glucosamine N-acyltransferase [Klebsiella aerogenes]	PF00132.26;PF04613.16;PF14602.8	Hexapep;LpxD;Hexapep_2	Bacterial transferase hexapeptide;UDP-3-O-[3-hydroxymyristoyl] glucosamine N-acyltransferase, LpxD;Hexapeptide repeat of succinyl-transferase	<a target="_blank" href="https://www.ncbi.nlm.nih.gov/protein/sp|Q5PD75|LPXD_SALPA;/">sp|Q5PD75|LPXD_SALPA;</a>	UDP-3-O;	COG1044	M:Cell wall/membrane/envelope biogenesis	GO:0009245;GO:0103118;GO:0016410	BP:lipid A biosynthetic process;MF:UDP-3-O;MF:N-acyltransferase activity;	K02536	lpxD	map00540	Lipopolysaccharide biosynthesis
FPV33_RS17640	Cluster 1	ybgC	tol-pal system-associated acyl-CoA thioesterase	2.107	1.07505	1.61356e-10	1.03411e-09	yes	up	ref_gene	mRNA	<a target="_blank" href="https://www.ncbi.nlm.nih.gov/protein/OVX00978.1/">OVX00978.1</a>	tol-pal system-associated acyl-CoA thioesterase [Klebsiella pneumoniae]	PF03061.24;PF13279.8;PF01643.19	4HBT;4HBT_2;Acyl-ACP_TE	Thioesterase superfamily;Thioesterase-like superfamily;Acyl-ACP thioesterase	<a target="_blank" href="https://www.ncbi.nlm.nih.gov/protein/sp|P0A8Z5|YBGC_ECO57;/">sp|P0A8Z5|YBGC_ECO57;</a>	Acyl-CoA thioester hydrolase YbgC OS=Escherichia coli O157:H7 OX=83334 GN=ybgC PE=3 SV=1;	COG0824	I:Lipid transport and metabolism	GO:0047379;GO:0047617;GO:0016790	MF:ADP-dependent short-chain-acyl-CoA hydrolase activity;MF:acyl-CoA hydrolase activity;MF:thiolester hydrolase activity;	K07107	ybgC	------	------
FPV33_RS02730	Cluster 1	glmM	phosphoglucosamine mutase	2.118	1.08295	1.67525e-10	1.07216e-09	yes	up	ref_gene	mRNA	<a target="_blank" href="https://www.ncbi.nlm.nih.gov/protein/WP_015369516.1/">WP_015369516.1</a>	phosphoglucosamine mutase [Klebsiella aerogenes]	PF02878.18;PF02880.18;PF02879.18;PF00408.22	PGM_PMM_I;PGM_PMM_III;PGM_PMM_II;PGM_PMM_IV	Phosphoglucomutase/phosphomannomutase, alpha/beta/alpha domain I;Phosphoglucomutase/phosphomannomutase, alpha/beta/alpha domain III;Phosphoglucomutase/phosphomannomutase, alpha/beta/alpha domain II;Phosphoglucomutase/phosphomannomutase, C-terminal domain	<a target="_blank" href="https://www.ncbi.nlm.nih.gov/protein/sp|B5XSW5|GLMM_KLEP3;/">sp|B5XSW5|GLMM_KLEP3;</a>	Phosphoglucosamine mutase OS=Klebsiella pneumoniae;	COG1109	G:Carbohydrate transport and metabolism	GO:0005975;GO:0000287;GO:0008966	BP:carbohydrate metabolic process;MF:magnesium ion binding;MF:phosphoglucosamine mutase activity;	K03431	glmM	map00520	Amino sugar and nucleotide sugar metabolism
FPV33_RS19730	Cluster 1	proB	glutamate 5-kinase	2.322	1.21533	1.72252e-10	1.10089e-09	yes	up	ref_gene	mRNA	<a target="_blank" href="https://www.ncbi.nlm.nih.gov/protein/WP_015368077.1/">WP_015368077.1</a>	MULTISPECIES: glutamate 5-kinase [Klebsiella]	PF00696.30;PF01472.22	AA_kinase;PUA	Amino acid kinase family;PUA domain	<a target="_blank" href="https://www.ncbi.nlm.nih.gov/protein/sp|B5Y168|PROB_KLEP3;/">sp|B5Y168|PROB_KLEP3;</a>	Glutamate 5-kinase OS=Klebsiella pneumoniae;	COG0263	E:Amino acid transport and metabolism	GO:0055129;GO:0005737;GO:0004349;GO:0003723;GO:0005524	BP:L-proline biosynthetic process;CC:cytoplasm;MF:glutamate 5-kinase activity;MF:RNA binding;MF:ATP binding;	K00931	proB	map00330;map00332	Arginine and proline metabolism;Carbapenem biosynthesis
FPV33_RS00650	Cluster 1	FPV33_RS00650	sulfatase-like hydrolase/transferase	2.682	1.42308	1.78241e-10	1.13759e-09	yes	up	ref_gene	mRNA	<a target="_blank" href="https://www.ncbi.nlm.nih.gov/protein/WP_042893625.1/">WP_042893625.1</a>	sulfatase-like hydrolase/transferase [Klebsiella aerogenes]	PF00884.25	Sulfatase	Sulfatase	<a target="_blank" href="https://www.ncbi.nlm.nih.gov/protein/sp|O24867|EPTA_HELPY;/">sp|O24867|EPTA_HELPY;</a>	Phosphoethanolamine transferase EptA OS=Helicobacter pylori;	COG2194	M:Cell wall/membrane/envelope biogenesis	------	------	------	------	------	------
FPV33_RS17515	Cluster 1	modF	molybdate ABC transporter ATP-binding protein ModF	2.42	1.27474	1.80205e-10	1.14853e-09	yes	up	ref_gene	mRNA	<a target="_blank" href="https://www.ncbi.nlm.nih.gov/protein/WP_047055649.1/">WP_047055649.1</a>	molybdate ABC transporter ATP-binding protein ModF [Klebsiella aerogenes]	PF00005.29;PF13304.8;PF13555.8;PF13476.8;PF13191.8	ABC_tran;AAA_21;AAA_29;AAA_23;AAA_16	ABC transporter;AAA domain, putative AbiEii toxin, Type IV TA system;P-loop containing region of AAA domain;AAA domain;AAA ATPase domain	<a target="_blank" href="https://www.ncbi.nlm.nih.gov/protein/sp|P31060|MODF_ECOLI;/">sp|P31060|MODF_ECOLI;</a>	ABC transporter ATP-binding protein ModF OS=Escherichia coli;	COG1119	P:Inorganic ion transport and metabolism	------	------	K05776	modF	map02010	ABC transporters
FPV33_RS24635	Cluster 1	wecB	UDP-N-acetylglucosamine 2-epimerase (non-hydrolyzing)	2.321	1.21501	2.23742e-10	1.42011e-09	yes	up	ref_gene	mRNA	<a target="_blank" href="https://www.ncbi.nlm.nih.gov/protein/WP_015703970.1/">WP_015703970.1</a>	UDP-N-acetylglucosamine 2-epimerase (non-hydrolyzing) [Klebsiella aerogenes]	PF02350.21;PF13439.8	Epimerase_2;Glyco_transf_4	UDP-N-acetylglucosamine 2-epimerase;Glycosyltransferase Family 4	<a target="_blank" href="https://www.ncbi.nlm.nih.gov/protein/sp|P27828|WECB_ECOLI;/">sp|P27828|WECB_ECOLI;</a>	UDP-N-acetylglucosamine 2-epimerase OS=Escherichia coli;	COG0381	M:Cell wall/membrane/envelope biogenesis	GO:0009246;GO:0005737;GO:0008761	BP:enterobacterial common antigen biosynthetic process;CC:cytoplasm;MF:UDP-N-acetylglucosamine 2-epimerase activity;	K01791	wecB	map00520;map00541;map02020;map05111	Amino sugar and nucleotide sugar metabolism;O-Antigen nucleotide sugar biosynthesis;Two-component system;Biofilm formation - Vibrio cholerae
FPV33_RS13975	Cluster 1	FPV33_RS13975	DUF1471 domain-containing protein	2.495	1.31892	2.4144e-10	1.52824e-09	yes	up	ref_gene	mRNA	<a target="_blank" href="https://www.ncbi.nlm.nih.gov/protein/WP_015366896.1/">WP_015366896.1</a>	MULTISPECIES: DUF1471 domain-containing protein [Klebsiella]	PF07338.15	DUF1471	Protein of unknown function	------	------	------	------	------	------	------	------	------	------
FPV33_RS24160	Cluster 1	FPV33_RS24160	AzlD domain-containing protein	2.79	1.48029	2.77543e-10	1.74955e-09	yes	up	ref_gene	mRNA	<a target="_blank" href="https://www.ncbi.nlm.nih.gov/protein/WP_015368956.1/">WP_015368956.1</a>	MULTISPECIES: AzlD domain-containing protein [Klebsiella]	PF05437.14	AzlD	Branched-chain amino acid transport protein	------	------	------	------	GO:0016021	CC:integral component of membrane;	------	------	------	------
FPV33_RS09125	Cluster 1	ruvC	crossover junction endodeoxyribonuclease RuvC	2.623	1.39136	2.8107e-10	1.76936e-09	yes	up	ref_gene	mRNA	<a target="_blank" href="https://www.ncbi.nlm.nih.gov/protein/WP_015365988.1/">WP_015365988.1</a>	MULTISPECIES: crossover junction endodeoxyribonuclease RuvC [Klebsiella]	PF02075.19;PF07066.13	RuvC;DUF3882	Crossover junction endodeoxyribonuclease RuvC;Lactococcus phage M3 protein	<a target="_blank" href="https://www.ncbi.nlm.nih.gov/protein/sp|B5XQ03|RUVC_KLEP3;/">sp|B5XQ03|RUVC_KLEP3;</a>	Crossover junction endodeoxyribonuclease RuvC OS=Klebsiella pneumoniae;	COG0817	L:Replication, recombination and repair	GO:0006310;GO:0006281;GO:0008821;GO:0000287;GO:0003676	BP:DNA recombination;BP:DNA repair;MF:crossover junction endodeoxyribonuclease activity;MF:magnesium ion binding;MF:nucleic acid binding;	K01159	ruvC	map03440	Homologous recombination
FPV33_RS14440	Cluster 1	FPV33_RS14440	DUF1996 domain-containing protein	2.33	1.2204	2.84665e-10	1.78954e-09	yes	up	ref_gene	mRNA	<a target="_blank" href="https://www.ncbi.nlm.nih.gov/protein/WP_042893951.1/">WP_042893951.1</a>	DUF1996 domain-containing protein [Klebsiella aerogenes]	PF09362.12	DUF1996	Domain of unknown function	------	------	------	------	------	------	------	------	------	------
FPV33_RS18660	Cluster 1	FPV33_RS18660	LpxL/LpxP family Kdo(2)-lipid IV(A) lauroyl/palmitoleoyl acyltransferasee	2.411	1.26934	2.86587e-10	1.79917e-09	yes	up	ref_gene	mRNA	<a target="_blank" href="https://www.ncbi.nlm.nih.gov/protein/WP_015704646.1/">WP_015704646.1</a>	LpxL/LpxP family Kdo(2)-lipid I	PF03279.15	Lip_A_acyltrans	Bacterial lipid A biosynthesis acyltransferase	<a target="_blank" href="https://www.ncbi.nlm.nih.gov/protein/sp|P0ACV1|LPXL_ECO57;/">sp|P0ACV1|LPXL_ECO57;</a>	Lipid A biosynthesis lauroyltransferase OS=Escherichia coli O157:H7 OX=83334 GN=lpxL PE=3 SV=1;	COG1560	I:Lipid transport and metabolism	GO:0009103;GO:0009245;GO:0036104;GO:0005887;GO:0008913	BP:lipopolysaccharide biosynthetic process;BP:lipid A biosynthetic process;BP:Kdo2-lipid A biosynthetic process;CC:integral component of plasma membrane;MF:lauroyltransferase activity;	K02517	lpxL	map00540	Lipopolysaccharide biosynthesis
FPV33_RS24275	Cluster 1	yihA	ribosome biogenesis GTP-binding protein YihA/YsxC	2.375	1.24802	3.28217e-10	2.05488e-09	yes	up	ref_gene	mRNA	<a target="_blank" href="https://www.ncbi.nlm.nih.gov/protein/WP_045367933.1/">WP_045367933.1</a>	ribosome biogenesis GTP-binding protein YihA/YsxC [Klebsiella aerogenes]	PF01926.25;PF03193.18;PF02421.20;PF00009.29	MMR_HSR1;RsgA_GTPase;FeoB_N;GTP_EFTU	50S ribosome-binding GTPase;RsgA GTPase;Ferrous iron transport protein B;Elongation factor Tu GTP binding domain	<a target="_blank" href="https://www.ncbi.nlm.nih.gov/protein/sp|B5XZJ3|ENGB_KLEP3;/">sp|B5XZJ3|ENGB_KLEP3;</a>	Probable GTP-binding protein EngB OS=Klebsiella pneumoniae;	COG0218	D:Cell cycle control, cell division, chromosome partitioning	GO:0000917;GO:0046872;GO:0005525	BP:barrier septum assembly;MF:metal ion binding;MF:GTP binding;	K03978	engB	------	------
FPV33_RS17760	Cluster 1	phrB	deoxyribodipyrimidine photo-lyase	2.386	1.25433	3.35471e-10	2.09465e-09	yes	up	ref_gene	mRNA	<a target="_blank" href="https://www.ncbi.nlm.nih.gov/protein/WP_063446202.1/">WP_063446202.1</a>	deoxyribodipyrimidine photo-lyase [Klebsiella aerogenes]	PF03441.16;PF00875.20	FAD_binding_7;DNA_photolyase	FAD binding domain of DNA photolyase;DNA photolyase	<a target="_blank" href="https://www.ncbi.nlm.nih.gov/protein/sp|P00914|PHR_ECOLI;/">sp|P00914|PHR_ECOLI;</a>	Deoxyribodipyrimidine photo-lyase OS=Escherichia coli;	COG0415	L:Replication, recombination and repair	------	------	K01669	phrB	------	------
FPV33_RS19720	Cluster 1	FPV33_RS19720	NlpC/P60 family protein	2.622	1.39085	3.44867e-10	2.1475e-09	yes	up	ref_gene	mRNA	<a target="_blank" href="https://www.ncbi.nlm.nih.gov/protein/WP_026612390.1/">WP_026612390.1</a>	C40 family peptidase [Klebsiella aerogenes]	PF00877.21	NLPC_P60	NlpC/P60 family	<a target="_blank" href="https://www.ncbi.nlm.nih.gov/protein/sp|P23898|NLPC_ECOLI;/">sp|P23898|NLPC_ECOLI;</a>	Probable endopeptidase NlpC OS=Escherichia coli;	COG0791	M:Cell wall/membrane/envelope biogenesis	GO:0016787	MF:hydrolase activity;	K13695	nlpC	------	------
FPV33_RS18265	Cluster 1	fepD	Fe(3+)-siderophore ABC transporter permease	2.342	1.22757	4.34918e-10	2.6757e-09	yes	up	ref_gene	mRNA	<a target="_blank" href="https://www.ncbi.nlm.nih.gov/protein/WP_015704708.1/">WP_015704708.1</a>	Fe(3+)-siderophore ABC transporter permease [Klebsiella aerogenes]	PF01032.20	FecCD	FecCD transport family	<a target="_blank" href="https://www.ncbi.nlm.nih.gov/protein/sp|P23876|FEPD_ECOLI;/">sp|P23876|FEPD_ECOLI;</a>	Ferric enterobactin transport system permease protein FepD OS=Escherichia coli;	COG0609	P:Inorganic ion transport and metabolism	GO:0016021;GO:0005886;GO:0022857	CC:integral component of membrane;CC:plasma membrane;MF:transmembrane transporter activity;	K23186	fepD	map02010	ABC transporters
FPV33_RS01665	Cluster 1	nfuA	Fe-S biogenesis protein NfuA	2.081	1.05702	4.89136e-10	3.00125e-09	yes	up	ref_gene	mRNA	<a target="_blank" href="https://www.ncbi.nlm.nih.gov/protein/WP_015369356.1/">WP_015369356.1</a>	MULTISPECIES: Fe-S biogenesis protein NfuA [Klebsiella]	PF01106.19;PF01521.22	NifU;Fe-S_biosyn	NifU-like domain;Iron-sulphur cluster biosynthesis	<a target="_blank" href="https://www.ncbi.nlm.nih.gov/protein/sp|B5XTS2|NFUA_KLEP3;/">sp|B5XTS2|NFUA_KLEP3;</a>	Fe/S biogenesis protein NfuA OS=Klebsiella pneumoniae;	COG0316	O:Posttranslational modification, protein turnover, chaperones	GO:0051604;GO:0016226;GO:0005506;GO:0051539	BP:protein maturation;BP:iron-sulfur cluster assembly;MF:iron ion binding;MF:4 iron, 4 sulfur cluster binding;	K07400	nfuA	------	------
FPV33_RS11705	Cluster 1	FPV33_RS11705	XRE family transcriptional regulator	2.3	1.20133	5.20223e-10	3.18352e-09	yes	up	ref_gene	mRNA	<a target="_blank" href="https://www.ncbi.nlm.nih.gov/protein/KDF23351.1/">KDF23351.1</a>	hypothetical protein AF48_01660 [Klebsiella aerogenes MGH 62]	PF01381.24;PF13560.8;PF12844.9;PF07883.13;PF13443.8;PF13413.8	HTH_3;HTH_31;HTH_19;Cupin_2;HTH_26;HTH_25	Helix-turn-helix;Helix-turn-helix domain;Helix-turn-helix domain;Cupin domain;Cro/C1-type HTH DNA-binding domain;Helix-turn-helix domain	<a target="_blank" href="https://www.ncbi.nlm.nih.gov/protein/sp|P77626|SUTR_ECOLI;/">sp|P77626|SUTR_ECOLI;</a>	HTH-type transcriptional regulator SutR OS=Escherichia coli;	COG1396	K:Transcription	GO:0003677	MF:DNA binding;	------	------	------	------
FPV33_RS11725	Cluster 1	FPV33_RS11725	YncE family protein	2.313	1.20953	5.33794e-10	3.25994e-09	yes	up	ref_gene	mRNA	<a target="_blank" href="https://www.ncbi.nlm.nih.gov/protein/WP_063446030.1/">WP_063446030.1</a>	YncE family protein [Klebsiella aerogenes]	PF08450.14;PF13360.8;PF05096.14	SGL;PQQ_2;Glu_cyclase_2	SMP-30/Gluconolactonase/LRE-like region;PQQ-like domain;Glutamine cyclotransferase	<a target="_blank" href="https://www.ncbi.nlm.nih.gov/protein/sp|Q8ZPD6|YNCE_SALTY;/">sp|Q8ZPD6|YNCE_SALTY;</a>	Uncharacterized protein YncE OS=Salmonella typhimurium;	COG3391	R:General function prediction only	------	------	------	------	------	------
FPV33_RS24755	Cluster 1	hdfR	HTH-type transcriptional regulator HdfR	2.286	1.19309	5.62455e-10	3.41925e-09	yes	up	ref_gene	mRNA	<a target="_blank" href="https://www.ncbi.nlm.nih.gov/protein/WP_015703960.1/">WP_015703960.1</a>	HTH-type transcriptional regulator HdfR [Klebsiella aerogenes]	PF00126.29;PF03466.22	HTH_1;LysR_substrate	Bacterial regulatory helix-turn-helix protein, lysR family;LysR substrate binding domain	<a target="_blank" href="https://www.ncbi.nlm.nih.gov/protein/sp|B7NF72|HDFR_ECOLU;/">sp|B7NF72|HDFR_ECOLU;</a>	HTH-type transcriptional regulator HdfR OS=Escherichia coli O17:K52:H18;	COG0583	K:Transcription	GO:0045892;GO:0003700;GO:0003677	BP:negative regulation of transcription, DNA-templated;MF:transcription factor activity, sequence-specific DNA binding;MF:DNA binding;	K23773	hdfR	------	------
FPV33_RS02620	Cluster 1	kdsD	arabinose-5-phosphate isomerase KdsD	2.19	1.13115	5.68043e-10	3.44867e-09	yes	up	ref_gene	mRNA	<a target="_blank" href="https://www.ncbi.nlm.nih.gov/protein/WP_186277845.1/">WP_186277845.1</a>	arabinose-5-phosphate isomerase KdsD [Klebsiella aerogenes]	PF01380.24;PF00571.30;PF13580.8	SIS;CBS;SIS_2	SIS domain;CBS domain;SIS domain	<a target="_blank" href="https://www.ncbi.nlm.nih.gov/protein/sp|Q8ZLS1|KDSD_SALTY;/">sp|Q8ZLS1|KDSD_SALTY;</a>	Arabinose 5-phosphate isomerase KdsD OS=Salmonella typhimurium;	COG0794;COG0794	G:Carbohydrate transport and metabolism;M:Cell wall/membrane/envelope biogenesis	------	------	K06041	kdsD	map00540	Lipopolysaccharide biosynthesis
FPV33_RS05245	Cluster 1	FPV33_RS05245	nitrous oxide-stimulated promoter family protein	2.064	1.04573	6.73948e-10	4.08089e-09	yes	up	ref_gene	mRNA	<a target="_blank" href="https://www.ncbi.nlm.nih.gov/protein/WP_015370013.1/">WP_015370013.1</a>	nitrous oxide-stimulated promoter family protein [Klebsiella aerogenes]	PF11756.10	YgbA_NO	Nitrous oxide-stimulated promoter	<a target="_blank" href="https://www.ncbi.nlm.nih.gov/protein/sp|P25728|YGBA_ECOLI;/">sp|P25728|YGBA_ECOLI;</a>	Uncharacterized protein YgbA OS=Escherichia coli;	------	------	------	------	------	------	------	------
FPV33_RS02785	Cluster 1	rbfA	30S ribosome-binding factor RbfA	2.632	1.39595	6.75811e-10	4.0868e-09	yes	up	ref_gene	mRNA	<a target="_blank" href="https://www.ncbi.nlm.nih.gov/protein/WP_002918248.1/">WP_002918248.1</a>	MULTISPECIES: 30S ribosome-binding factor RbfA [Enterobacteriaceae]	PF02033.20	RBFA	Ribosome-binding factor A	<a target="_blank" href="https://www.ncbi.nlm.nih.gov/protein/sp|B5XSX5|RBFA_KLEP3;/">sp|B5XSX5|RBFA_KLEP3;</a>	Ribosome-binding factor A OS=Klebsiella pneumoniae;	COG0858	J:Translation, ribosomal structure and biogenesis	GO:0030490;GO:0005737	BP:maturation of SSU-rRNA;CC:cytoplasm;	K02834	rbfA	------	------
FPV33_RS03340	Cluster 1	mug	G/U mismatch-specific DNA glycosylase	2.097	1.06827	7.34155e-10	4.41643e-09	yes	up	ref_gene	mRNA	<a target="_blank" href="https://www.ncbi.nlm.nih.gov/protein/WP_063445756.1/">WP_063445756.1</a>	G/U mismatch-specific DNA glycosylase [Klebsiella aerogenes]	PF03167.21	UDG	Uracil DNA glycosylase superfamily	<a target="_blank" href="https://www.ncbi.nlm.nih.gov/protein/sp|A4WEK3|MUG_ENT38;/">sp|A4WEK3|MUG_ENT38;</a>	G/U mismatch-specific DNA glycosylase OS=Enterobacter sp.;	COG3663	L:Replication, recombination and repair	------	------	K03649	mug	map03410	Base excision repair
FPV33_RS24860	Cluster 1	asnC	transcriptional regulator AsnC	2.57	1.3619	7.84261e-10	4.7117e-09	yes	up	ref_gene	mRNA	<a target="_blank" href="https://www.ncbi.nlm.nih.gov/protein/WP_015368998.1/">WP_015368998.1</a>	MULTISPECIES: transcriptional regulator AsnC [Klebsiella]	PF01037.23;PF13404.8;PF13412.8;PF12840.9;PF12802.9;PF08279.14	AsnC_trans_reg;HTH_AsnC-type;HTH_24;HTH_20;MarR_2;HTH_11	Lrp/AsnC ligand binding domain;AsnC-type helix-turn-helix domain;Winged helix-turn-helix DNA-binding;Helix-turn-helix domain;MarR family;HTH domain	<a target="_blank" href="https://www.ncbi.nlm.nih.gov/protein/sp|P0ACI8|ASNC_ECO57;/">sp|P0ACI8|ASNC_ECO57;</a>	Regulatory protein AsnC OS=Escherichia coli O157:H7 OX=83334 GN=asnC PE=3 SV=1;	COG1522	K:Transcription	GO:0043565	MF:sequence-specific DNA binding;	K03718	asnC	------	------
FPV33_RS06130	Cluster 1	pdxJ	pyridoxine 5'-phosphate synthase	2.359	1.23814	8.13143e-10	4.87251e-09	yes	up	ref_gene	mRNA	<a target="_blank" href="https://www.ncbi.nlm.nih.gov/protein/WP_015370292.1/">WP_015370292.1</a>	pyridoxine 5'-phosphate synthase [Klebsiella aerogenes]	PF03740.15	PdxJ	Pyridoxal phosphate biosynthesis protein PdxJ	<a target="_blank" href="https://www.ncbi.nlm.nih.gov/protein/sp|P0A795|PDXJ_ECO57;/">sp|P0A795|PDXJ_ECO57;</a>	Pyridoxine 5'-phosphate synthase OS=Escherichia coli O157:H7 OX=83334 GN=pdxJ PE=3 SV=2;	COG0854	H:Coenzyme transport and metabolism	GO:0008615;GO:0005737;GO:0033856	BP:pyridoxine biosynthetic process;CC:cytoplasm;MF:pyridoxine 5'-phosphate synthase activity;	K03474	pdxJ	map00750	Vitamin B6 metabolism
FPV33_RS01460	Cluster 1	ftsY	signal recognition particle-docking protein FtsY	2.091	1.06405	8.29406e-10	4.95065e-09	yes	up	ref_gene	mRNA	<a target="_blank" href="https://www.ncbi.nlm.nih.gov/protein/WP_063446184.1/">WP_063446184.1</a>	signal recognition particle-docking protein FtsY [Klebsiella aerogenes]	PF00448.24;PF02881.21;PF06414.14;PF13604.8;PF13207.8;PF13671.8;PF01583.22;PF00005.29	SRP54;SRP54_N;Zeta_toxin;AAA_30;AAA_17;AAA_33;APS_kinase;ABC_tran	SRP54-type protein, GTPase domain;SRP54-type protein, helical bundle domain;Zeta toxin;AAA domain;AAA domain;AAA domain;Adenylylsulphate kinase;ABC transporter	<a target="_blank" href="https://www.ncbi.nlm.nih.gov/protein/sp|P10121|FTSY_ECOLI;/">sp|P10121|FTSY_ECOLI;</a>	Signal recognition particle receptor FtsY OS=Escherichia coli;	COG0552	U:Intracellular trafficking, secretion, and vesicular transport	------	------	K03110	ftsY	map02024;map03070;map03060	Quorum sensing;Bacterial secretion system;Protein export
FPV33_RS18275	Cluster 1	fepC	iron-enterobactin ABC transporter ATP-binding protein	3.721	1.89564	8.65567e-10	5.15314e-09	yes	up	ref_gene	mRNA	<a target="_blank" href="https://www.ncbi.nlm.nih.gov/protein/WP_015367776.1/">WP_015367776.1</a>	iron-enterobactin ABC transporter ATP-binding protein [Klebsiella aerogenes]	PF00005.29;PF13304.8;PF02463.21;PF13191.8;PF13555.8;PF01078.23;PF13476.8;PF13175.8;PF13401.8;PF13173.8;PF13521.8	ABC_tran;AAA_21;SMC_N;AAA_16;AAA_29;Mg_chelatase;AAA_23;AAA_15;AAA_22;AAA_14;AAA_28	ABC transporter;AAA domain, putative AbiEii toxin, Type IV TA system;RecF/RecN/SMC N terminal domain;AAA ATPase domain;P-loop containing region of AAA domain;Magnesium chelatase, subunit ChlI;AAA domain;AAA ATPase domain;AAA domain;AAA domain;AAA domain	<a target="_blank" href="https://www.ncbi.nlm.nih.gov/protein/sp|P23878|FEPC_ECOLI;/">sp|P23878|FEPC_ECOLI;</a>	Ferric enterobactin transport ATP-binding protein FepC OS=Escherichia coli;	COG1120;COG1120	P:Inorganic ion transport and metabolism;H:Coenzyme transport and metabolism	GO:0042626;GO:0005524	MF:ATPase activity, coupled to transmembrane movement of substances;MF:ATP binding;	K23188	fepC	map02010	ABC transporters
FPV33_RS00730	Cluster 1	gpmM	2%2C3-bisphosphoglycerate-independent phosphoglycerate mutase	2.167	1.1156	9.02789e-10	5.36089e-09	yes	up	ref_gene	mRNA	<a target="_blank" href="https://www.ncbi.nlm.nih.gov/protein/WP_015703792.1/">WP_015703792.1</a>	2,3-bisphosphoglycerate-independent phosphoglycerate mutase [Klebsiella aerogenes]	PF01676.20;PF06415.15	Metalloenzyme;iPGM_N	Metalloenzyme superfamily;BPG-independent PGAM N-terminus	<a target="_blank" href="https://www.ncbi.nlm.nih.gov/protein/sp|A1AHE9|GPMI_ECOK1;/">sp|A1AHE9|GPMI_ECOK1;</a>	2,3-bisphosphoglycerate-independent phosphoglycerate mutase OS=Escherichia coli O1:K1 / APEC OX=405955 GN=gpmI PE=3 SV=1;	COG0696	G:Carbohydrate transport and metabolism	GO:0006007;GO:0006096;GO:0005737;GO:0046537;GO:0030145	BP:glucose catabolic process;BP:glycolytic process;CC:cytoplasm;MF:2,3-bisphosphoglycerate-independent phosphoglycerate mutase activity;MF:manganese ion binding;	K15633	gpmI	map00680;map00010;map00260	Methane metabolism;Glycolysis / Gluconeogenesis;Glycine, serine and threonine metabolism
FPV33_RS16875	Cluster 1	artQ	arginine ABC transporter permease ArtQ	2.838	1.50476	9.08475e-10	5.38771e-09	yes	up	ref_gene	mRNA	<a target="_blank" href="https://www.ncbi.nlm.nih.gov/protein/WP_015367517.1/">WP_015367517.1</a>	MULTISPECIES: arginine ABC transporter permease ArtQ [Klebsiella]	PF00528.24	BPD_transp_1	Binding-protein-dependent transport system inner membrane component	<a target="_blank" href="https://www.ncbi.nlm.nih.gov/protein/sp|P0AE35|ARTQ_ECOL6;/">sp|P0AE35|ARTQ_ECOL6;</a>	Arginine ABC transporter permease protein ArtQ OS=Escherichia coli O6:H1;	COG4215	E:Amino acid transport and metabolism	GO:0071705;GO:0043190;GO:0022857	BP:nitrogen compound transport;CC:ATP-binding cassett;MF:transmembrane transporter activity;	K09999	artQ	map02010	ABC transporters
FPV33_RS13920	Cluster 1	cfa	cyclopropane fatty acyl phospholipid synthase	2.044	1.03159	1.02012e-09	6.03428e-09	yes	up	ref_gene	mRNA	<a target="_blank" href="https://www.ncbi.nlm.nih.gov/protein/WP_020079006.1/">WP_020079006.1</a>	cyclopropane fatty acyl phospholipid synthase [Klebsiella aerogenes]	PF02353.22;PF13649.8;PF08241.14;PF13489.8;PF13847.8;PF08242.14;PF05175.16;PF07021.14;PF01135.21	CMAS;Methyltransf_25;Methyltransf_11;Methyltransf_23;Methyltransf_31;Methyltransf_12;MTS;MetW;PCMT	Mycolic acid cyclopropane synthetase;Methyltransferase domain;Methyltransferase domain;Methyltransferase domain;Methyltransferase domain;Methyltransferase domain;Methyltransferase small domain;Methionine biosynthesis protein MetW;Protein-L-isoaspartat	<a target="_blank" href="https://www.ncbi.nlm.nih.gov/protein/sp|P0A9H8|CFA_ECOL6;/">sp|P0A9H8|CFA_ECOL6;</a>	Cyclopropane-fatty-acyl-phospholipid synthase OS=Escherichia coli O6:H1;	COG2230	I:Lipid transport and metabolism	GO:0032259;GO:0008610;GO:0008825	BP:methylation;BP:lipid biosynthetic process;MF:cyclopropane-fatty-acyl-phospholipid synthase activity;	K00574	cfa	------	------
FPV33_RS03115	Cluster 1	lsrK	autoinducer-2 kinase	2.081	1.05723	1.09244e-09	6.4538e-09	yes	up	ref_gene	mRNA	<a target="_blank" href="https://www.ncbi.nlm.nih.gov/protein/WP_045364101.1/">WP_045364101.1</a>	MULTISPECIES: autoinducer-2 kinase [Klebsiella]	PF00370.23;PF02782.18	FGGY_N;FGGY_C	FGGY family of carbohydrate kinases, N-terminal domain;FGGY family of carbohydrate kinases, C-terminal domain	<a target="_blank" href="https://www.ncbi.nlm.nih.gov/protein/sp|A6TEC0|LSRK_KLEP7;/">sp|A6TEC0|LSRK_KLEP7;</a>	Autoinducer-2 kinase OS=Klebsiella pneumoniae subsp. pneumoniae;	COG1070	G:Carbohydrate transport and metabolism	------	------	K11216	lsrK	map02024	Quorum sensing
FPV33_RS17765	Cluster 1	FPV33_RS17765	DUF2517 family protein	2.202	1.13905	1.12805e-09	6.64715e-09	yes	up	ref_gene	mRNA	<a target="_blank" href="https://www.ncbi.nlm.nih.gov/protein/WP_015367687.1/">WP_015367687.1</a>	MULTISPECIES: DUF2517 family protein [Klebsiella]	PF10725.11	DUF2517	Protein of unknown function	<a target="_blank" href="https://www.ncbi.nlm.nih.gov/protein/sp|P0AAU3|YBFA_ECO57;/">sp|P0AAU3|YBFA_ECO57;</a>	Uncharacterized protein YbfA OS=Escherichia coli O157:H7 OX=83334 GN=ybfA PE=3 SV=1;	------	------	GO:0016021	CC:integral component of membrane;	------	------	------	------
FPV33_RS14945	Cluster 1	FPV33_RS14945	NarK family nitrate/nitrite MFS transporter	2.823	1.49747	1.24938e-09	7.31528e-09	yes	up	ref_gene	mRNA	<a target="_blank" href="https://www.ncbi.nlm.nih.gov/protein/WP_015705095.1/">WP_015705095.1</a>	NarK family nitrate/nitrite MFS transporter [Klebsiella aerogenes]	PF07690.18	MFS_1	Major Facilitator Superfamily	<a target="_blank" href="https://www.ncbi.nlm.nih.gov/protein/sp|P10903|NARK_ECOLI;/">sp|P10903|NARK_ECOLI;</a>	Nitrate/nitrite transporter NarK OS=Escherichia coli;	COG2223	P:Inorganic ion transport and metabolism	GO:0042128;GO:0016021;GO:0005886;GO:0015112;GO:0015113	BP:nitrate assimilation;CC:integral component of membrane;CC:plasma membrane;MF:nitrate transmembrane transporter activity;MF:nitrite transmembrane transporter activity;	K02575	narK	map00910	Nitrogen metabolism
FPV33_RS03565	Cluster 1	exbD	TonB system transport protein ExbD	2.46	1.2986	1.35977e-09	7.94148e-09	yes	up	ref_gene	mRNA	<a target="_blank" href="https://www.ncbi.nlm.nih.gov/protein/WP_015369671.1/">WP_015369671.1</a>	MULTISPECIES: TonB system transport protein ExbD [Klebsiella]	PF02472.18	ExbD	Biopolymer transport protein ExbD/TolR	<a target="_blank" href="https://www.ncbi.nlm.nih.gov/protein/sp|P0ABV4|EXBD_ECO57;/">sp|P0ABV4|EXBD_ECO57;</a>	Biopolymer transport protein ExbD OS=Escherichia coli O157:H7 OX=83334 GN=exbD PE=3 SV=1;	COG0848	U:Intracellular trafficking, secretion, and vesicular transport	GO:0015031;GO:0016021;GO:0005886;GO:0022857	BP:protein transport;CC:integral component of membrane;CC:plasma membrane;MF:transmembrane transporter activity;	K03559	exbD	------	------
FPV33_RS18840	Cluster 1	ushA	bifunctional UDP-sugar hydrolase/5'-nucleotidase UshA	2.033	1.0235	1.41294e-09	8.2405e-09	yes	up	ref_gene	mRNA	<a target="_blank" href="https://www.ncbi.nlm.nih.gov/protein/WP_063445776.1/">WP_063445776.1</a>	bifunctional UDP-sugar hydrolase/5'-nucleotidase UshA [Klebsiella aerogenes]	PF02872.20;PF00149.30	5_nucleotid_C;Metallophos	5'-nucleotidase, C-terminal domain;Calcineurin-like phosphoesterase	<a target="_blank" href="https://www.ncbi.nlm.nih.gov/protein/sp|P06196|USHA_SALTY;/">sp|P06196|USHA_SALTY;</a>	Silent protein Ush;	COG0737;COG0737	F:Nucleotide transport and metabolism;V:Defense mechanisms	GO:0009166;GO:0046872;GO:0008253;GO:0000166	BP:nucleotide catabolic process;MF:metal ion binding;MF:5'-nucleotidase activity;MF:nucleotide binding;	K11751	ushA	map00240;map00230;map00760	Pyrimidine metabolism;Purine metabolism;Nicotinate and nicotinamide metabolism
FPV33_RS10310	Cluster 1	pyrF	orotidine-5'-phosphate decarboxylase	2.186	1.12833	1.41455e-09	8.2405e-09	yes	up	ref_gene	mRNA	<a target="_blank" href="https://www.ncbi.nlm.nih.gov/protein/WP_045411341.1/">WP_045411341.1</a>	orotidine-5'-phosphate decarboxylase [Klebsiella aerogenes]	PF00215.26	OMPdecase	Orotidine 5'-phosphate decarboxylase / HUMPS family	<a target="_blank" href="https://www.ncbi.nlm.nih.gov/protein/sp|B5XS09|PYRF_KLEP3;/">sp|B5XS09|PYRF_KLEP3;</a>	Orotidine 5'-phosphate decarboxylase OS=Klebsiella pneumoniae;	COG0284	F:Nucleotide transport and metabolism	GO:0006207;GO:0044205;GO:0004590	BP:'de novo' pyrimidine nucleobase biosynthetic process;BP:'de novo' UMP biosynthetic process;MF:orotidine-5'-phosphate decarboxylase activity;	K01591	pyrF	map00240	Pyrimidine metabolism
FPV33_RS22765	Cluster 1	FPV33_RS22765	adenylosuccinate synthase	2.08	1.05624	1.43681e-09	8.35961e-09	yes	up	ref_gene	mRNA	<a target="_blank" href="https://www.ncbi.nlm.nih.gov/protein/WP_143830424.1/">WP_143830424.1</a>	adenylosuccinate synthase [Klebsiella aerogenes]	PF00709.23	Adenylsucc_synt	Adenylosuccinate synthetase	<a target="_blank" href="https://www.ncbi.nlm.nih.gov/protein/sp|A6TH93|PURA_KLEP7;/">sp|A6TH93|PURA_KLEP7;</a>	Adenylosuccinate synthetase OS=Klebsiella pneumoniae subsp. pneumoniae;	COG0104	F:Nucleotide transport and metabolism	GO:0044208;GO:0005737;GO:0004019;GO:0000287;GO:0005525	BP:'de novo' AMP biosynthetic process;CC:cytoplasm;MF:adenylosuccinate synthase activity;MF:magnesium ion binding;MF:GTP binding;	K01939	purA	map00250;map00230	Alanine, aspartate and glutamate metabolism;Purine metabolism
FPV33_RS05790	Cluster 1	torA	trimethylamine-N-oxide reductase TorA	2.191	1.13172	1.46166e-09	8.4828e-09	yes	up	ref_gene	mRNA	<a target="_blank" href="https://www.ncbi.nlm.nih.gov/protein/WP_047040642.1/">WP_047040642.1</a>	trimethylamine-N-oxide reductase TorA [Klebsiella aerogenes]	PF00384.24;PF01568.23;PF18364.3	Molybdopterin;Molydop_binding;Molybdopterin_N	Molybdopterin oxidoreductase;Molydopterin dinucleotide binding domain;Molybdopterin oxidoreductase N-terminal domain	<a target="_blank" href="https://www.ncbi.nlm.nih.gov/protein/sp|P44798|TORZ_HAEIN;/">sp|P44798|TORZ_HAEIN;</a>	Trimethylamine-N-oxide reductase OS=Haemophilus influenzae;	COG0243	C:Energy production and conversion	GO:0042597;GO:0050626;GO:0046872;GO:0043546	CC:periplasmic space;MF:trimethylamine-N-oxide reductas;MF:metal ion binding;MF:molybdopterin cofactor binding;	K07812	torZ	map00680	Methane metabolism
FPV33_RS22985	Cluster 1	FPV33_RS22985	co-chaperone GroES	2.28	1.18876	1.47436e-09	8.54572e-09	yes	up	ref_gene	mRNA	<a target="_blank" href="https://www.ncbi.nlm.nih.gov/protein/WP_003855929.1/">WP_003855929.1</a>	MULTISPECIES: co-chaperone GroES [Enterobacterales]	PF00166.23	Cpn10	Chaperonin 10 Kd subunit	<a target="_blank" href="https://www.ncbi.nlm.nih.gov/protein/sp|B5Y369|CH10_KLEP3;/">sp|B5Y369|CH10_KLEP3;</a>	10 kDa chaperonin OS=Klebsiella pneumoniae;	COG0234	O:Posttranslational modification, protein turnover, chaperones	GO:0006457;GO:0005737;GO:0005524;GO:0016887	BP:protein folding;CC:cytoplasm;MF:ATP binding;MF:ATPase activity;	K04078	groES	------	------
FPV33_RS13380	Cluster 1	mdtJ	multidrug/spermidine efflux SMR transporter subunit MdtJ	2.158	1.10975	1.5109e-09	8.74651e-09	yes	up	ref_gene	mRNA	<a target="_blank" href="https://www.ncbi.nlm.nih.gov/protein/WP_021463805.1/">WP_021463805.1</a>	MULTISPECIES: multidrug/spermidine efflux SMR transporter subunit MdtJ [Klebsiella]	PF00893.21	Multi_Drug_Res	Small Multidrug Resistance protein	<a target="_blank" href="https://www.ncbi.nlm.nih.gov/protein/sp|A6T8S5|MDTJ_KLEP7;/">sp|A6T8S5|MDTJ_KLEP7;</a>	Spermidine export protein MdtJ OS=Klebsiella pneumoniae subsp. pneumoniae;	COG2076	V:Defense mechanisms	GO:0016021;GO:0005886;GO:0015606	CC:integral component of membrane;CC:plasma membrane;MF:spermidine transmembrane transporter activity;	K11743	mdtJ	------	------
FPV33_RS07055	Cluster 1	FPV33_RS07055	hypothetical protein	2.882	1.52693	1.55806e-09	8.99693e-09	yes	up	ref_gene	mRNA	<a target="_blank" href="https://www.ncbi.nlm.nih.gov/protein/WP_015706168.1/">WP_015706168.1</a>	hypothetical protein [Klebsiella aerogenes]	------	------	------	------	------	------	------	------	------	------	------	------	------
FPV33_RS18030	Cluster 1	rlmH	23S rRNA (pseudouridine(1915)-N(3))-methyltransferase RlmH	2.52	1.33316	1.83937e-09	1.05684e-08	yes	up	ref_gene	mRNA	<a target="_blank" href="https://www.ncbi.nlm.nih.gov/protein/WP_015367732.1/">WP_015367732.1</a>	MULTISPECIES: 23S rRNA (pseudouridin	PF02590.19	SPOUT_MTase	Predicted SPOUT methyltransferase	<a target="_blank" href="https://www.ncbi.nlm.nih.gov/protein/sp|B5XZR8|RLMH_KLEP3;/">sp|B5XZR8|RLMH_KLEP3;</a>	Ribosomal RNA large subunit methyltransferase H OS=Klebsiella pneumoniae;	COG1576	J:Translation, ribosomal structure and biogenesis	GO:0005737;GO:0070038	CC:cytoplasm;MF:rRN;	K00783	rlmH	------	------
FPV33_RS17240	Cluster 1	dinG	ATP-dependent DNA helicase DinG	2.119	1.08338	1.97459e-09	1.1317e-08	yes	up	ref_gene	mRNA	<a target="_blank" href="https://www.ncbi.nlm.nih.gov/protein/WP_063445680.1/">WP_063445680.1</a>	ATP-dependent DNA helicase DinG [Klebsiella aerogenes]	PF13307.8;PF06733.17;PF00270.31;PF04851.17	Helicase_C_2;DEAD_2;DEAD;ResIII	Helicase C-terminal domain;DEAD_2;DEAD/DEAH box helicase;Type III restriction enzyme, res subunit	<a target="_blank" href="https://www.ncbi.nlm.nih.gov/protein/sp|Q8ZQN7|DING_SALTY;/">sp|Q8ZQN7|DING_SALTY;</a>	ATP-dependent DNA helicase DinG OS=Salmonella typhimurium;	COG1199	L:Replication, recombination and repair	GO:0006139;GO:0016818;GO:0051539;GO:0003677;GO:0003678;GO:0046872;GO:0005524	BP:nucleobase-containing compound metabolic process;MF:hydrolase activity, acting on acid anhydrides, in phosphorus-containing anhydrides;MF:4 iron, 4 sulfur cluster binding;MF:DNA binding;MF:DNA helicase activity;MF:metal ion binding;MF:ATP binding;	K03722	dinG	------	------
FPV33_RS09120	Cluster 1	FPV33_RS09120	YebC/PmpR family DNA-binding transcriptional regulator	2.173	1.11943	1.99822e-09	1.14382e-08	yes	up	ref_gene	mRNA	<a target="_blank" href="https://www.ncbi.nlm.nih.gov/protein/WP_196092694.1/">WP_196092694.1</a>	YebC/PmpR family DNA-binding transcriptional regulator [Klebsiella aerogenes]	PF01709.22	Transcrip_reg	Transcriptional regulator	<a target="_blank" href="https://www.ncbi.nlm.nih.gov/protein/sp|B5XQ02|Y1906_KLEP3;/">sp|B5XQ02|Y1906_KLEP3;</a>	Probable transcriptional regulatory protein KPK_1906 OS=Klebsiella pneumoniae;	COG0217;COG0217	K:Transcription;J:Translation, ribosomal structure and biogenesis	GO:0006355;GO:0005737;GO:0003677	BP:regulation of transcription, DNA-templated;CC:cytoplasm;MF:DNA binding;	------	------	------	------
FPV33_RS18025	Cluster 1	rsfS	ribosome silencing factor	2.11	1.07731	2.11044e-09	1.20656e-08	yes	up	ref_gene	mRNA	<a target="_blank" href="https://www.ncbi.nlm.nih.gov/protein/WP_063446005.1/">WP_063446005.1</a>	ribosome silencing factor [Klebsiella aerogenes]	PF02410.17	RsfS	Ribosomal silencing factor during starvation	<a target="_blank" href="https://www.ncbi.nlm.nih.gov/protein/sp|P0AAT7|IOJAP_ECOL6;/">sp|P0AAT7|IOJAP_ECOL6;</a>	Ribosomal silencing factor RsfS OS=Escherichia coli O6:H1;	COG0799	J:Translation, ribosomal structure and biogenesis	GO:0017148;GO:0090071;GO:0042256;GO:0005737	BP:negative regulation of translation;BP:negative regulation of ribosome biogenesis;BP:mature ribosome assembly;CC:cytoplasm;	K09710	ybeB	------	------
FPV33_RS15550	Cluster 1	FPV33_RS15550	YceK/YidQ family lipoprotein	3.919	1.97061	2.18654e-09	1.24698e-08	yes	up	ref_gene	mRNA	<a target="_blank" href="https://www.ncbi.nlm.nih.gov/protein/WP_015367215.1/">WP_015367215.1</a>	MULTISPECIES: YceK/YidQ family lipoprotein [Enterobacteriaceae]	PF07119.14	DUF1375	Protein of unknown function	<a target="_blank" href="https://www.ncbi.nlm.nih.gov/protein/sp|P0AB32|YCEK_ECO57;/">sp|P0AB32|YCEK_ECO57;</a>	Uncharacterized protein YceK OS=Escherichia coli O157:H7 OX=83334 GN=yceK PE=3 SV=1;	COG5645	S:Function unknown	------	------	------	------	------	------
FPV33_RS20720	Cluster 1	secM	secA translation cis-regulator SecM	2.213	1.14603	2.29228e-09	1.30566e-08	yes	up	ref_gene	mRNA	<a target="_blank" href="https://www.ncbi.nlm.nih.gov/protein/WP_015368240.1/">WP_015368240.1</a>	secA translation cis-regulator SecM [Klebsiella aerogenes]	PF06558.14;PF10818.10	SecM;DUF2547	Secretion monitor precursor protein;Protein of unknown function	<a target="_blank" href="https://www.ncbi.nlm.nih.gov/protein/sp|A6T4P0|SECM_KLEP7;/">sp|A6T4P0|SECM_KLEP7;</a>	Secretion monitor OS=Klebsiella pneumoniae subsp. pneumoniae;	------	------	GO:0005829;GO:0042597;GO:0045182	CC:cytosol;CC:periplasmic space;MF:translation regulator activity;	K13301	secM	map03070;map03060	Bacterial secretion system;Protein export
FPV33_RS20740	Cluster 1	ftsQ	cell division protein FtsQ	2.285	1.19219	2.34966e-09	1.33341e-08	yes	up	ref_gene	mRNA	<a target="_blank" href="https://www.ncbi.nlm.nih.gov/protein/WP_015368242.1/">WP_015368242.1</a>	MULTISPECIES: cell division protein FtsQ [Klebsiella]	PF03799.17;PF08478.12	FtsQ;POTRA_1	Cell division protein FtsQ;POTRA domain, FtsQ-type	<a target="_blank" href="https://www.ncbi.nlm.nih.gov/protein/sp|Q7CR81|FTSQ_SALTY;/">sp|Q7CR81|FTSQ_SALTY;</a>	Cell division protein FtsQ OS=Salmonella typhimurium;	COG1589	D:Cell cycle control, cell division, chromosome partitioning	GO:0090529;GO:0043093;GO:0032153;GO:0005887	BP:cell septum assembly;BP:FtsZ-dependent cytokinesis;CC:cell division site;CC:integral component of plasma membrane;	K03589	ftsQ	map04112	Cell cycle - Caulobacter
FPV33_RS05115	Cluster 1	surE	5'/3'-nucleotidase SurE	2.427	1.279	2.84584e-09	1.6051e-08	yes	up	ref_gene	mRNA	<a target="_blank" href="https://www.ncbi.nlm.nih.gov/protein/WP_143830291.1/">WP_143830291.1</a>	5'/3'-nucleotidase SurE [Klebsiella aerogenes]	PF01975.19	SurE	Survival protein SurE	<a target="_blank" href="https://www.ncbi.nlm.nih.gov/protein/sp|B5XV37|SURE_KLEP3;/">sp|B5XV37|SURE_KLEP3;</a>	5'/3'-nucleotidase SurE OS=Klebsiella pneumoniae;	COG0496	L:Replication, recombination and repair	GO:0005737;GO:0008254;GO:0008253;GO:0000166;GO:0004309;GO:0046872	CC:cytoplasm;MF:3'-nucleotidase activity;MF:5'-nucleotidase activity;MF:nucleotide binding;MF:exopolyphosphatase activity;MF:metal ion binding;	K03787	surE	map00240;map00230;map00760	Pyrimidine metabolism;Purine metabolism;Nicotinate and nicotinamide metabolism
FPV33_RS17175	Cluster 1	ompX	outer membrane protein OmpX	2.178	1.12274	2.95767e-09	1.6641e-08	yes	up	ref_gene	mRNA	<a target="_blank" href="https://www.ncbi.nlm.nih.gov/protein/WP_015367577.1/">WP_015367577.1</a>	MULTISPECIES: outer membrane protein OmpX [Klebsiella]	PF13505.8;PF06316.13;PF14905.8	OMP_b-brl;Ail_Lom;OMP_b-brl_3	Outer membrane protein beta-barrel domain;Enterobacterial Ail/Lom protein;Outer membrane protein beta-barrel family	<a target="_blank" href="https://www.ncbi.nlm.nih.gov/protein/sp|P25253|OMPX_ENTCL;/">sp|P25253|OMPX_ENTCL;</a>	Outer membrane protein X OS=Enterobacter cloacae OX=550 GN=ompX PE=1 SV=1;	COG3637	M:Cell wall/membrane/envelope biogenesis	GO:0044384;GO:0009279	CC:host outer membrane;CC:cell outer membrane;	K11934	ompX	------	------
FPV33_RS22025	Cluster 1	FPV33_RS22025	DUF2574 family protein	2.946	1.55874	3.10666e-09	1.74579e-08	yes	up	ref_gene	mRNA	<a target="_blank" href="https://www.ncbi.nlm.nih.gov/protein/WP_072056278.1/">WP_072056278.1</a>	DUF2574 family protein [Klebsiella aerogenes]	PF10836.10	DUF2574	Protein of unknown function	<a target="_blank" href="https://www.ncbi.nlm.nih.gov/protein/sp|P33344|YEHE_ECOLI;/">sp|P33344|YEHE_ECOLI;</a>	Uncharacterized protein YehE OS=Escherichia coli;	------	------	------	------	------	------	------	------
FPV33_RS05425	Cluster 1	FPV33_RS05425	PTS glucitol/sorbitol transporter subunit IIC	4.336	2.11634	3.28389e-09	1.8409e-08	yes	up	ref_gene	mRNA	<a target="_blank" href="https://www.ncbi.nlm.nih.gov/protein/WP_020078113.1/">WP_020078113.1</a>	PTS glucitol/sorbitol transporter subunit IIC [Klebsiella aerogenes]	PF03608.15	EII-GUT	PTS system enzyme II sorbitol-specific factor	<a target="_blank" href="https://www.ncbi.nlm.nih.gov/protein/sp|P56579|PTHC_ECOLI;/">sp|P56579|PTHC_ECOLI;</a>	PTS system glucitol/sorbitol-specific EIIC component OS=Escherichia coli;	COG3730	G:Carbohydrate transport and metabolism	------	------	K02783	srlA	map02060;map00051	Phosphotransferase system (PTS);Fructose and mannose metabolism
FPV33_RS23940	Cluster 1	argH	argininosuccinate lyase	2.112	1.07843	3.99836e-09	2.22249e-08	yes	up	ref_gene	mRNA	<a target="_blank" href="https://www.ncbi.nlm.nih.gov/protein/WP_045362519.1/">WP_045362519.1</a>	argininosuccinate lyase [Klebsiella aerogenes]	PF00206.22;PF14698.8	Lyase_1;ASL_C2	Lyase;Argininosuccinate lyase C-terminal	<a target="_blank" href="https://www.ncbi.nlm.nih.gov/protein/sp|A8AKW2|ARLY_CITK8;/">sp|A8AKW2|ARLY_CITK8;</a>	Argininosuccinate lyase OS=Citrobacter koseri;	COG0165	E:Amino acid transport and metabolism	GO:0042450;GO:0005737;GO:0004056	BP:arginine biosynthetic process via ornithine;CC:cytoplasm;MF:argininosuccinate lyase activity;	K01755	argH	map00220;map00250	Arginine biosynthesis;Alanine, aspartate and glutamate metabolism
FPV33_RS17630	Cluster 1	tolR	colicin uptake protein TolR	2.267	1.18097	4.1898e-09	2.3233e-08	yes	up	ref_gene	mRNA	<a target="_blank" href="https://www.ncbi.nlm.nih.gov/protein/WP_015367661.1/">WP_015367661.1</a>	MULTISPECIES: colicin uptake protein TolR [Enterobacteriaceae]	PF02472.18	ExbD	Biopolymer transport protein ExbD/TolR	<a target="_blank" href="https://www.ncbi.nlm.nih.gov/protein/sp|P0ABV8|TOLR_ECO57;/">sp|P0ABV8|TOLR_ECO57;</a>	Tol-Pal system protein TolR OS=Escherichia coli O157:H7 OX=83334 GN=tolR PE=3 SV=1;	COG0848	U:Intracellular trafficking, secretion, and vesicular transport	GO:0015031;GO:0007049;GO:0051301;GO:0005887;GO:0022857	BP:protein transport;BP:cell cycle;BP:cell division;CC:integral component of plasma membrane;MF:transmembrane transporter activity;	K03560	tolR	------	------
FPV33_RS05920	Cluster 1	rplS	50S ribosomal protein L19	2.026	1.01842	4.42352e-09	2.44995e-08	yes	up	ref_gene	mRNA	<a target="_blank" href="https://www.ncbi.nlm.nih.gov/protein/ALD05087.1/">ALD05087.1</a>	hypothetical protein AKG92_07315 [Klebsiella quasipneumoniae]	PF01245.22	Ribosomal_L19	Ribosomal protein L19	<a target="_blank" href="https://www.ncbi.nlm.nih.gov/protein/sp|A7MEG5|RL19_CROS8;/">sp|A7MEG5|RL19_CROS8;</a>	50S ribosomal protein L19 OS=Cronobacter sakazakii;	COG0335	J:Translation, ribosomal structure and biogenesis	GO:0006412;GO:0005840;GO:0003735;GO:0016740;GO:0016301	BP:translation;CC:ribosome;MF:structural constituent of ribosome;MF:transferase activity;MF:kinase activity;	K02884	rplS	map03010	Ribosome
FPV33_RS24830	Cluster 1	rbsA	ribose ABC transporter ATP-binding protein RbsA	2.18	1.1242	5.06481e-09	2.78837e-08	yes	up	ref_gene	mRNA	<a target="_blank" href="https://www.ncbi.nlm.nih.gov/protein/WP_063447010.1/">WP_063447010.1</a>	ribose ABC transporter ATP-binding protein RbsA [Klebsiella aerogenes]	PF00005.29;PF13304.8;PF02463.21;PF03193.18	ABC_tran;AAA_21;SMC_N;RsgA_GTPase	ABC transporter;AAA domain, putative AbiEii toxin, Type IV TA system;RecF/RecN/SMC N terminal domain;RsgA GTPase	<a target="_blank" href="https://www.ncbi.nlm.nih.gov/protein/sp|Q0TAW0|RBSA_ECOL5;/">sp|Q0TAW0|RBSA_ECOL5;</a>	Ribose import ATP-binding protein RbsA OS=Escherichia coli O6:K15:H31;	COG1129	G:Carbohydrate transport and metabolism	GO:0005886;GO:0015611;GO:0016787;GO:0005524	CC:plasma membrane;MF:D-ribose-importing ATPase activity;MF:hydrolase activity;MF:ATP binding;	K10441	rbsA	map02010	ABC transporters
FPV33_RS02790	Cluster 1	truB	tRNA pseudouridine(55) synthase TruB	2.29	1.19522	5.26823e-09	2.8969e-08	yes	up	ref_gene	mRNA	<a target="_blank" href="https://www.ncbi.nlm.nih.gov/protein/WP_015369526.1/">WP_015369526.1</a>	tRNA pseudouridine(55) synthase TruB [Klebsiella aerogenes]	PF01509.20;PF16198.7;PF09157.13	TruB_N;TruB_C_2;TruB-C_2	TruB family pseudouridylate synthase;tRNA pseudouridylate synthase B C-terminal domain;Pseudouridine synthase II TruB, C-terminal	<a target="_blank" href="https://www.ncbi.nlm.nih.gov/protein/sp|A6TEI5|TRUB_KLEP7;/">sp|A6TEI5|TRUB_KLEP7;</a>	tRNA pseudouridine synthase B OS=Klebsiella pneumoniae subsp. pneumoniae;	COG0130	J:Translation, ribosomal structure and biogenesis	GO:0031119;GO:0106029;GO:0016829;GO:0003723	BP:tRNA pseudouridine synthesis;MF:tRNA pseudouridine synthase activity;MF:lyase activity;MF:RNA binding;	K03177	truB	------	------
FPV33_RS13715	Cluster 1	blr	division septum protein Blr	5.928	2.56756	5.46976e-09	3.00413e-08	yes	up	ref_gene	mRNA	<a target="_blank" href="https://www.ncbi.nlm.nih.gov/protein/WP_015366847.1/">WP_015366847.1</a>	MULTISPECIES: division septum protein Blr [Klebsiella]	------	------	------	<a target="_blank" href="https://www.ncbi.nlm.nih.gov/protein/sp|P56976|BLR_ECOLI;/">sp|P56976|BLR_ECOLI;</a>	Divisome-associated membrane protein Blr OS=Escherichia coli;	------	------	GO:0016021	CC:integral component of membrane;	K22718	blr	------	------
FPV33_RS13730	Cluster 1	FPV33_RS13730	DUF2569 domain-containing protein	2.196	1.13474	5.80123e-09	3.1786e-08	yes	up	ref_gene	mRNA	<a target="_blank" href="https://www.ncbi.nlm.nih.gov/protein/WP_015366850.1/">WP_015366850.1</a>	DUF2569 domain-containing protein [Klebsiella aerogenes]	PF10754.11	DUF2569	Protein of unknown function	<a target="_blank" href="https://www.ncbi.nlm.nih.gov/protein/sp|P76180|YDGK_ECOLI;/">sp|P76180|YDGK_ECOLI;</a>	Inner membrane protein YdgK OS=Escherichia coli;	------	------	GO:0016021	CC:integral component of membrane;	------	------	------	------
FPV33_RS16870	Cluster 1	artJ	arginine ABC transporter substrate-binding protein	2.011	1.00825	5.88175e-09	3.21127e-08	yes	up	ref_gene	mRNA	<a target="_blank" href="https://www.ncbi.nlm.nih.gov/protein/WP_015367516.1/">WP_015367516.1</a>	MULTISPECIES: arginine ABC transporter substrate-binding protein [Klebsiella]	PF00497.22;PF10613.11	SBP_bac_3;Lig_chan-Glu_bd	Bacterial extracellular solute-binding proteins, family 3;Ligated ion channel L-glutamate- and glycine-binding site	<a target="_blank" href="https://www.ncbi.nlm.nih.gov/protein/sp|P30859|ARTI_ECOLI;/">sp|P30859|ARTI_ECOLI;</a>	Putative ABC transporter arginine-binding protein 2 OS=Escherichia coli;	COG0834;COG0834	E:Amino acid transport and metabolism;T:Signal transduction mechanisms	GO:0006865;GO:0016020;GO:0030288;GO:0015276	BP:amino acid transport;CC:membrane;CC:outer membrane-bounded periplasmic space;MF:ligand-gated ion channel activity;	K09997	artI	map02010	ABC transporters
FPV33_RS22010	Cluster 1	rbbA	ribosome-associated ATPase/putative transporter RbbA	2.227	1.15502	6.57588e-09	3.57331e-08	yes	up	ref_gene	mRNA	<a target="_blank" href="https://www.ncbi.nlm.nih.gov/protein/WP_063446269.1/">WP_063446269.1</a>	ribosome-associated ATPase/putative transporter RbbA [Klebsiella aerogenes]	PF00005.29;PF12698.9;PF12679.9;PF13304.8;PF01061.26;PF12730.9	ABC_tran;ABC2_membrane_3;ABC2_membrane_2;AAA_21;ABC2_membrane;ABC2_membrane_4	ABC transporter;ABC-2 family transporter protein;ABC-2 family transporter protein;AAA domain, putative AbiEii toxin, Type IV TA system;ABC-2 type transporter;ABC-2 family transporter protein	<a target="_blank" href="https://www.ncbi.nlm.nih.gov/protein/sp|P37624|RBBA_ECOLI;/">sp|P37624|RBBA_ECOLI;</a>	Ribosome-associated ATPase OS=Escherichia coli;	COG0842	V:Defense mechanisms	GO:0043190;GO:0042626;GO:0005524	CC:ATP-binding cassett;MF:ATPase activity, coupled to transmembrane movement of substances;MF:ATP binding;	K13926	rbbA	------	------
FPV33_RS20310	Cluster 1	lpxB	lipid-A-disaccharide synthase	2.63	1.39495	6.94194e-09	3.76778e-08	yes	up	ref_gene	mRNA	<a target="_blank" href="https://www.ncbi.nlm.nih.gov/protein/WP_015704449.1/">WP_015704449.1</a>	lipid-A-disaccharide synthase [Klebsiella aerogenes]	PF02684.17	LpxB	Lipid-A-disaccharide synthetase	<a target="_blank" href="https://www.ncbi.nlm.nih.gov/protein/sp|A6T4Y4|LPXB_KLEP7;/">sp|A6T4Y4|LPXB_KLEP7;</a>	Lipid-A-disaccharide synthase OS=Klebsiella pneumoniae subsp. pneumoniae;	COG0763	M:Cell wall/membrane/envelope biogenesis	GO:0009245;GO:0008915	BP:lipid A biosynthetic process;MF:lipid-A-disaccharide synthase activity;	K00748	lpxB	map00540	Lipopolysaccharide biosynthesis
FPV33_RS09845	Cluster 1	FPV33_RS09845	CTP synthase	2.058	1.04099	8.29344e-09	4.48021e-08	yes	up	ref_gene	mRNA	<a target="_blank" href="https://www.ncbi.nlm.nih.gov/protein/WP_047079521.1/">WP_047079521.1</a>	CTP synthase [Klebsiella aerogenes]	PF00117.30;PF07722.15	GATase;Peptidase_C26	Glutamine amidotransferase class-I;Peptidase C26	<a target="_blank" href="https://www.ncbi.nlm.nih.gov/protein/sp|Q976E9|PYRG_SULTO;/">sp|Q976E9|PYRG_SULTO;</a>	CTP synthase OS=Sulfurisphaera tokodaii;	COG0504	F:Nucleotide transport and metabolism	GO:0044210;GO:0003883;GO:0005524	BP:'de novo' CTP biosynthetic process;MF:CTP synthase activity;MF:ATP binding;	------	------	------	------
FPV33_RS05060	Cluster 1	cysH	phosphoadenosine phosphosulfate reductase	3.051	1.60921	9.07251e-09	4.88389e-08	yes	up	ref_gene	mRNA	<a target="_blank" href="https://www.ncbi.nlm.nih.gov/protein/WP_015369976.1/">WP_015369976.1</a>	MULTISPECIES: phosphoadenosine phosphosulfate reductase [Klebsiella]	PF01507.21	PAPS_reduct	Phosphoadenosine phosphosulfate reductase family	<a target="_blank" href="https://www.ncbi.nlm.nih.gov/protein/sp|A8ANW8|CYSH_CITK8;/">sp|A8ANW8|CYSH_CITK8;</a>	Phosphoadenosine 5'-phosphosulfate reductase OS=Citrobacter koseri;	COG0175;COG0175	E:Amino acid transport and metabolism;H:Coenzyme transport and metabolism	GO:0070814;GO:0019379;GO:0005737;GO:0004604	BP:hydrogen sulfide biosynthetic process;BP:sulfate assimilation, phosphoadenylyl sulfate reduction by phosphoadenylyl-sulfate reductas;CC:cytoplasm;MF:phosphoadenylyl-sulfate reductas;	K00390	cysH	map00920	Sulfur metabolism
FPV33_RS09960	Cluster 1	FPV33_RS09960	DNA topoisomerase III	2.004	1.00256	9.71215e-09	5.21604e-08	yes	up	ref_gene	mRNA	<a target="_blank" href="https://www.ncbi.nlm.nih.gov/protein/WP_015705779.1/">WP_015705779.1</a>	DNA topoisomerase III [Klebsiella aerogenes]	PF01131.22;PF01751.24	Topoisom_bac;Toprim	DNA topoisomerase;Toprim domain	<a target="_blank" href="https://www.ncbi.nlm.nih.gov/protein/sp|P14294|TOP3_ECOLI;/">sp|P14294|TOP3_ECOLI;</a>	DNA topoisomerase 3 OS=Escherichia coli;	COG0550	L:Replication, recombination and repair	GO:0006265;GO:0003917;GO:0000287;GO:0003677	BP:DNA topological change;MF:DNA topoisomerase type I activity;MF:magnesium ion binding;MF:DNA binding;	K03169	topB	------	------
FPV33_RS05785	Cluster 1	FPV33_RS05785	NapC/NirT family cytochrome c	2.32	1.21442	1.0008e-08	5.36242e-08	yes	up	ref_gene	mRNA	<a target="_blank" href="https://www.ncbi.nlm.nih.gov/protein/WP_006798114.1/">WP_006798114.1</a>	MULTISPECIES: NapC/NirT family cytochrome c [Enterobacteriaceae]	PF03264.16;PF14522.8;PF14537.8	Cytochrom_NNT;Cytochrome_C7;Cytochrom_c3_2	NapC/NirT cytochrome c family, N-terminal region;Cytochrome c7 and related cytochrome c;Cytochrome c3	<a target="_blank" href="https://www.ncbi.nlm.nih.gov/protein/sp|P44799|TORY_HAEIN;/">sp|P44799|TORY_HAEIN;</a>	Cytochrome c-type protein TorY OS=Haemophilus influenzae;	COG3005	C:Energy production and conversion	GO:0016021;GO:0009276;GO:0005886;GO:0020037;GO:0005506;GO:0009055	CC:integral component of membrane;CC:Gram-negative-bacterium-type cell wall;CC:plasma membrane;MF:heme binding;MF:iron ion binding;MF:electron carrier activity;	K03532	torC	map00680;map02020	Methane metabolism;Two-component system
FPV33_RS18790	Cluster 1	fetB	iron export ABC transporter permease subunit FetB	2.061	1.04306	1.10724e-08	5.91897e-08	yes	up	ref_gene	mRNA	<a target="_blank" href="https://www.ncbi.nlm.nih.gov/protein/WP_015367890.1/">WP_015367890.1</a>	MULTISPECIES: iron export ABC transporter permease subunit FetB [Klebsiella]	PF03649.15	UPF0014	Uncharacterised protein family	<a target="_blank" href="https://www.ncbi.nlm.nih.gov/protein/sp|P77307|FETB_ECOLI;/">sp|P77307|FETB_ECOLI;</a>	Probable iron export permease protein FetB OS=Escherichia coli;	COG0390	P:Inorganic ion transport and metabolism	GO:0016021	CC:integral component of membrane;	K02069	fetB	------	------
FPV33_RS12110	Cluster 1	FPV33_RS12110	bestrophin family ion channel	2.084	1.05909	1.11224e-08	5.9388e-08	yes	up	ref_gene	mRNA	<a target="_blank" href="https://www.ncbi.nlm.nih.gov/protein/WP_015366502.1/">WP_015366502.1</a>	hypothetical protein [Klebsiella aerogenes]	PF01062.23	Bestrophin	Bestrophin, RFP-TM, chloride channel	<a target="_blank" href="https://www.ncbi.nlm.nih.gov/protein/sp|Q8Z706|YNEE_SALTI;/">sp|Q8Z706|YNEE_SALTI;</a>	UPF0187 protein YneE OS=Salmonella typhi OX=90370 GN=yneE PE=3 SV=2;	COG3781	P:Inorganic ion transport and metabolism	GO:0016021;GO:0005254	CC:integral component of membrane;MF:chloride channel activity;	K08994	yneE	------	------
FPV33_RS09220	Cluster 1	FPV33_RS09220	DNA polymerase III subunit theta	2.436	1.28467	1.14092e-08	6.08493e-08	yes	up	ref_gene	mRNA	<a target="_blank" href="https://www.ncbi.nlm.nih.gov/protein/WP_015366007.1/">WP_015366007.1</a>	MULTISPECIES: DNA polymerase III subunit theta [Klebsiella]	PF06440.13	DNA_pol3_theta	DNA polymerase III, theta subunit	<a target="_blank" href="https://www.ncbi.nlm.nih.gov/protein/sp|P0ABT0|HOLE_ECO57;/">sp|P0ABT0|HOLE_ECO57;</a>	DNA polymerase III subunit theta OS=Escherichia coli O157:H7 OX=83334 GN=holE PE=3 SV=1;	------	------	GO:0006260;GO:0003887;GO:0003677	BP:DNA replication;MF:DNA-directed DNA polymerase activity;MF:DNA binding;	K02345	holE	map03430;map03440;map03030	Mismatch repair;Homologous recombination;DNA replication
FPV33_RS14270	Cluster 1	FPV33_RS14270	AraC family transcriptional regulator	2.439	1.28653	1.15243e-08	6.1392e-08	yes	up	ref_gene	mRNA	<a target="_blank" href="https://www.ncbi.nlm.nih.gov/protein/WP_045368581.1/">WP_045368581.1</a>	AraC family transcriptional regulator [Klebsiella aerogenes]	PF12625.9;PF12833.9;PF00165.25;PF02954.21;PF13384.8	Arabinose_bd;HTH_18;HTH_AraC;HTH_8;HTH_23	Arabinose-binding domain of AraC transcription regulator, N-term;Helix-turn-helix domain;Bacterial regulatory helix-turn-helix proteins, AraC family;Bacterial regulatory protein, Fis family;Homeodomain-like domain	<a target="_blank" href="https://www.ncbi.nlm.nih.gov/protein/sp|P9WMJ2|VIRS_MYCTO;/">sp|P9WMJ2|VIRS_MYCTO;</a>	HTH-type transcriptional regulator VirS OS=Mycobacterium tuberculosis;	COG2207	K:Transcription	GO:0003700;GO:0043565	MF:transcription factor activity, sequence-specific DNA binding;MF:sequence-specific DNA binding;	------	------	------	------
FPV33_RS11140	Cluster 1	hslJ	heat shock protein HslJ	3.8	1.92612	1.31335e-08	6.95623e-08	yes	up	ref_gene	mRNA	<a target="_blank" href="https://www.ncbi.nlm.nih.gov/protein/WP_015366322.1/">WP_015366322.1</a>	heat shock protein HslJ [Klebsiella aerogenes]	PF03724.18	META	META domain	<a target="_blank" href="https://www.ncbi.nlm.nih.gov/protein/sp|P52644|HSLJ_ECOLI;/">sp|P52644|HSLJ_ECOLI;</a>	Heat shock protein HslJ OS=Escherichia coli;	COG3187	O:Posttranslational modification, protein turnover, chaperones	------	------	K03668	hslJ	------	------
FPV33_RS08260	Cluster 1	FPV33_RS08260	mannitol dehydrogenase family protein	2.589	1.37217	1.45415e-08	7.66674e-08	yes	up	ref_gene	mRNA	<a target="_blank" href="https://www.ncbi.nlm.nih.gov/protein/WP_063446120.1/">WP_063446120.1</a>	mannitol dehydrogenase family protein [Klebsiella aerogenes]	PF08125.15;PF01232.25	Mannitol_dh_C;Mannitol_dh	Mannitol dehydrogenase C-terminal domain;Mannitol dehydrogenase Rossmann domain	<a target="_blank" href="https://www.ncbi.nlm.nih.gov/protein/sp|O52720|DALD_KLEPN;/">sp|O52720|DALD_KLEPN;</a>	D-arabinitol 4-dehydrogenase OS=Klebsiella pneumoniae OX=573 GN=dalD PE=3 SV=1;	COG0246	G:Carbohydrate transport and metabolism	GO:0016491	MF:oxidoreductase activity;	K00007	dalD	map00040;map00051	Pentose and glucuronate interconversions;Fructose and mannose metabolism
FPV33_RS08745	Cluster 1	FPV33_RS08745	2Fe-2S iron-sulfur cluster-binding protein	4.12	2.04275	1.54224e-08	8.0941e-08	yes	up	ref_gene	mRNA	<a target="_blank" href="https://www.ncbi.nlm.nih.gov/protein/WP_026612260.1/">WP_026612260.1</a>	(2Fe-2S)-binding protein [Klebsiella aerogenes]	PF00111.29	Fer2	2Fe-2S iron-sulfur cluster binding domain	<a target="_blank" href="https://www.ncbi.nlm.nih.gov/protein/sp|P0CY92|FER4_RHOCA;/">sp|P0CY92|FER4_RHOCA;</a>	Ferredoxin-4 OS=Rhodobacter capsulatus OX=1061 GN=fdxC PE=3 SV=1;	COG0633	C:Energy production and conversion	GO:0051537;GO:0009055	MF:2 iron, 2 sulfur cluster binding;MF:electron carrier activity;	------	------	------	------
FPV33_RS22575	Cluster 1	tamA	autotransporter assembly complex protein TamA	2.034	1.02401	1.58258e-08	8.29638e-08	yes	up	ref_gene	mRNA	<a target="_blank" href="https://www.ncbi.nlm.nih.gov/protein/WP_032706723.1/">WP_032706723.1</a>	autotransporter assembly complex protein TamA [Klebsiella aerogenes]	PF01103.25;PF17243.4;PF07244.17	Omp85;POTRA_TamA_1;POTRA	Omp85 superfamily domain;POTRA domain TamA domain 1;Surface antigen variable number repeat	<a target="_blank" href="https://www.ncbi.nlm.nih.gov/protein/sp|D2TN56|TAMA_CITRI;/">sp|D2TN56|TAMA_CITRI;</a>	Translocation and assembly module subunit TamA OS=Citrobacter rodentium;	COG0729	M:Cell wall/membrane/envelope biogenesis	GO:0009279	CC:cell outer membrane;	K07278	tamA	------	------
FPV33_RS02240	Cluster 1	FPV33_RS02240	type I DNA topoisomerase	2.232	1.15844	1.72612e-08	9.02615e-08	yes	up	ref_gene	mRNA	<a target="_blank" href="https://www.ncbi.nlm.nih.gov/protein/WP_063421674.1/">WP_063421674.1</a>	topoisomerase DNA-binding C4 zinc finger domain-containing protein [Klebsiella aerogenes]	PF01396.21	zf-C4_Topoisom	Topoisomerase DNA binding C4 zinc finger	<a target="_blank" href="https://www.ncbi.nlm.nih.gov/protein/sp|P45771|YRDD_ECOLI;/">sp|P45771|YRDD_ECOLI;</a>	Uncharacterized protein YrdD OS=Escherichia coli;	COG0551	L:Replication, recombination and repair	GO:0006265;GO:0005694;GO:0003917;GO:0003677	BP:DNA topological change;CC:chromosome;MF:DNA topoisomerase type I activity;MF:DNA binding;	K07479	yrdD	------	------
FPV33_RS12800	Cluster 1	FPV33_RS12800	NADH:flavin oxidoreductase/NADH oxidase	2.103	1.07234	1.72803e-08	9.02615e-08	yes	up	ref_gene	mRNA	<a target="_blank" href="https://www.ncbi.nlm.nih.gov/protein/WP_063445747.1/">WP_063445747.1</a>	NADH:flavin oxidoreductase/NADH oxidase [Klebsiella aerogenes]	PF00724.22;PF01207.19;PF04309.14	Oxidored_FMN;Dus;G3P_antiterm	NAD;Dihydrouridine synthase;Glycerol-3-phosphate responsive antiterminator	<a target="_blank" href="https://www.ncbi.nlm.nih.gov/protein/sp|Q5KXG9|NAMA_GEOKA;/">sp|Q5KXG9|NAMA_GEOKA;</a>	NADPH dehydrogenase OS=Geobacillus kaustophilus;	COG1902	C:Energy production and conversion	------	------	------	------	------	------
FPV33_RS08225	Cluster 1	thiD	bifunctional hydroxymethylpyrimidine kinase/phosphomethylpyrimidine kinase	2.109	1.07689	1.72962e-08	9.02615e-08	yes	up	ref_gene	mRNA	<a target="_blank" href="https://www.ncbi.nlm.nih.gov/protein/WP_063446033.1/">WP_063446033.1</a>	bifunctional hydroxymethylpyrimidine kinase/phosphomethylpyrimidine kinase [Klebsiella aerogenes]	PF08543.14;PF00294.26	Phos_pyr_kin;PfkB	Phosphomethylpyrimidine kinase;pfkB family carbohydrate kinase	<a target="_blank" href="https://www.ncbi.nlm.nih.gov/protein/sp|P76422|THID_ECOLI;/">sp|P76422|THID_ECOLI;</a>	Hydroxymethylpyrimidine/phosphomethylpyrimidine kinase OS=Escherichia coli;	COG0351	H:Coenzyme transport and metabolism	GO:0009228;GO:0008972;GO:0008902	BP:thiamine biosynthetic process;MF:phosphomethylpyrimidine kinase activity;MF:hydroxymethylpyrimidine kinase activity;	K00941	thiD	map00730	Thiamine metabolism
FPV33_RS20890	Cluster 1	FPV33_RS20890	glucose uptake inhibitor SgrT	2.347	1.231	1.99542e-08	1.04015e-07	yes	up	ref_gene	mRNA	<a target="_blank" href="https://www.ncbi.nlm.nih.gov/protein/WP_015704385.1/">WP_015704385.1</a>	MULTISPECIES: glucose uptake inhibitor SgrT [Enterobacteriaceae]	------	------	------	------	------	------	------	------	------	------	------	------	------
FPV33_RS18845	Cluster 1	FPV33_RS18845	MFS transporter	2.471	1.30519	2.08862e-08	1.0875e-07	yes	up	ref_gene	mRNA	<a target="_blank" href="https://www.ncbi.nlm.nih.gov/protein/WP_143830337.1/">WP_143830337.1</a>	MFS transporter [Klebsiella aerogenes]	PF07690.18	MFS_1	Major Facilitator Superfamily	<a target="_blank" href="https://www.ncbi.nlm.nih.gov/protein/sp|P52067|FSR_ECOLI;/">sp|P52067|FSR_ECOLI;</a>	Fosmidomycin resistance protein OS=Escherichia coli;	COG2223	P:Inorganic ion transport and metabolism	GO:0016021;GO:0005886;GO:0022857	CC:integral component of membrane;CC:plasma membrane;MF:transmembrane transporter activity;	K08223	fsr	------	------
FPV33_RS15040	Cluster 1	prfA	peptide chain release factor 1	2.013	1.00968	2.1409e-08	1.11346e-07	yes	up	ref_gene	mRNA	<a target="_blank" href="https://www.ncbi.nlm.nih.gov/protein/WP_015367109.1/">WP_015367109.1</a>	MULTISPECIES: peptide chain release factor 1 [Klebsiella]	PF03462.20;PF00472.22	PCRF;RF-1	PCRF domain;RF-1 domain	<a target="_blank" href="https://www.ncbi.nlm.nih.gov/protein/sp|B5XW51|RF1_KLEP3;/">sp|B5XW51|RF1_KLEP3;</a>	Peptide chain release factor 1 OS=Klebsiella pneumoniae;	COG0216	J:Translation, ribosomal structure and biogenesis	GO:0005737;GO:0016149	CC:cytoplasm;MF:translation release factor activity, codon specific;	K02835	prfA	------	------
FPV33_RS16460	Cluster 1	pqiA	membrane integrity-associated transporter subunit PqiA	2.168	1.11629	2.19486e-08	1.14024e-07	yes	up	ref_gene	mRNA	<a target="_blank" href="https://www.ncbi.nlm.nih.gov/protein/WP_032714173.1/">WP_032714173.1</a>	membrane integrity-associated transporter subunit PqiA [Klebsiella aerogenes]	PF04403.15;PF12773.9	PqiA;DZR	Paraquat-inducible protein A;Double zinc ribbon	<a target="_blank" href="https://www.ncbi.nlm.nih.gov/protein/sp|P0AFM0|PQIA_ECOL6;/">sp|P0AFM0|PQIA_ECOL6;</a>	Intermembrane transport protein PqiA OS=Escherichia coli O6:H1;	COG2995	M:Cell wall/membrane/envelope biogenesis	------	------	K03808	pqiA	------	------
FPV33_RS14485	Cluster 1	FPV33_RS14485	TetR family transcriptional regulator	2.063	1.04475	2.39048e-08	1.23629e-07	yes	up	ref_gene	mRNA	<a target="_blank" href="https://www.ncbi.nlm.nih.gov/protein/WP_015367005.1/">WP_015367005.1</a>	TetR family transcriptional regulator [Klebsiella aerogenes]	PF17938.3;PF00440.25;PF17932.3	TetR_C_29;TetR_N;TetR_C_24	Tetracyclin repressor-like, C-terminal domain;Bacterial regulatory proteins, tetR family;Tetracyclin repressor-like, C-terminal domain	<a target="_blank" href="https://www.ncbi.nlm.nih.gov/protein/sp|Q88FX7|NICS_PSEPK;/">sp|Q88FX7|NICS_PSEPK;</a>	HTH-type transcriptional repressor NicS OS=Pseudomonas putida;	COG1309	K:Transcription	GO:0003677	MF:DNA binding;	------	------	------	------
FPV33_RS15285	Cluster 1	bhsA	multiple stress resistance protein BhsA	2.041	1.02916	2.6927e-08	1.38792e-07	yes	up	ref_gene	mRNA	<a target="_blank" href="https://www.ncbi.nlm.nih.gov/protein/WP_015705050.1/">WP_015705050.1</a>	multiple stress resistance protein BhsA [Klebsiella aerogenes]	PF07338.15	DUF1471	Protein of unknown function	<a target="_blank" href="https://www.ncbi.nlm.nih.gov/protein/sp|P0AB42|BHSA_ECO57;/">sp|P0AB42|BHSA_ECO57;</a>	Multiple stress resistance protein BhsA OS=Escherichia coli O157:H7 OX=83334 GN=bhsA PE=3 SV=1;	------	------	------	------	K12151	bhsA	------	------
FPV33_RS00660	Cluster 1	FPV33_RS00660	glycosyltransferase	2.041	1.02928	3.32196e-08	1.70084e-07	yes	up	ref_gene	mRNA	<a target="_blank" href="https://www.ncbi.nlm.nih.gov/protein/WP_015369162.1/">WP_015369162.1</a>	MULTISPECIES: glycosyltransferase [Klebsiella]	PF00535.28;PF10111.11;PF13641.8	Glycos_transf_2;Glyco_tranf_2_2;Glyco_tranf_2_3	Glycosyl transferase family 2;Glycosyltransferase like family 2;Glycosyltransferase like family 2	<a target="_blank" href="https://www.ncbi.nlm.nih.gov/protein/sp|P11290|YIBD_ECOLI;/">sp|P11290|YIBD_ECOLI;</a>	Uncharacterized glycosyltransferase YibD OS=Escherichia coli;	COG0463	M:Cell wall/membrane/envelope biogenesis	GO:0016740	MF:transferase activity;	K19354	waaH	map00540	Lipopolysaccharide biosynthesis
FPV33_RS23345	Cluster 1	soxR	redox-sensitive transcriptional activator SoxR	2.574	1.36416	3.343e-08	1.70971e-07	yes	up	ref_gene	mRNA	<a target="_blank" href="https://www.ncbi.nlm.nih.gov/protein/WP_015368733.1/">WP_015368733.1</a>	redox-sensitive transcriptional activator SoxR [Klebsiella aerogenes]	PF09278.13;PF00376.25;PF13411.8	MerR-DNA-bind;MerR;MerR_1	MerR, DNA binding;MerR family regulatory protein;MerR HTH family regulatory protein	<a target="_blank" href="https://www.ncbi.nlm.nih.gov/protein/sp|P0ACS3|SOXR_ECO57;/">sp|P0ACS3|SOXR_ECO57;</a>	Redox-sensitive transcriptional activator SoxR OS=Escherichia coli O157:H7 OX=83334 GN=soxR PE=3 SV=1;	COG0789	K:Transcription	GO:0006355;GO:0006979;GO:0051537;GO:0003677	BP:regulation of transcription, DNA-templated;BP:response to oxidative stress;MF:2 iron, 2 sulfur cluster binding;MF:DNA binding;	K13639	soxR	------	------
FPV33_RS02570	Cluster 1	mtgA	monofunctional biosynthetic peptidoglycan transglycosylase	2.144	1.10048	3.48603e-08	1.78089e-07	yes	up	ref_gene	mRNA	<a target="_blank" href="https://www.ncbi.nlm.nih.gov/protein/WP_015369490.1/">WP_015369490.1</a>	monofunctional biosynthetic peptidoglycan transglycosylase [Klebsiella aerogenes]	PF00912.24	Transgly	Transglycosylase	<a target="_blank" href="https://www.ncbi.nlm.nih.gov/protein/sp|Q48465|MTGA_KLEOX;/">sp|Q48465|MTGA_KLEOX;</a>	Biosynthetic peptidoglycan transglycosylase OS=Klebsiella oxytoca OX=571 GN=mtgA PE=3 SV=1;	COG0744	M:Cell wall/membrane/envelope biogenesis	GO:0071555;GO:0008360;GO:0009252;GO:0009274;GO:0016021;GO:0005886;GO:0008955;GO:0016763	BP:cell wall organization;BP:regulation of cell shape;BP:peptidoglycan biosynthetic process;CC:peptidoglycan-based cell wall;CC:integral component of membrane;CC:plasma membrane;MF:peptidoglycan glycosyltransferase activity;MF:transferase activity, transferring pentosyl groups;	K03814	mtgA	map00550	Peptidoglycan biosynthesis
FPV33_RS22525	Cluster 1	FPV33_RS22525	GNAT family N-acetyltransferase	2.586	1.37066	3.54014e-08	1.80653e-07	yes	up	ref_gene	mRNA	<a target="_blank" href="https://www.ncbi.nlm.nih.gov/protein/WP_101705550.1/">WP_101705550.1</a>	GNAT family N-acetyltransferase [Klebsiella aerogenes]	PF13508.9;PF00583.27;PF13673.9	Acetyltransf_7;Acetyltransf_1;Acetyltransf_10	Acetyltransferase;Acetyltransferase;Acetyltransferase	------	------	COG0456	J:Translation, ribosomal structure and biogenesis	GO:0008080	MF:N-acetyltransferase activity;	------	------	------	------
FPV33_RS07810	Cluster 1	fruK	1-phosphofructokinase	2.772	1.47102	4.07323e-08	2.07168e-07	yes	up	ref_gene	mRNA	<a target="_blank" href="https://www.ncbi.nlm.nih.gov/protein/WP_015365695.1/">WP_015365695.1</a>	MULTISPECIES: 1-phosphofructokinase [Klebsiella]	PF00294.26	PfkB	pfkB family carbohydrate kinase	<a target="_blank" href="https://www.ncbi.nlm.nih.gov/protein/sp|P0AEX1|K1PF_ECO57;/">sp|P0AEX1|K1PF_ECO57;</a>	1-phosphofructokinase OS=Escherichia coli O157:H7 OX=83334 GN=fruK PE=3 SV=1;	COG1105	G:Carbohydrate transport and metabolism	GO:0008662	MF:1-phosphofructokinase activity;	K00882	fruK	map02060;map00051	Phosphotransferase system (PTS);Fructose and mannose metabolism
FPV33_RS23875	Cluster 1	murB	UDP-N-acetylmuramate dehydrogenase	2.124	1.08703	4.80277e-08	2.43467e-07	yes	up	ref_gene	mRNA	<a target="_blank" href="https://www.ncbi.nlm.nih.gov/protein/OUE84047.1/">OUE84047.1</a>	UDP-N-acetylenolpyruvoylglucosamine reductase [Klebsiella aerogenes]	PF02873.18;PF01565.25	MurB_C;FAD_binding_4	UDP-N-acetylenolpyruvoylglucosamine reductase, C-terminal domain;FAD binding domain	<a target="_blank" href="https://www.ncbi.nlm.nih.gov/protein/sp|Q57H81|MURB_SALCH;/">sp|Q57H81|MURB_SALCH;</a>	UDP-N-acetylenolpyruvoylglucosamine reductase OS=Salmonella choleraesuis;	COG0812	M:Cell wall/membrane/envelope biogenesis	------	------	K00075	murB	map00520;map00550	Amino sugar and nucleotide sugar metabolism;Peptidoglycan biosynthesis
FPV33_RS06940	Cluster 1	FPV33_RS06940	YfcL family protein	3.479	1.79863	4.86114e-08	2.46155e-07	yes	up	ref_gene	mRNA	<a target="_blank" href="https://www.ncbi.nlm.nih.gov/protein/WP_015365545.1/">WP_015365545.1</a>	YfcL family protein [Klebsiella aerogenes]	PF08891.13	YfcL	YfcL protein	<a target="_blank" href="https://www.ncbi.nlm.nih.gov/protein/sp|P64541|YFCL_ECO57;/">sp|P64541|YFCL_ECO57;</a>	Uncharacterized protein YfcL OS=Escherichia coli O157:H7 OX=83334 GN=yfcL PE=4 SV=1;	------	------	------	------	------	------	------	------
FPV33_RS05530	Cluster 1	luxS	S-ribosylhomocysteine lyase	2.542	1.34573	5.09067e-08	2.5665e-07	yes	up	ref_gene	mRNA	<a target="_blank" href="https://www.ncbi.nlm.nih.gov/protein/WP_063445878.1/">WP_063445878.1</a>	S-ribosylhomocysteine lyase [Klebsiella aerogenes]	PF02664.17	LuxS	S-Ribosylhomocysteinase	<a target="_blank" href="https://www.ncbi.nlm.nih.gov/protein/sp|B5XVC4|LUXS_KLEP3;/">sp|B5XVC4|LUXS_KLEP3;</a>	S-ribosylhomocysteine lyase OS=Klebsiella pneumoniae;	COG1854	T:Signal transduction mechanisms	GO:0009372;GO:0005506;GO:0043768	BP:quorum sensing;MF:iron ion binding;MF:S-ribosylhomocysteine lyase activity;	K07173	luxS	map02026;map00270;map02024;map05111	Biofilm formation - Escherichia coli;Cysteine and methionine metabolism;Quorum sensing;Biofilm formation - Vibrio cholerae
FPV33_RS00520	Cluster 1	glpX	class II fructose-bisphosphatase	2.361	1.23951	5.13302e-08	2.58502e-07	yes	up	ref_gene	mRNA	<a target="_blank" href="https://www.ncbi.nlm.nih.gov/protein/WP_045390580.1/">WP_045390580.1</a>	MULTISPECIES: class II fructose-bisphosphatase [Klebsiella]	PF03320.15	FBPase_glpX	Bacterial fructose-1,6-bisphosphatase, glpX-encoded	<a target="_blank" href="https://www.ncbi.nlm.nih.gov/protein/sp|P0A9D0|GLPX_ECOL6;/">sp|P0A9D0|GLPX_ECOL6;</a>	Fructose-1,6-bisphosphatase class 2 OS=Escherichia coli O6:H1;	COG1494	G:Carbohydrate transport and metabolism	GO:0006071;GO:0006094;GO:0042132;GO:0046872	BP:glycerol metabolic process;BP:gluconeogenesis;MF:fructose 1,6-bisphosphate 1-phosphatase activity;MF:metal ion binding;	K02446	glpX	map00680;map00010;map00030;map00051;map00710	Methane metabolism;Glycolysis / Gluconeogenesis;Pentose phosphate pathway;Fructose and mannose metabolism;Carbon fixation in photosynthetic organisms
FPV33_RS15180	Cluster 1	FPV33_RS15180	NUDIX hydrolase	2.57	1.36163	5.41117e-08	2.71916e-07	yes	up	ref_gene	mRNA	<a target="_blank" href="https://www.ncbi.nlm.nih.gov/protein/WP_015367142.1/">WP_015367142.1</a>	NUDIX hydrolase [Klebsiella aerogenes]	PF00293.30	NUDIX	NUDIX domain	<a target="_blank" href="https://www.ncbi.nlm.nih.gov/protein/sp|A7ZKS4|NUDJ_ECO24;/">sp|A7ZKS4|NUDJ_ECO24;</a>	Phosphatase NudJ OS=Escherichia coli O139:H28;	COG1051	F:Nucleotide transport and metabolism	GO:0004787;GO:0017110;GO:0017111	MF:thiamine-pyrophosphatase activity;MF:nucleoside-diphosphatase activity;MF:nucleoside-triphosphatase activity;	K12152	nudJ	------	------
FPV33_RS00215	Cluster 1	phnR	phosphonate utilization transcriptional regulator PhnR	2.454	1.29511	5.47931e-08	2.74442e-07	yes	up	ref_gene	mRNA	<a target="_blank" href="https://www.ncbi.nlm.nih.gov/protein/WP_015369072.1/">WP_015369072.1</a>	MULTISPECIES: phosphonate utilization transcriptional regulator PhnR [Klebsiella]	PF07702.15;PF00392.23	UTRA;GntR	UTRA domain;Bacterial regulatory proteins, gntR family	<a target="_blank" href="https://www.ncbi.nlm.nih.gov/protein/sp|P96061|PHNR_SALTI;/">sp|P96061|PHNR_SALTI;</a>	Putative transcriptional regulator of 2-aminoethylphosphonate degradation operons OS=Salmonella typhi OX=90370 GN=phnR PE=4 SV=1;	COG2188	K:Transcription	GO:0003700;GO:0003677	MF:transcription factor activity, sequence-specific DNA binding;MF:DNA binding;	------	------	------	------
FPV33_RS02855	Cluster 1	FPV33_RS02855	YhbP family protein	2.286	1.19297	5.90168e-08	2.93682e-07	yes	up	ref_gene	mRNA	<a target="_blank" href="https://www.ncbi.nlm.nih.gov/protein/WP_015369539.1/">WP_015369539.1</a>	YhbP family protein [Klebsiella aerogenes]	------	------	------	<a target="_blank" href="https://www.ncbi.nlm.nih.gov/protein/sp|A6TEH3|Y3533_KLEP7;/">sp|A6TEH3|Y3533_KLEP7;</a>	UPF0306 protein KPN78578_35330 OS=Klebsiella pneumoniae subsp. pneumoniae;	COG3787	S:Function unknown	------	------	K09979	------	------	------
FPV33_RS22825	Cluster 1	queG	tRNA epoxyqueuosine(34) reductase QueG	2.111	1.07801	5.94606e-08	2.95571e-07	yes	up	ref_gene	mRNA	<a target="_blank" href="https://www.ncbi.nlm.nih.gov/protein/WP_063446561.1/">WP_063446561.1</a>	tRNA epoxyqueuosine(34) reductase QueG [Klebsiella aerogenes]	PF08331.12;PF13484.8;PF13237.8;PF12838.9	DUF1730;Fer4_16;Fer4_10;Fer4_7	Domain of unknown function;4Fe-4S double cluster binding domain;4Fe-4S dicluster domain;4Fe-4S dicluster domain	<a target="_blank" href="https://www.ncbi.nlm.nih.gov/protein/sp|P39288|QUEG_ECOLI;/">sp|P39288|QUEG_ECOLI;</a>	Epoxyqueuosine reductase OS=Escherichia coli;	COG1600	J:Translation, ribosomal structure and biogenesis	------	------	K18979	queG	------	------
FPV33_RS04685	Cluster 1	FPV33_RS04685	amino acid permease	2.434	1.28315	6.13763e-08	3.04437e-07	yes	up	ref_gene	mRNA	<a target="_blank" href="https://www.ncbi.nlm.nih.gov/protein/WP_015369902.1/">WP_015369902.1</a>	MULTISPECIES: amino acid permease [Klebsiella]	------	------	------	<a target="_blank" href="https://www.ncbi.nlm.nih.gov/protein/sp|P63342|YQEG_ECO57;/">sp|P63342|YQEG_ECO57;</a>	Inner membrane transport protein YqeG OS=Escherichia coli O157:H7 OX=83334 GN=yqeG PE=3 SV=1;	COG0814	E:Amino acid transport and metabolism	GO:0016021	CC:integral component of membrane;	------	------	------	------
FPV33_RS03065	Cluster 1	exuR	transcriptional regulator ExuR	2.112	1.07873	6.88952e-08	3.39176e-07	yes	up	ref_gene	mRNA	<a target="_blank" href="https://www.ncbi.nlm.nih.gov/protein/WP_015369577.1/">WP_015369577.1</a>	MULTISPECIES: transcriptional regulator ExuR [Klebsiella]	PF00392.23;PF07729.14	GntR;FCD	Bacterial regulatory proteins, gntR family;FCD domain	<a target="_blank" href="https://www.ncbi.nlm.nih.gov/protein/sp|P0ACL3|EXUR_ECO57;/">sp|P0ACL3|EXUR_ECO57;</a>	Exu regulon transcriptional regulator OS=Escherichia coli O157:H7 OX=83334 GN=exuR PE=3 SV=1;	COG2186	K:Transcription	GO:0003700;GO:0003677	MF:transcription factor activity, sequence-specific DNA binding;MF:DNA binding;	K19775	exuR	------	------
FPV33_RS19060	Cluster 1	FPV33_RS19060	Lrp/AsnC family transcriptional regulator	2.036	1.02543	7.31167e-08	3.58046e-07	yes	up	ref_gene	mRNA	<a target="_blank" href="https://www.ncbi.nlm.nih.gov/protein/WP_015367940.1/">WP_015367940.1</a>	MULTISPECIES: Lrp/AsnC family transcriptional regulator [Klebsiella]	PF01037.23;PF13412.8;PF13404.8;PF13545.8;PF08279.14	AsnC_trans_reg;HTH_24;HTH_AsnC-type;HTH_Crp_2;HTH_11	Lrp/AsnC ligand binding domain;Winged helix-turn-helix DNA-binding;AsnC-type helix-turn-helix domain;Crp-like helix-turn-helix domain;HTH domain	<a target="_blank" href="https://www.ncbi.nlm.nih.gov/protein/sp|P0ACJ7|DECR_ECO57;/">sp|P0ACJ7|DECR_ECO57;</a>	DNA-binding transcriptional activator DecR OS=Escherichia coli O157:H7 OX=83334 GN=decR PE=3 SV=1;	COG1522	K:Transcription	GO:0043565	MF:sequence-specific DNA binding;	K05800	ybaO	------	------
FPV33_RS24675	Cluster 1	FPV33_RS24675	LysR family transcriptional regulator	2.96	1.56579	7.34933e-08	3.59509e-07	yes	up	ref_gene	mRNA	<a target="_blank" href="https://www.ncbi.nlm.nih.gov/protein/WP_015703967.1/">WP_015703967.1</a>	LysR family transcriptional regulator [Klebsiella aerogenes]	PF03466.22;PF00126.29	LysR_substrate;HTH_1	LysR substrate binding domain;Bacterial regulatory helix-turn-helix protein, lysR family	<a target="_blank" href="https://www.ncbi.nlm.nih.gov/protein/sp|P52679|PCPR_SPHCR;/">sp|P52679|PCPR_SPHCR;</a>	PCP degradation transcriptional activation protein OS=Sphingobium chlorophenolicum OX=46429 GN=pcpR PE=1 SV=2;	COG0583	K:Transcription	GO:0003700	MF:transcription factor activity, sequence-specific DNA binding;	------	------	------	------
FPV33_RS02010	Cluster 1	tusB	sulfurtransferase complex subunit TusB	4.525	2.17781	7.35887e-08	3.59594e-07	yes	up	ref_gene	mRNA	<a target="_blank" href="https://www.ncbi.nlm.nih.gov/protein/WP_045375910.1/">WP_045375910.1</a>	sulfurtransferase complex subunit TusB [Klebsiella aerogenes]	PF04077.14	DsrH	DsrH like protein	<a target="_blank" href="https://www.ncbi.nlm.nih.gov/protein/sp|B5XN84|TUSB_KLEP3;/">sp|B5XN84|TUSB_KLEP3;</a>	Protein TusB OS=Klebsiella pneumoniae;	COG2168	J:Translation, ribosomal structure and biogenesis	GO:0002143;GO:0005737;GO:0016740	BP:tRNA wobble position uridine thiolation;CC:cytoplasm;MF:transferase activity;	K07237	tusB	map04122	Sulfur relay system
FPV33_RS24150	Cluster 1	FPV33_RS24150	helix-turn-helix domain-containing protein	3.216	1.68544	1.19165e-07	5.69621e-07	yes	up	ref_gene	mRNA	<a target="_blank" href="https://www.ncbi.nlm.nih.gov/protein/WP_063445917.1/">WP_063445917.1</a>	XRE family transcriptional regulator [Klebsiella aerogenes]	PF01381.24;PF13560.8;PF13443.8;PF07883.13;PF12844.9;PF13413.8	HTH_3;HTH_31;HTH_26;Cupin_2;HTH_19;HTH_25	Helix-turn-helix;Helix-turn-helix domain;Cro/C1-type HTH DNA-binding domain;Cupin domain;Helix-turn-helix domain;Helix-turn-helix domain	<a target="_blank" href="https://www.ncbi.nlm.nih.gov/protein/sp|P77626|SUTR_ECOLI;/">sp|P77626|SUTR_ECOLI;</a>	HTH-type transcriptional regulator SutR OS=Escherichia coli;	COG1396	K:Transcription	GO:0003677	MF:DNA binding;	------	------	------	------
FPV33_RS13745	Cluster 1	rsxC	electron transport complex subunit RsxC	2.071	1.05033	1.25441e-07	5.98377e-07	yes	up	ref_gene	mRNA	<a target="_blank" href="https://www.ncbi.nlm.nih.gov/protein/WP_063445971.1/">WP_063445971.1</a>	electron transport complex subunit RsxC [Klebsiella aerogenes]	PF01512.19;PF13375.8;PF10531.11;PF12838.9;PF00037.29;PF13237.8;PF13187.8;PF12797.9;PF13183.8;PF13534.8;PF14697.8;PF05896.13	Complex1_51K;RnfC_N;SLBB;Fer4_7;Fer4;Fer4_10;Fer4_9;Fer4_2;Fer4_8;Fer4_17;Fer4_21;NQRA	Respiratory-chain NADH dehydrogenase 51 Kd subunit;RnfC Barrel sandwich hybrid domain;SLBB domain;4Fe-4S dicluster domain;4Fe-4S binding domain;4Fe-4S dicluster domain;4Fe-4S dicluster domain;4Fe-4S binding domain;4Fe-4S dicluster domain;4Fe-4S dicluster domain;4Fe-4S dicluster domain;N	<a target="_blank" href="https://www.ncbi.nlm.nih.gov/protein/sp|B5XWP9|RNFC_KLEP3;/">sp|B5XWP9|RNFC_KLEP3;</a>	Ion-translocating oxidoreductase complex subunit C OS=Klebsiella pneumoniae;	COG4656	C:Energy production and conversion	------	------	K03615	rnfC	------	------
FPV33_RS24285	Cluster 1	FPV33_RS24285	acyltransferase	2.674	1.41882	1.4382e-07	6.81112e-07	yes	up	ref_gene	mRNA	<a target="_blank" href="https://www.ncbi.nlm.nih.gov/protein/WP_143830449.1/">WP_143830449.1</a>	acyltransferase [Klebsiella aerogenes]	PF01553.23	Acyltransferase	Acyltransferase	<a target="_blank" href="https://www.ncbi.nlm.nih.gov/protein/sp|P32129|YIHG_ECOLI;/">sp|P32129|YIHG_ECOLI;</a>	Probable acyltransferase YihG OS=Escherichia coli;	COG0204	I:Lipid transport and metabolism	GO:0016021;GO:0016746	CC:integral component of membrane;MF:transferase activity, transferring acyl groups;	------	------	------	------
FPV33_RS08740	Cluster 1	FPV33_RS08740	hypothetical protein	2.001	1.00073	1.52388e-07	7.18733e-07	yes	up	ref_gene	mRNA	<a target="_blank" href="https://www.ncbi.nlm.nih.gov/protein/WP_032714900.1/">WP_032714900.1</a>	hypothetical protein [Klebsiella aerogenes]	------	------	------	------	------	------	------	------	------	------	------	------	------
FPV33_RS04255	Cluster 1	lysS	lysine--tRNA ligase	2.02	1.01416	1.62096e-07	7.62959e-07	yes	up	ref_gene	mRNA	<a target="_blank" href="https://www.ncbi.nlm.nih.gov/protein/WP_015369798.1/">WP_015369798.1</a>	MULTISPECIES: lysine--tRNA ligase [Klebsiella]	PF00152.22;PF01336.27	tRNA-synt_2;tRNA_anti-codon	tRNA synthetases class II;OB-fold nucleic acid binding domain	<a target="_blank" href="https://www.ncbi.nlm.nih.gov/protein/sp|A8AP96|SYK_CITK8;/">sp|A8AP96|SYK_CITK8;</a>	Lysine--tRNA ligase OS=Citrobacter koseri;	COG1190	J:Translation, ribosomal structure and biogenesis	GO:0006430;GO:0005737;GO:0004824;GO:0000287;GO:0003676;GO:0005524	BP:lysyl-tRNA aminoacylation;CC:cytoplasm;MF:lysine-tRNA ligase activity;MF:magnesium ion binding;MF:nucleic acid binding;MF:ATP binding;	K04567	lysS	map00970	Aminoacyl-tRNA biosynthesis
FPV33_RS14105	Cluster 1	FPV33_RS14105	CatA-like O-acetyltransferase%2C family 1	2.227	1.15504	1.67594e-07	7.88036e-07	yes	up	ref_gene	mRNA	<a target="_blank" href="https://www.ncbi.nlm.nih.gov/protein/QDR56368.1/">QDR56368.1</a>	CatA-like O-acetyltransferase [Klebsiella aerogenes]	PF00302.20	CAT	Chloramphenicol acetyltransferase	<a target="_blank" href="https://www.ncbi.nlm.nih.gov/protein/sp|P20074|CAT_STRAC;/">sp|P20074|CAT_STRAC;</a>	Chloramphenicol acetyltransferase OS=Streptomyces acrimycini OX=1884 GN=cat PE=3 SV=1;	COG4845	V:Defense mechanisms	------	------	K19271	catA	------	------
FPV33_RS24605	Cluster 1	wzxE	lipid III flippase WzxE	2.082	1.05765	1.68781e-07	7.92806e-07	yes	up	ref_gene	mRNA	<a target="_blank" href="https://www.ncbi.nlm.nih.gov/protein/WP_110916323.1/">WP_110916323.1</a>	lipid III flippase WzxE [Klebsiella aerogenes]	PF01943.19;PF13440.8	Polysacc_synt;Polysacc_synt_3	Polysaccharide biosynthesis protein;Polysaccharide biosynthesis protein	<a target="_blank" href="https://www.ncbi.nlm.nih.gov/protein/sp|P0AAA7|WZXE_ECOLI;/">sp|P0AAA7|WZXE_ECOLI;</a>	Lipid III flippase OS=Escherichia coli;	COG2244	M:Cell wall/membrane/envelope biogenesis	GO:0009246;GO:0005887	BP:enterobacterial common antigen biosynthetic process;CC:integral component of plasma membrane;	K16693	wzxE	------	------
FPV33_RS17180	Cluster 1	rhtA	threonine/homoserine exporter RhtA	2.201	1.13798	1.86658e-07	8.75442e-07	yes	up	ref_gene	mRNA	<a target="_blank" href="https://www.ncbi.nlm.nih.gov/protein/WP_063445678.1/">WP_063445678.1</a>	threonine/homoserine exporter RhtA [Klebsiella aerogenes]	PF00892.22	EamA	EamA-like transporter family	<a target="_blank" href="https://www.ncbi.nlm.nih.gov/protein/sp|E1W9W8|RHTA_SALTS;/">sp|E1W9W8|RHTA_SALTS;</a>	Threonine/homoserine exporter RhtA OS=Salmonella typhimurium;	COG5006	E:Amino acid transport and metabolism	GO:0016021	CC:integral component of membrane;	K11939	rhtA	------	------
FPV33_RS16900	Cluster 1	rlmC	23S rRNA (uracil(747)-C(5))-methyltransferase RlmC	2.007	1.00524	2.65185e-07	1.22688e-06	yes	up	ref_gene	mRNA	<a target="_blank" href="https://www.ncbi.nlm.nih.gov/protein/WP_063445669.1/">WP_063445669.1</a>	23S rRNA (uraci	PF05958.13;PF13847.8;PF05175.16;PF13649.8	tRNA_U5-meth_tr;Methyltransf_31;MTS;Methyltransf_25	tRNA;Methyltransferase domain;Methyltransferase small domain;Methyltransferase domain	<a target="_blank" href="https://www.ncbi.nlm.nih.gov/protein/sp|A4W8M4|RLMC_ENT38;/">sp|A4W8M4|RLMC_ENT38;</a>	23S rRNA;	COG2265	J:Translation, ribosomal structure and biogenesis	------	------	K03212	rumB	------	------
FPV33_RS00300	Cluster 1	FPV33_RS00300	TetR/AcrR family transcriptional regulator	2.643	1.4021	2.71229e-07	1.25107e-06	yes	up	ref_gene	mRNA	<a target="_blank" href="https://www.ncbi.nlm.nih.gov/protein/WP_032709455.1/">WP_032709455.1</a>	TetR/AcrR family transcriptional regulator [Klebsiella aerogenes]	PF00440.25;PF17938.3;PF08362.13;PF16859.7;PF17926.3	TetR_N;TetR_C_29;TetR_C_3;TetR_C_11;TetR_C_21	Bacterial regulatory proteins, tetR family;Tetracyclin repressor-like, C-terminal domain;YcdC-like protein, C-terminal region;Tetracyclin repressor-like, C-terminal domain;Tetracyclin repressor-like, C-terminal domain	------	------	COG1309	K:Transcription	GO:0045892;GO:0003677	BP:negative regulation of transcription, DNA-templated;MF:DNA binding;	------	------	------	------
FPV33_RS13240	Cluster 1	FPV33_RS13240	GntR family transcriptional regulator	2.006	1.00458	2.76149e-07	1.2725e-06	yes	up	ref_gene	mRNA	<a target="_blank" href="https://www.ncbi.nlm.nih.gov/protein/WP_045360768.1/">WP_045360768.1</a>	GntR family transcriptional regulator [Klebsiella aerogenes]	PF07729.14;PF00392.23	FCD;GntR	FCD domain;Bacterial regulatory proteins, gntR family	<a target="_blank" href="https://www.ncbi.nlm.nih.gov/protein/sp|P0ACM2|RSPR_ECOLI;/">sp|P0ACM2|RSPR_ECOLI;</a>	HTH-type transcriptional repressor RspR OS=Escherichia coli;	COG1802	K:Transcription	GO:0003700;GO:0003677	MF:transcription factor activity, sequence-specific DNA binding;MF:DNA binding;	K22293	rspR	------	------
FPV33_RS09810	Cluster 1	FPV33_RS09810	DUF2534 family protein	2.017	1.01199	2.8557e-07	1.31459e-06	yes	up	ref_gene	mRNA	<a target="_blank" href="https://www.ncbi.nlm.nih.gov/protein/WP_015366132.1/">WP_015366132.1</a>	MULTISPECIES: DUF2534 family protein [Klebsiella]	PF10749.11	DUF2534	Protein of unknown function	<a target="_blank" href="https://www.ncbi.nlm.nih.gov/protein/sp|P64447|YNAJ_ECO57;/">sp|P64447|YNAJ_ECO57;</a>	Uncharacterized protein YnaJ OS=Escherichia coli O157:H7 OX=83334 GN=ynaJ PE=4 SV=1;	COG3182	S:Function unknown	GO:0016021	CC:integral component of membrane;	------	------	------	------
FPV33_RS15190	Cluster 1	hflD	high frequency lysogenization protein HflD	2.319	1.21362	3.13796e-07	1.43878e-06	yes	up	ref_gene	mRNA	<a target="_blank" href="https://www.ncbi.nlm.nih.gov/protein/WP_015367144.1/">WP_015367144.1</a>	MULTISPECIES: high frequency lysogenization protein HflD [Klebsiella]	PF04356.14	DUF489	Protein of unknown function	<a target="_blank" href="https://www.ncbi.nlm.nih.gov/protein/sp|B5XSN4|HFLD_KLEP3;/">sp|B5XSN4|HFLD_KLEP3;</a>	High frequency lysogenization protein HflD homolog OS=Klebsiella pneumoniae;	COG2915;COG2915	X:Mobilome: prophages, transposons;T:Signal transduction mechanisms	GO:0005737;GO:0005886	CC:cytoplasm;CC:plasma membrane;	K07153	hflD	------	------
FPV33_RS05935	Cluster 1	FPV33_RS05935	OmpA family protein	2.214	1.14662	3.2834e-07	1.50247e-06	yes	up	ref_gene	mRNA	<a target="_blank" href="https://www.ncbi.nlm.nih.gov/protein/WP_015370261.1/">WP_015370261.1</a>	OmpA family protein [Klebsiella aerogenes]	PF00691.22	OmpA	OmpA family	<a target="_blank" href="https://www.ncbi.nlm.nih.gov/protein/sp|P07021|YFIB_ECOLI;/">sp|P07021|YFIB_ECOLI;</a>	Putative lipoprotein YfiB OS=Escherichia coli;	COG2885	M:Cell wall/membrane/envelope biogenesis	GO:0016021	CC:integral component of membrane;	------	------	------	------
FPV33_RS04440	Cluster 1	FPV33_RS04440	nickel/cobalt efflux protein RcnA	2.535	1.3419	3.33684e-07	1.5239e-06	yes	up	ref_gene	mRNA	<a target="_blank" href="https://www.ncbi.nlm.nih.gov/protein/WP_063445822.1/">WP_063445822.1</a>	nickel/cobalt efflux protein RcnA [Klebsiella aerogenes]	PF03824.18;PF13386.8	NicO;DsbD_2	High-affinity nickel-transport protein;Cytochrome C biogenesis protein transmembrane region	<a target="_blank" href="https://www.ncbi.nlm.nih.gov/protein/sp|P76425|RCNA_ECOLI;/">sp|P76425|RCNA_ECOLI;</a>	Nickel/cobalt efflux system RcnA OS=Escherichia coli;	COG2215	P:Inorganic ion transport and metabolism	------	------	K08970	rcnA	------	------
FPV33_RS20895	Cluster 1	sgrR	HTH-type transcriptional regulator SgrR	2.009	1.00648	3.34176e-07	1.52464e-06	yes	up	ref_gene	mRNA	<a target="_blank" href="https://www.ncbi.nlm.nih.gov/protein/WP_032709878.1/">WP_032709878.1</a>	HTH-type transcriptional regulator SgrR [Klebsiella aerogenes]	PF12793.9;PF00496.24	SgrR_N;SBP_bac_5	Sugar transport-related sRNA regulator N-term;Bacterial extracellular solute-binding proteins, family 5 Middle	<a target="_blank" href="https://www.ncbi.nlm.nih.gov/protein/sp|A1A7B8|SGRR_ECOK1;/">sp|A1A7B8|SGRR_ECOK1;</a>	HTH-type transcriptional regulator SgrR OS=Escherichia coli O1:K1 / APEC OX=405955 GN=sgrR PE=3 SV=1;	COG4533	K:Transcription	------	------	K11925	sgrR	------	------
FPV33_RS09585	Cluster 1	FPV33_RS09585	RluA family pseudouridine synthase	2.42	1.27489	3.56128e-07	1.61679e-06	yes	up	ref_gene	mRNA	<a target="_blank" href="https://www.ncbi.nlm.nih.gov/protein/WP_032708450.1/">WP_032708450.1</a>	RluA family pseudouridine synthase [Klebsiella aerogenes]	PF00849.24	PseudoU_synth_2	RNA pseudouridylate synthase	<a target="_blank" href="https://www.ncbi.nlm.nih.gov/protein/sp|Q8DCG0|RLUA_VIBVU;/">sp|Q8DCG0|RLUA_VIBVU;</a>	Dual-specificity RNA pseudouridine synthase RluA OS=Vibrio vulnificus;	COG0564	J:Translation, ribosomal structure and biogenesis	------	------	K06177	rluA	------	------
FPV33_RS15505	Cluster 1	pyrC	dihydroorotase	2.094	1.06593	4.5014e-07	2.02365e-06	yes	up	ref_gene	mRNA	<a target="_blank" href="https://www.ncbi.nlm.nih.gov/protein/WP_063446674.1/">WP_063446674.1</a>	dihydroorotase [Klebsiella aerogenes]	PF01979.22	Amidohydro_1	Amidohydrolase family	<a target="_blank" href="https://www.ncbi.nlm.nih.gov/protein/sp|B5XXJ5|PYRC_KLEP3;/">sp|B5XXJ5|PYRC_KLEP3;</a>	Dihydroorotase OS=Klebsiella pneumoniae;	COG0418	F:Nucleotide transport and metabolism	GO:0019856;GO:0044205;GO:0004151;GO:0008270	BP:pyrimidine nucleobase biosynthetic process;BP:'de novo' UMP biosynthetic process;MF:dihydroorotase activity;MF:zinc ion binding;	K01465	pyrC	map00240	Pyrimidine metabolism
FPV33_RS20645	Cluster 1	aroP	aromatic amino acid transporter AroP	2.045	1.03209	4.50593e-07	2.02372e-06	yes	up	ref_gene	mRNA	<a target="_blank" href="https://www.ncbi.nlm.nih.gov/protein/WP_186277864.1/">WP_186277864.1</a>	aromatic amino acid transporter AroP [Klebsiella aerogenes]	PF00324.23;PF13520.8	AA_permease;AA_permease_2	Amino acid permease;Amino acid permease	<a target="_blank" href="https://www.ncbi.nlm.nih.gov/protein/sp|P15993|AROP_ECOLI;/">sp|P15993|AROP_ECOLI;</a>	Aromatic amino acid transport protein AroP OS=Escherichia coli;	COG1113	E:Amino acid transport and metabolism	------	------	K11734	aroP	------	------
FPV33_RS10115	Cluster 1	FPV33_RS10115	metal-dependent hydrolase	2.136	1.09468	5.07233e-07	2.26925e-06	yes	up	ref_gene	mRNA	<a target="_blank" href="https://www.ncbi.nlm.nih.gov/protein/WP_015366192.1/">WP_015366192.1</a>	metal-dependent hydrolase [Klebsiella aerogenes]	PF04307.16	YdjM	LexA-binding, inner membrane-associated putative hydrolase	<a target="_blank" href="https://www.ncbi.nlm.nih.gov/protein/sp|P64481|YDJM_ECOLI;/">sp|P64481|YDJM_ECOLI;</a>	Inner membrane protein YdjM OS=Escherichia coli;	COG1988	R:General function prediction only	GO:0016787	MF:hydrolase activity;	K07038	------	------	------
FPV33_RS02255	Cluster 1	FPV33_RS02255	DUF1488 domain-containing protein	5.608	2.48741	5.78034e-07	2.576e-06	yes	up	ref_gene	mRNA	<a target="_blank" href="https://www.ncbi.nlm.nih.gov/protein/WP_072057803.1/">WP_072057803.1</a>	MULTISPECIES: DUF1488 domain-containing protein [Enterobacteriaceae]	PF07369.13	DUF1488	Protein of unknown function	<a target="_blank" href="https://www.ncbi.nlm.nih.gov/protein/sp|P45795|YRDB_ECOLI;/">sp|P45795|YRDB_ECOLI;</a>	Uncharacterized protein YrdB OS=Escherichia coli;	------	------	------	------	------	------	------	------
FPV33_RS10220	Cluster 1	FPV33_RS10220	EAL domain-containing protein	2.003	1.00201	6.98146e-07	3.08147e-06	yes	up	ref_gene	mRNA	<a target="_blank" href="https://www.ncbi.nlm.nih.gov/protein/WP_063446349.1/">WP_063446349.1</a>	EAL domain-containing protein [Klebsiella aerogenes]	PF00563.22;PF02743.20;PF00990.23	EAL;dCache_1;GGDEF	EAL domain;Cache domain;Diguanylate cyclase, GGDEF domain	<a target="_blank" href="https://www.ncbi.nlm.nih.gov/protein/sp|P74101|Y1895_SYNY3;/">sp|P74101|Y1895_SYNY3;</a>	Uncharacterized protein sll1895 OS=Synechocystis sp.;	COG2200	T:Signal transduction mechanisms	------	------	------	------	------	------
FPV33_RS19910	Cluster 1	FPV33_RS19910	LysR substrate-binding domain-containing protein	2.022	1.01569	7.14336e-07	3.1469e-06	yes	up	ref_gene	mRNA	<a target="_blank" href="https://www.ncbi.nlm.nih.gov/protein/WP_015704494.1/">WP_015704494.1</a>	LysR family transcriptional regulator [Klebsiella aerogenes]	PF03466.22;PF00126.29	LysR_substrate;HTH_1	LysR substrate binding domain;Bacterial regulatory helix-turn-helix protein, lysR family	<a target="_blank" href="https://www.ncbi.nlm.nih.gov/protein/sp|P77559|YNFL_ECOLI;/">sp|P77559|YNFL_ECOLI;</a>	Uncharacterized HTH-type transcriptional regulator YnfL OS=Escherichia coli;	COG0583	K:Transcription	GO:0003700	MF:transcription factor activity, sequence-specific DNA binding;	------	------	------	------
FPV33_RS12940	Cluster 1	FPV33_RS12940	methionine ABC transporter ATP-binding protein	3.567	1.83457	7.32474e-07	3.22372e-06	yes	up	ref_gene	mRNA	<a target="_blank" href="https://www.ncbi.nlm.nih.gov/protein/WP_015705346.1/">WP_015705346.1</a>	methionine ABC transporter ATP-binding protein [Klebsiella aerogenes]	PF00005.29;PF13304.8;PF13401.8;PF02463.21	ABC_tran;AAA_21;AAA_22;SMC_N	ABC transporter;AAA domain, putative AbiEii toxin, Type IV TA system;AAA domain;RecF/RecN/SMC N terminal domain	<a target="_blank" href="https://www.ncbi.nlm.nih.gov/protein/sp|Q1CG91|METN1_YERPN;/">sp|Q1CG91|METN1_YERPN;</a>	Methionine import ATP-binding protein MetN 1 OS=Yersinia pestis bv. Antiqua;	COG1135	E:Amino acid transport and metabolism	GO:0015821;GO:0016787;GO:0042626;GO:0005524	BP:methionine transport;MF:hydrolase activity;MF:ATPase activity, coupled to transmembrane movement of substances;MF:ATP binding;	K02071	metN	map02010	ABC transporters
FPV33_RS18185	Cluster 1	FPV33_RS18185	sugar ABC transporter substrate-binding protein	2.644	1.40294	8.14775e-07	3.56551e-06	yes	up	ref_gene	mRNA	<a target="_blank" href="https://www.ncbi.nlm.nih.gov/protein/WP_015704718.1/">WP_015704718.1</a>	sugar ABC transporter substrate-binding protein [Klebsiella aerogenes]	PF13407.8;PF00532.23	Peripla_BP_4;Peripla_BP_1	Periplasmic binding protein domain;Periplasmic binding proteins and sugar binding domain of LacI family	<a target="_blank" href="https://www.ncbi.nlm.nih.gov/protein/sp|Q2JZQ5|APIBP_RHIEC;/">sp|Q2JZQ5|APIBP_RHIEC;</a>	D-apiose import binding protein OS=Rhizobium etli;	COG1879	G:Carbohydrate transport and metabolism	------	------	K02058	------	------	------
FPV33_RS20305	Cluster 1	rnhB	ribonuclease HII	2.77	1.46988	8.16875e-07	3.57131e-06	yes	up	ref_gene	mRNA	<a target="_blank" href="https://www.ncbi.nlm.nih.gov/protein/WP_015368153.1/">WP_015368153.1</a>	ribonuclease HII [Klebsiella aerogenes]	PF01351.20	RNase_HII	Ribonuclease HII	<a target="_blank" href="https://www.ncbi.nlm.nih.gov/protein/sp|A6T4Y5|RNH2_KLEP7;/">sp|A6T4Y5|RNH2_KLEP7;</a>	Ribonuclease HII OS=Klebsiella pneumoniae subsp. pneumoniae;	COG0164	L:Replication, recombination and repair	GO:0006401;GO:0005737;GO:0030145;GO:0004523;GO:0003723	BP:RNA catabolic process;CC:cytoplasm;MF:manganese ion binding;MF:RNA-DNA hybrid ribonuclease activity;MF:RNA binding;	K03470	rnhB	map03030	DNA replication
FPV33_RS12470	Cluster 1	FPV33_RS12470	hypothetical protein	4.824	2.27027	8.24225e-07	3.60003e-06	yes	up	ref_gene	mRNA	<a target="_blank" href="https://www.ncbi.nlm.nih.gov/protein/WP_015705446.1/">WP_015705446.1</a>	hypothetical protein [Klebsiella aerogenes]	PF12158.10	DUF3592	Protein of unknown function	------	------	------	------	GO:0016021	CC:integral component of membrane;	------	------	------	------
FPV33_RS24625	Cluster 1	rffG	dTDP-glucose 4%2C6-dehydratase	2.047	1.03342	8.50979e-07	3.70284e-06	yes	up	ref_gene	mRNA	<a target="_blank" href="https://www.ncbi.nlm.nih.gov/protein/WP_046883474.1/">WP_046883474.1</a>	dTDP-glucose 4,6-dehydratase [Klebsiella aerogenes]	PF16363.7;PF01370.23;PF02719.17;PF01073.21;PF04321.19;PF07993.14;PF03435.20;PF00106.27;PF08659.12	GDP_Man_Dehyd;Epimerase;Polysacc_synt_2;3Beta_HSD;RmlD_sub_bind;NAD_binding_4;Sacchrp_dh_NADP;adh_short;KR	GDP-mannose 4,6 dehydratase;NAD dependent epimerase/dehydratase family;Polysaccharide biosynthesis protein;3-beta hydroxysteroid dehydrogenase/isomerase family;RmlD substrate binding domain;Male sterility protein;Saccharopine dehydrogenase NADP binding domain;short chain dehydrogenase;KR domain	<a target="_blank" href="https://www.ncbi.nlm.nih.gov/protein/sp|P27830|RMLB2_ECOLI;/">sp|P27830|RMLB2_ECOLI;</a>	dTDP-glucose 4,6-dehydratase 2 OS=Escherichia coli;	COG1088	M:Cell wall/membrane/envelope biogenesis	GO:0009225;GO:0008460	BP:nucleotide-sugar metabolic process;MF:dTDP-glucose 4,6-dehydratase activity;	K01710	rfbB	map00521;map00523;map00525;map00541;map01055	Streptomycin biosynthesis;Polyketide sugar unit biosynthesis;Acarbose and validamycin biosynthesis;O-Antigen nucleotide sugar biosynthesis;Biosynthesis of vancomycin group antibiotics
FPV33_RS24835	Cluster 1	rbsD	D-ribose pyranase	2.076	1.05406	9.00311e-07	3.90276e-06	yes	up	ref_gene	mRNA	<a target="_blank" href="https://www.ncbi.nlm.nih.gov/protein/WP_063447011.1/">WP_063447011.1</a>	D-ribose pyranase [Klebsiella aerogenes]	PF05025.15	RbsD_FucU	RbsD / FucU transport protein family	<a target="_blank" href="https://www.ncbi.nlm.nih.gov/protein/sp|B5XZK8|RBSD_KLEP3;/">sp|B5XZK8|RBSD_KLEP3;</a>	D-ribose pyranase OS=Klebsiella pneumoniae;	COG1869	G:Carbohydrate transport and metabolism	GO:0019303;GO:0005737;GO:0016872;GO:0062193;GO:0048029	BP:D-ribose catabolic process;CC:cytoplasm;MF:intramolecular lyase activity;MF:D-ribose pyranase activity;MF:monosaccharide binding;	K06726	rbsD	map02010	ABC transporters
[truncated: 102 more rows]
