# Supplementary material for: Transcriptomic analysis of nitrogen metabolism pathways in Klebsiella aerogenes under nitrogen-rich conditions
Source: Front Microbiol. 2024 Feb 28;15:1323160. doi: 10.3389/fmicb.2024.1323160 (PMC10945327; doi:10.3389/fmicb.2024.1323160)
Supplement: Supplementary file 1 [file Data_Sheet_1.zip › Supplementary Dataset2.xlsx]

## Sheet: cluster_2
Supplementary Dataset 2. Gene co-expression clusters of the ownregulated DEGs in K.aerogenes under nitrogen condition.
Gene_id	Clusters	Gene name	Gene description	FC(DM2/DM1)	Log2FC(DM2/DM1)	Pvalue	Padjust	Significant	Regulate	Gene Type	Biotype	NR_hit-name	NR_description	Pfam_id	Domain	Domain description	Swiss-Prot_hit-name	Swiss-Prot_description	COG_id	COG_Functional Categories	GO_id	GO_term	KO_id	KO_name	Pathway_id	Pathway_definition
FPV33_RS19040	Cluster 2	amtB	ammonium transporter AmtB	0.019	-5.68155	1.13024e-246	1.73605e-243	yes	down	ref_gene	mRNA	<a target="_blank" href="https://www.ncbi.nlm.nih.gov/protein/WP_020079462.1/">WP_020079462.1</a>	ammonium transporter AmtB [Klebsiella aerogenes]	PF00909.23	Ammonium_transp	Ammonium Transporter Family	<a target="_blank" href="https://www.ncbi.nlm.nih.gov/protein/sp|P69680|AMTB_ECO57;/">sp|P69680|AMTB_ECO57;</a>	Ammonium transporter AmtB OS=Escherichia coli O157:H7 OX=83334 GN=amtB PE=1 SV=1;	COG0004	P:Inorganic ion transport and metabolism	GO:0016021;GO:0008519	CC:integral component of membrane;MF:ammonium transmembrane transporter activity;	K03320	amt	------	------
FPV33_RS08805	Cluster 2	nac	nitrogen assimilation transcriptional regulator NAC	0.033	-4.91538	7.75072e-202	7.14306e-199	yes	down	ref_gene	mRNA	<a target="_blank" href="https://www.ncbi.nlm.nih.gov/protein/WP_015365883.1/">WP_015365883.1</a>	nitrogen assimilation transcriptional regulator NAC [Klebsiella aerogenes]	PF03466.22;PF00126.29	LysR_substrate;HTH_1	LysR substrate binding domain;Bacterial regulatory helix-turn-helix protein, lysR family	<a target="_blank" href="https://www.ncbi.nlm.nih.gov/protein/sp|Q08597|NAC_KLEAE;/">sp|Q08597|NAC_KLEAE;</a>	Nitrogen assimilation regulatory protein nac OS=Klebsiella aerogenes OX=548 GN=nac PE=3 SV=1;	COG0583	K:Transcription	GO:0003700	MF:transcription factor activity, sequence-specific DNA binding;	K19338	nac	------	------
FPV33_RS24240	Cluster 2	glnA	glutamate--ammonia ligase	0.025	-5.29524	2.4114e-156	1.58739e-153	yes	down	ref_gene	mRNA	<a target="_blank" href="https://www.ncbi.nlm.nih.gov/protein/WP_015368971.1/">WP_015368971.1</a>	MULTISPECIES: glutamate--ammonia ligase [Klebsiella]	PF00120.26;PF03951.21	Gln-synt_C;Gln-synt_N	Glutamine synthetase, catalytic domain;Glutamine synthetase, beta-Grasp domain	<a target="_blank" href="https://www.ncbi.nlm.nih.gov/protein/sp|P0A1P7|GLN1B_SALTI;/">sp|P0A1P7|GLN1B_SALTI;</a>	Glutamine synthetase OS=Salmonella typhi OX=90370 GN=glnA PE=1 SV=2;	COG0174	E:Amino acid transport and metabolism	GO:0006542;GO:0005737;GO:0004356;GO:0005524	BP:glutamine biosynthetic process;CC:cytoplasm;MF:glutamate-ammonia ligase activity;MF:ATP binding;	K01915	glnA	map00630;map00220;map00910;map02020;map00250;map04727;map04724;map04217	Glyoxylate and dicarboxylate metabolism;Arginine biosynthesis;Nitrogen metabolism;Two-component system;Alanine, aspartate and glutamate metabolism;GABAergic synapse;Glutamatergic synapse;Necroptosis
FPV33_RS15070	Cluster 2	ychH	stress-induced protein YchH	0.058	-4.09767	1.84125e-127	8.48446e-125	yes	down	ref_gene	mRNA	<a target="_blank" href="https://www.ncbi.nlm.nih.gov/protein/WP_015367115.1/">WP_015367115.1</a>	stress-induced protein YchH [Klebsiella aerogenes]	PF10762.11	DUF2583	Protein of unknown function	<a target="_blank" href="https://www.ncbi.nlm.nih.gov/protein/sp|P0AB51|YCHH_ECO57;/">sp|P0AB51|YCHH_ECO57;</a>	Uncharacterized protein YchH OS=Escherichia coli O157:H7 OX=83334 GN=ychH PE=4 SV=1;	------	------	GO:0016021	CC:integral component of membrane;	------	------	------	------
FPV33_RS11195	Cluster 2	paaA	1%2C2-phenylacetyl-CoA epoxidase subunit A	0.044	-4.51237	1.15924e-122	4.10907e-120	yes	down	ref_gene	mRNA	<a target="_blank" href="https://www.ncbi.nlm.nih.gov/protein/QWT00875.1/">QWT00875.1</a>	1,2-phenylacetyl-CoA epoxidase subunit A [Klebsiella pneumoniae]	PF05138.14	PaaA_PaaC	Phenylacetic acid catabolic protein	<a target="_blank" href="https://www.ncbi.nlm.nih.gov/protein/sp|P76077|PAAA_ECOLI;/">sp|P76077|PAAA_ECOLI;</a>	1,2-phenylacetyl-CoA epoxidase, subunit A OS=Escherichia coli;	COG3396	Q:Secondary metabolites biosynthesis, transport and catabolism	------	------	K02609	paaA	map00360	Phenylalanine metabolism
FPV33_RS05665	Cluster 2	FPV33_RS05665	aldehyde dehydrogenase	0.081	-3.62471	7.63453e-111	2.06941e-108	yes	down	ref_gene	mRNA	<a target="_blank" href="https://www.ncbi.nlm.nih.gov/protein/WP_015703226.1/">WP_015703226.1</a>	aldehyde dehydrogenase [Klebsiella aerogenes]	PF00171.24	Aldedh	Aldehyde dehydrogenase family	<a target="_blank" href="https://www.ncbi.nlm.nih.gov/protein/sp|Q9ZAA1|ACLDH_PSEAI;/">sp|Q9ZAA1|ACLDH_PSEAI;</a>	Acetaldehyde dehydrogenase OS=Pseudomonas aeruginosa OX=287 GN=exaC PE=1 SV=1;	COG1012	I:Lipid transport and metabolism	GO:0004029;GO:0043878;GO:0016620	MF:aldehyde dehydrogenas;MF:glyceraldehyde-3-phosphate dehydrogenas;MF:oxidoreductase activity, acting on the aldehyde or oxo group of donors, NAD or NADP as acceptor;	K00138	aldB	map00010;map00620	Glycolysis / Gluconeogenesis;Pyruvate metabolism
FPV33_RS23705	Cluster 2	zraP	zinc resistance sensor/chaperone ZraP	0.095	-3.39463	6.59465e-91	1.26617e-88	yes	down	ref_gene	mRNA	<a target="_blank" href="https://www.ncbi.nlm.nih.gov/protein/WP_047057409.1/">WP_047057409.1</a>	zinc resistance sensor/chaperone ZraP [Klebsiella aerogenes]	PF13801.8	Metal_resist	Heavy-metal resistance	<a target="_blank" href="https://www.ncbi.nlm.nih.gov/protein/sp|Q57H53|ZRAP_SALCH;/">sp|Q57H53|ZRAP_SALCH;</a>	Zinc resistance-associated protein OS=Salmonella choleraesuis;	COG3678	O:Posttranslational modification, protein turnover, chaperones	------	------	K07803	zraP	map02020	Two-component system
FPV33_RS23645	Cluster 2	aceB	malate synthase A	0.105	-3.25326	3.07239e-75	3.93266e-73	yes	down	ref_gene	mRNA	<a target="_blank" href="https://www.ncbi.nlm.nih.gov/protein/WP_020079890.1/">WP_020079890.1</a>	malate synthase A [Klebsiella aerogenes]	PF01274.24	Malate_synthase	Malate synthase	<a target="_blank" href="https://www.ncbi.nlm.nih.gov/protein/sp|P08997|MASY_ECOLI;/">sp|P08997|MASY_ECOLI;</a>	Malate synthase A OS=Escherichia coli;	COG2225	C:Energy production and conversion	------	------	K01638	aceB	map00630;map00620	Glyoxylate and dicarboxylate metabolism;Pyruvate metabolism
FPV33_RS22675	Cluster 2	FPV33_RS22675	DUF1471 domain-containing protein	0.124	-3.00968	7.34981e-69	7.3626e-67	yes	down	ref_gene	mRNA	<a target="_blank" href="https://www.ncbi.nlm.nih.gov/protein/WP_020079809.1/">WP_020079809.1</a>	MULTISPECIES: DUF1471 domain-containing protein [Klebsiella]	PF07338.15	DUF1471	Protein of unknown function	<a target="_blank" href="https://www.ncbi.nlm.nih.gov/protein/sp|P0AF88|YJFY_ECO57;/">sp|P0AF88|YJFY_ECO57;</a>	Uncharacterized protein YjfY OS=Escherichia coli O157:H7 OX=83334 GN=yjfY PE=3 SV=1;	------	------	------	------	------	------	------	------
FPV33_RS15300	Cluster 2	FPV33_RS15300	glycine zipper 2TM domain-containing protein	0.075	-3.74351	1.96292e-67	1.84595e-65	yes	down	ref_gene	mRNA	<a target="_blank" href="https://www.ncbi.nlm.nih.gov/protein/WP_048228651.1/">WP_048228651.1</a>	glycine zipper 2TM domain-containing protein [Klebsiella aerogenes]	PF05433.17;PF13488.8;PF13441.8	Rick_17kDa_Anti;Gly-zipper_Omp;Gly-zipper_YMGG	Glycine zipper 2TM domain;Glycine zipper;YMGG-like Gly-zipper	<a target="_blank" href="https://www.ncbi.nlm.nih.gov/protein/sp|P0AB36|YCFJ_ECOL6;/">sp|P0AB36|YCFJ_ECOL6;</a>	Uncharacterized protein YcfJ OS=Escherichia coli O6:H1;	COG3134	S:Function unknown	GO:0019867	CC:outer membrane;	------	------	------	------
FPV33_RS05660	Cluster 2	FPV33_RS05660	sigma-54-dependent Fis family transcriptional regulator	0.129	-2.95084	2.45749e-66	2.26482e-64	yes	down	ref_gene	mRNA	<a target="_blank" href="https://www.ncbi.nlm.nih.gov/protein/WP_063446077.1/">WP_063446077.1</a>	sigma-54-dependent Fis family transcriptional regulator [Klebsiella aerogenes]	PF00158.28;PF14532.8;PF02954.21;PF07728.16;PF01590.28;PF13556.8	Sigma54_activat;Sigma54_activ_2;HTH_8;AAA_5;GAF;HTH_30	Sigma-54 interaction domain;Sigma-54 interaction domain;Bacterial regulatory protein, Fis family;AAA domain;GAF domain;PucR C-terminal helix-turn-helix domain	<a target="_blank" href="https://www.ncbi.nlm.nih.gov/protein/sp|P28614|ACOR_CUPNH;/">sp|P28614|ACOR_CUPNH;</a>	Acetoin catabolism regulatory protein OS=Cupriavidus necator;	COG3284	K:Transcription	GO:0006355;GO:0043565;GO:0008134;GO:0005524	BP:regulation of transcription, DNA-templated;MF:sequence-specific DNA binding;MF:transcription factor binding;MF:ATP binding;	K21405	acoR	------	------
FPV33_RS10320	Cluster 2	osmB	osmotically-inducible lipoprotein OsmB	0.066	-3.91202	1.76111e-65	1.56061e-63	yes	down	ref_gene	mRNA	<a target="_blank" href="https://www.ncbi.nlm.nih.gov/protein/VTN08404.1/">VTN08404.1</a>	lipoprotein [Raoultella terrigena]	PF05433.17;PF13441.8;PF13488.8	Rick_17kDa_Anti;Gly-zipper_YMGG;Gly-zipper_Omp	Glycine zipper 2TM domain;YMGG-like Gly-zipper;Glycine zipper	<a target="_blank" href="https://www.ncbi.nlm.nih.gov/protein/sp|P37723|OSMB_SALTY;/">sp|P37723|OSMB_SALTY;</a>	Osmotically-inducible lipoprotein B OS=Salmonella typhimurium;	COG2885	M:Cell wall/membrane/envelope biogenesis	GO:0019867	CC:outer membrane;	K04062	osmB	------	------
FPV33_RS06840	Cluster 2	FPV33_RS06840	hypothetical protein	0.059	-4.08546	5.4173e-63	4.45766e-61	yes	down	ref_gene	mRNA	<a target="_blank" href="https://www.ncbi.nlm.nih.gov/protein/WP_063446366.1/">WP_063446366.1</a>	hypothetical protein [Klebsiella aerogenes]	------	------	------	------	------	------	------	------	------	------	------	------	------
FPV33_RS11215	Cluster 2	paaK	phenylacetate-CoA oxygenase/reductase subunit PaaK	0.104	-3.26639	1.04505e-58	7.4086e-57	yes	down	ref_gene	mRNA	<a target="_blank" href="https://www.ncbi.nlm.nih.gov/protein/WP_045366249.1/">WP_045366249.1</a>	phenylacetate-CoA oxygenase/reductase subunit PaaK [Klebsiella aerogenes]	PF00175.23;PF00111.29;PF00970.26;PF08030.14	NAD_binding_1;Fer2;FAD_binding_6;NAD_binding_6	Oxidoreductase NAD-binding domain;2Fe-2S iron-sulfur cluster binding domain;Oxidoreductase FAD-binding domain;Ferric reductase NAD binding domain	<a target="_blank" href="https://www.ncbi.nlm.nih.gov/protein/sp|P76081|PAAE_ECOLI;/">sp|P76081|PAAE_ECOLI;</a>	1,2-phenylacetyl-CoA epoxidase, subunit E OS=Escherichia coli;	COG0633	C:Energy production and conversion	GO:0010124;GO:0046872;GO:0009055;GO:0051537	BP:phenylacetate catabolic process;MF:metal ion binding;MF:electron carrier activity;MF:2 iron, 2 sulfur cluster binding;	K02613	paaE	map00360	Phenylalanine metabolism
FPV33_RS11190	Cluster 2	paaZ	phenylacetic acid degradation bifunctional protein PaaZ	0.122	-3.0308	3.38136e-58	2.29137e-56	yes	down	ref_gene	mRNA	<a target="_blank" href="https://www.ncbi.nlm.nih.gov/protein/WP_032714638.1/">WP_032714638.1</a>	phenylacetic acid degradation bifunctional protein PaaZ [Klebsiella aerogenes]	PF00171.24;PF01575.21	Aldedh;MaoC_dehydratas	Aldehyde dehydrogenase family;MaoC like domain	<a target="_blank" href="https://www.ncbi.nlm.nih.gov/protein/sp|P77455|PAAZ_ECOLI;/">sp|P77455|PAAZ_ECOLI;</a>	Bifunctional protein PaaZ OS=Escherichia coli;	COG1012	I:Lipid transport and metabolism	GO:0004029;GO:0043878;GO:0016620	MF:aldehyde dehydrogenas;MF:glyceraldehyde-3-phosphate dehydrogenas;MF:oxidoreductase activity, acting on the aldehyde or oxo group of donors, NAD or NADP as acceptor;	K02618	paaZ	map00360	Phenylalanine metabolism
FPV33_RS23640	Cluster 2	aceA	isocitrate lyase	0.112	-3.16398	5.01846e-57	3.35146e-55	yes	down	ref_gene	mRNA	<a target="_blank" href="https://www.ncbi.nlm.nih.gov/protein/WP_015368800.1/">WP_015368800.1</a>	isocitrate lyase [Klebsiella aerogenes]	PF00463.23;PF13714.8	ICL;PEP_mutase	Isocitrate lyase family;Phosphoenolpyruvate phosphomutase	<a target="_blank" href="https://www.ncbi.nlm.nih.gov/protein/sp|P51066|ACEA_SALTY;/">sp|P51066|ACEA_SALTY;</a>	Isocitrate lyase OS=Salmonella typhimurium;	COG2224	C:Energy production and conversion	GO:0019752;GO:0004451;GO:0046872	BP:carboxylic acid metabolic process;MF:isocitrate lyase activity;MF:metal ion binding;	K01637	aceA	map00630	Glyoxylate and dicarboxylate metabolism
FPV33_RS19045	Cluster 2	glnK	P-II family nitrogen regulator	0.032	-4.96831	9.84219e-57	6.47897e-55	yes	down	ref_gene	mRNA	<a target="_blank" href="https://www.ncbi.nlm.nih.gov/protein/WP_015367937.1/">WP_015367937.1</a>	MULTISPECIES: P-II family nitrogen regulator [Klebsiella]	PF00543.24	P-II	Nitrogen regulatory protein P-II	<a target="_blank" href="https://www.ncbi.nlm.nih.gov/protein/sp|P0AC57|GLNK_ECO57;/">sp|P0AC57|GLNK_ECO57;</a>	Nitrogen regulatory protein GlnK OS=Escherichia coli O157:H7 OX=83334 GN=glnK PE=3 SV=1;	COG0347;COG0347	T:Signal transduction mechanisms;E:Amino acid transport and metabolism	GO:0006808;GO:0030234	BP:regulation of nitrogen utilization;MF:enzyme regulator activity;	K04752	glnK	------	------
FPV33_RS23135	Cluster 2	yjdN	VOC family metalloprotein YjdN	0.118	-3.08122	1.06523e-55	6.63323e-54	yes	down	ref_gene	mRNA	<a target="_blank" href="https://www.ncbi.nlm.nih.gov/protein/WP_042894305.1/">WP_042894305.1</a>	VOC family metalloprotein YjdN [Klebsiella aerogenes]	PF00903.27;PF06983.15	Glyoxalase;3-dmu-9_3-mt	Glyoxalase/Bleomycin resistance protein/Dioxygenase superfamily;3-demethylubiquinone-9 3-methyltransferase	<a target="_blank" href="https://www.ncbi.nlm.nih.gov/protein/sp|P16681|YJDN_ECOLI;/">sp|P16681|YJDN_ECOLI;</a>	Protein YjdN OS=Escherichia coli;	COG2764	C:Energy production and conversion	GO:0032259;GO:0008168	BP:methylation;MF:methyltransferase activity;	K04750	phnB	------	------
FPV33_RS23700	Cluster 2	zraS	two-component system sensor histidine kinase ZraS	0.152	-2.71448	5.1985e-55	3.111e-53	yes	down	ref_gene	mRNA	<a target="_blank" href="https://www.ncbi.nlm.nih.gov/protein/WP_063446586.1/">WP_063446586.1</a>	two-component system sensor histidine kinase ZraS [Klebsiella aerogenes]	PF02518.28;PF00512.27;PF17203.6;PF13589.8	HATPase_c;HisKA;sCache_3_2;HATPase_c_3	Histidine kinase-, DNA gyrase B-, and HSP90-like ATPase;His Kinase A;Single cache domain 3;Histidine kinase-, DNA gyrase B-, and HSP90-like ATPase	<a target="_blank" href="https://www.ncbi.nlm.nih.gov/protein/sp|Q9APE0|ZRAS_KLEOX;/">sp|Q9APE0|ZRAS_KLEOX;</a>	Sensor protein ZraS OS=Klebsiella oxytoca OX=571 GN=zraS PE=3 SV=1;	COG0642	T:Signal transduction mechanisms	------	------	K07709	zraS	map02020	Two-component system
FPV33_RS11205	Cluster 2	paaC	phenylacetate-CoA oxygenase subunit PaaC	0.102	-3.29232	3.50545e-47	1.59932e-45	yes	down	ref_gene	mRNA	<a target="_blank" href="https://www.ncbi.nlm.nih.gov/protein/WP_047080919.1/">WP_047080919.1</a>	phenylacetate-CoA oxygenase subunit PaaC [Klebsiella aerogenes]	PF05138.14	PaaA_PaaC	Phenylacetic acid catabolic protein	<a target="_blank" href="https://www.ncbi.nlm.nih.gov/protein/sp|P76079|PAAC_ECOLI;/">sp|P76079|PAAC_ECOLI;</a>	1,2-phenylacetyl-CoA epoxidase, subunit C OS=Escherichia coli;	COG3396	Q:Secondary metabolites biosynthesis, transport and catabolism	GO:0010124	BP:phenylacetate catabolic process;	K02611	paaC	map00360	Phenylalanine metabolism
FPV33_RS17230	Cluster 2	ybiJ	DUF1471 family protein YbiJ	0.083	-3.59666	1.81829e-45	7.75803e-44	yes	down	ref_gene	mRNA	<a target="_blank" href="https://www.ncbi.nlm.nih.gov/protein/WP_015367588.1/">WP_015367588.1</a>	DUF1471 family protein YbiJ [Klebsiella aerogenes]	PF07338.15	DUF1471	Protein of unknown function	<a target="_blank" href="https://www.ncbi.nlm.nih.gov/protein/sp|P0AAX4|YBIJ_ECOL6;/">sp|P0AAX4|YBIJ_ECOL6;</a>	Uncharacterized protein YbiJ OS=Escherichia coli O6:H1;	------	------	------	------	------	------	------	------
FPV33_RS20960	Cluster 2	FPV33_RS20960	2-hydroxycarboxylate transporter family protein	0.11	-3.17836	1.2157e-44	5.00173e-43	yes	down	ref_gene	mRNA	<a target="_blank" href="https://www.ncbi.nlm.nih.gov/protein/WP_015368284.1/">WP_015368284.1</a>	MULTISPECIES: 2-hydroxycarboxylate transporter family protein [Klebsiella]	PF03390.17	2HCT	2-hydroxycarboxylate transporter family	<a target="_blank" href="https://www.ncbi.nlm.nih.gov/protein/sp|P94363|CIMH_BACSU;/">sp|P94363|CIMH_BACSU;</a>	Citrate/malate transporter OS=Bacillus subtilis;	COG3493	C:Energy production and conversion	GO:0006101;GO:0016021;GO:0005886;GO:0008514;GO:0015293	BP:citrate metabolic process;CC:integral component of membrane;CC:plasma membrane;MF:organic anion transmembrane transporter activity;MF:symporter activity;	------	------	------	------
FPV33_RS18935	Cluster 2	tomB	Hha toxicity modulator TomB	0.157	-2.67015	1.5919e-44	6.37868e-43	yes	down	ref_gene	mRNA	<a target="_blank" href="https://www.ncbi.nlm.nih.gov/protein/WP_015367917.1/">WP_015367917.1</a>	Hha toxicity modulator TomB [Klebsiella aerogenes]	PF10757.11	YbaJ	Biofilm formation regulator YbaJ	<a target="_blank" href="https://www.ncbi.nlm.nih.gov/protein/sp|P0AAR2|TOMB_ECO57;/">sp|P0AAR2|TOMB_ECO57;</a>	Hha toxicity modulator TomB OS=Escherichia coli O157:H7 OX=83334 GN=tomB PE=3 SV=1;	------	------	------	------	K19162	tomB	------	------
FPV33_RS08040	Cluster 2	FPV33_RS08040	MerR family transcriptional regulator	0.184	-2.44428	1.63298e-44	6.48686e-43	yes	down	ref_gene	mRNA	<a target="_blank" href="https://www.ncbi.nlm.nih.gov/protein/WP_015365744.1/">WP_015365744.1</a>	MerR family transcriptional regulator [Klebsiella aerogenes]	PF13411.8;PF00376.25;PF12728.9;PF06056.14	MerR_1;MerR;HTH_17;Terminase_5	MerR HTH family regulatory protein;MerR family regulatory protein;Helix-turn-helix domain;Putative ATPase subunit of terminase	<a target="_blank" href="https://www.ncbi.nlm.nih.gov/protein/sp|P33358|MLRA_ECOLI;/">sp|P33358|MLRA_ECOLI;</a>	HTH-type transcriptional regulator MlrA OS=Escherichia coli;	COG0789	K:Transcription	GO:0006355;GO:0003677	BP:regulation of transcription, DNA-templated;MF:DNA binding;	K21089	mlrA	map02026	Biofilm formation - Escherichia coli
FPV33_RS23265	Cluster 2	acs	acetate--CoA ligase	0.193	-2.37535	2.71093e-43	1.02393e-41	yes	down	ref_gene	mRNA	<a target="_blank" href="https://www.ncbi.nlm.nih.gov/protein/WP_063446041.1/">WP_063446041.1</a>	acetate--CoA ligase [Klebsiella aerogenes]	PF00501.30;PF13193.8;PF16177.7	AMP-binding;AMP-binding_C;ACAS_N	AMP-binding enzyme;AMP-binding enzyme C-terminal domain;Acetyl-coenzyme A synthetase N-terminus	<a target="_blank" href="https://www.ncbi.nlm.nih.gov/protein/sp|P27550|ACSA_ECOLI;/">sp|P27550|ACSA_ECOLI;</a>	Acetyl-coenzyme A synthetase OS=Escherichia coli;	COG0365	I:Lipid transport and metabolism	GO:0006935;GO:0019427;GO:0016208;GO:0003987;GO:0046872;GO:0005524	BP:chemotaxis;BP:acetyl-CoA biosynthetic process from acetate;MF:AMP binding;MF:acetate-CoA ligase activity;MF:metal ion binding;MF:ATP binding;	K01895	acs	map00630;map00640;map00720;map00620;map00680;map00010	Glyoxylate and dicarboxylate metabolism;Propanoate metabolism;Carbon fixation pathways in prokaryotes;Pyruvate metabolism;Methane metabolism;Glycolysis / Gluconeogenesis
FPV33_RS11715	Cluster 2	FPV33_RS11715	DUF406 domain-containing protein	0.202	-2.3043	6.95195e-43	2.56277e-41	yes	down	ref_gene	mRNA	<a target="_blank" href="https://www.ncbi.nlm.nih.gov/protein/WP_015705548.1/">WP_015705548.1</a>	MULTISPECIES: DUF406 domain-containing protein [Klebsiella]	PF04175.14	DUF406	Protein of unknown function	<a target="_blank" href="https://www.ncbi.nlm.nih.gov/protein/sp|P32162|YIIS_ECOLI;/">sp|P32162|YIIS_ECOLI;</a>	UPF0381 protein YiiS OS=Escherichia coli;	COG3691	S:Function unknown	------	------	------	------	------	------
FPV33_RS10280	Cluster 2	FPV33_RS10280	YmiA family putative membrane protein	0.103	-3.28223	2.73534e-42	9.92475e-41	yes	down	ref_gene	mRNA	<a target="_blank" href="https://www.ncbi.nlm.nih.gov/protein/AWD04302.1/">AWD04302.1</a>	YmiA family putative membrane protein [Klebsiella aerogenes]	------	------	------	------	------	------	------	GO:0016021	CC:integral component of membrane;	------	------	------	------
FPV33_RS23000	Cluster 2	aspA	aspartate ammonia-lyase	0.238	-2.07123	3.10396e-42	1.11743e-40	yes	down	ref_gene	mRNA	<a target="_blank" href="https://www.ncbi.nlm.nih.gov/protein/WP_015368668.1/">WP_015368668.1</a>	aspartate ammonia-lyase [Klebsiella aerogenes]	PF00206.22;PF10415.11	Lyase_1;FumaraseC_C	Lyase;Fumarase C C-terminus	<a target="_blank" href="https://www.ncbi.nlm.nih.gov/protein/sp|Q8XDS0|ASPA_ECO57;/">sp|Q8XDS0|ASPA_ECO57;</a>	Aspartate ammonia-lyase OS=Escherichia coli O157:H7 OX=83334 GN=aspA PE=3 SV=2;	COG1027	E:Amino acid transport and metabolism	GO:0006099;GO:0006531;GO:0008797	BP:tricarboxylic acid cycle;BP:aspartate metabolic process;MF:aspartate ammonia-lyase activity;	K01744	aspA	map00250	Alanine, aspartate and glutamate metabolism
FPV33_RS22880	Cluster 2	frdA	fumarate reductase (quinol) flavoprotein subunit	0.185	-2.43779	1.1792e-41	4.17979e-40	yes	down	ref_gene	mRNA	<a target="_blank" href="https://www.ncbi.nlm.nih.gov/protein/OUE84224.1/">OUE84224.1</a>	fumarate reductase flavoprotein subunit, partial [Klebsiella aerogenes]	PF00890.26;PF02910.22;PF07992.16;PF01946.19;PF03486.16	FAD_binding_2;Succ_DH_flav_C;Pyr_redox_2;Thi4;HI0933_like	FAD binding domain;Fumarate reductase flavoprotein C-term;Pyridine nucleotide-disulphide oxidoreductase;Thi4 family;HI0933-like protein	<a target="_blank" href="https://www.ncbi.nlm.nih.gov/protein/sp|P00363|FRDA_ECOLI;/">sp|P00363|FRDA_ECOLI;</a>	Fumarate reductase flavoprotein subunit OS=Escherichia coli;	COG1053	C:Energy production and conversion	------	------	K00244	frdA	map00650;map00720;map00620;map02020;map00020;map00190	Citrate cycle (TCA cycle);Oxidative phosphorylation
FPV33_RS17190	Cluster 2	glnH	glutamine ABC transporter substrate-binding protein GlnH	0.109	-3.198	3.74452e-41	1.31716e-39	yes	down	ref_gene	mRNA	<a target="_blank" href="https://www.ncbi.nlm.nih.gov/protein/WP_015367580.1/">WP_015367580.1</a>	MULTISPECIES: glutamine ABC transporter substrate-binding protein GlnH [Klebsiella]	PF00497.22;PF10613.11	SBP_bac_3;Lig_chan-Glu_bd	Bacterial extracellular solute-binding proteins, family 3;Ligated ion channel L-glutamate- and glycine-binding site	<a target="_blank" href="https://www.ncbi.nlm.nih.gov/protein/sp|P0AEQ5|GLNH_ECO57;/">sp|P0AEQ5|GLNH_ECO57;</a>	Glutamine-binding periplasmic protein OS=Escherichia coli O157:H7 OX=83334 GN=glnH PE=3 SV=1;	COG0834;COG0834	E:Amino acid transport and metabolism;T:Signal transduction mechanisms	GO:0006865;GO:0016020;GO:0015276	BP:amino acid transport;CC:membrane;MF:ligand-gated ion channel activity;	K10036	glnH	map02010	ABC transporters
FPV33_RS20835	Cluster 2	leuA	2-isopropylmalate synthase	0.144	-2.79989	9.79112e-40	3.34204e-38	yes	down	ref_gene	mRNA	<a target="_blank" href="https://www.ncbi.nlm.nih.gov/protein/WP_015368261.1/">WP_015368261.1</a>	2-isopropylmalate synthase [Klebsiella aerogenes]	PF00682.21;PF08502.12	HMGL-like;LeuA_dimer	HMGL-like;LeuA allosteric	<a target="_blank" href="https://www.ncbi.nlm.nih.gov/protein/sp|A6T4L9|LEU1_KLEP7;/">sp|A6T4L9|LEU1_KLEP7;</a>	2-isopropylmalate synthase OS=Klebsiella pneumoniae subsp. pneumoniae;	COG0119	E:Amino acid transport and metabolism	GO:0009098;GO:0009082;GO:0003852	BP:leucine biosynthetic process;BP:branched-chain amino acid biosynthetic process;MF:2-isopropylmalate synthase activity;	K01649	leuA	map00620;map00290	Pyruvate metabolism;Valine, leucine and isoleucine biosynthesis
FPV33_RS22730	Cluster 2	bsmA	biofilm peroxide resistance protein BsmA	0.163	-2.61723	1.71626e-39	5.68959e-38	yes	down	ref_gene	mRNA	<a target="_blank" href="https://www.ncbi.nlm.nih.gov/protein/WP_015368621.1/">WP_015368621.1</a>	MULTISPECIES: biofilm peroxide resistance protein BsmA [Klebsiella]	PF07338.15	DUF1471	Protein of unknown function	<a target="_blank" href="https://www.ncbi.nlm.nih.gov/protein/sp|P39297|BSMA_ECOLI;/">sp|P39297|BSMA_ECOLI;</a>	Lipoprotein BsmA OS=Escherichia coli;	------	------	------	------	------	------	------	------
FPV33_RS19870	Cluster 2	glaH	glutarate dioxygenase GlaH	0.106	-3.23484	3.67606e-39	1.20137e-37	yes	down	ref_gene	mRNA	<a target="_blank" href="https://www.ncbi.nlm.nih.gov/protein/WP_032707504.1/">WP_032707504.1</a>	carbon starvation induced protein CsiD [Klebsiella aerogenes]	PF08943.12;PF02668.18	CsiD;TauD	CsiD;Taurine catabolism dioxygenase TauD, TfdA family	<a target="_blank" href="https://www.ncbi.nlm.nih.gov/protein/sp|B5Y1D2|GLAH_KLEP3;/">sp|B5Y1D2|GLAH_KLEP3;</a>	Glutarate 2-hydroxylase OS=Klebsiella pneumoniae;	------	------	------	------	K15737	csiD	map00310	Lysine degradation
FPV33_RS18940	Cluster 2	FPV33_RS18940	HHA domain-containing protein	0.143	-2.80256	8.61247e-37	2.59387e-35	yes	down	ref_gene	mRNA	<a target="_blank" href="https://www.ncbi.nlm.nih.gov/protein/WP_015367918.1/">WP_015367918.1</a>	MULTISPECIES: hemolysin expression modulator Hha [Enterobacteriaceae]	PF05321.13	HHA	Haemolysin expression modulating protein	<a target="_blank" href="https://www.ncbi.nlm.nih.gov/protein/sp|A0A0H3N8G7|HHA_SALTS;/">sp|A0A0H3N8G7|HHA_SALTS;</a>	Hemolysin expression-modulating protein Hha OS=Salmonella typhimurium;	------	------	------	------	K05839	hha	------	------
FPV33_RS23430	Cluster 2	pspG	envelope stress response protein PspG	0.138	-2.85782	1.40699e-36	4.15602e-35	yes	down	ref_gene	mRNA	<a target="_blank" href="https://www.ncbi.nlm.nih.gov/protein/WP_015368757.1/">WP_015368757.1</a>	envelope stress response protein PspG [Klebsiella aerogenes]	PF09583.12	Phageshock_PspG	Phage shock protein G	<a target="_blank" href="https://www.ncbi.nlm.nih.gov/protein/sp|P32696|PSPG_ECOLI;/">sp|P32696|PSPG_ECOLI;</a>	Phage shock protein G OS=Escherichia coli;	------	------	GO:0016021	CC:integral component of membrane;	------	------	------	------
FPV33_RS13445	Cluster 2	FPV33_RS13445	N-acetylmuramic acid 6-phosphate etherase	0.18	-2.4727	1.75459e-36	5.14978e-35	yes	down	ref_gene	mRNA	<a target="_blank" href="https://www.ncbi.nlm.nih.gov/protein/WP_015705273.1/">WP_015705273.1</a>	N-acetylmuramic acid 6-phosphate etherase [Klebsiella aerogenes]	PF01380.24;PF13580.8	SIS;SIS_2	SIS domain;SIS domain	<a target="_blank" href="https://www.ncbi.nlm.nih.gov/protein/sp|Q8GC81|MURQ_KLEAE;/">sp|Q8GC81|MURQ_KLEAE;</a>	N-acetylmuramic acid 6-phosphate etherase OS=Klebsiella aerogenes OX=548 GN=murQ PE=3 SV=1;	COG2103	M:Cell wall/membrane/envelope biogenesis	GO:0046348;GO:0097367;GO:0016835	BP:amino sugar catabolic process;MF:carbohydrate derivative binding;MF:carbon-oxygen lyase activity;	K07106	murQ	map00520	Amino sugar and nucleotide sugar metabolism
FPV33_RS07990	Cluster 2	FPV33_RS07990	Yip1 family protein	0.229	-2.12804	3.83828e-36	1.10542e-34	yes	down	ref_gene	mRNA	<a target="_blank" href="https://www.ncbi.nlm.nih.gov/protein/WP_015365733.1/">WP_015365733.1</a>	YIP1 family protein [Klebsiella aerogenes]	PF04893.19	Yip1	Yip1 domain	<a target="_blank" href="https://www.ncbi.nlm.nih.gov/protein/sp|P0AD18|YOHC_ECOL6;/">sp|P0AD18|YOHC_ECOL6;</a>	Inner membrane protein YohC OS=Escherichia coli O6:H1;	------	------	GO:0016021	CC:integral component of membrane;	------	------	------	------
FPV33_RS14675	Cluster 2	ihfA	integration host factor subunit alpha	0.21	-2.25305	1.15063e-35	3.29325e-34	yes	down	ref_gene	mRNA	<a target="_blank" href="https://www.ncbi.nlm.nih.gov/protein/WP_015367042.1/">WP_015367042.1</a>	MULTISPECIES: integration host factor subunit alpha [Klebsiella]	PF00216.23;PF18291.3;PF18175.3	Bac_DNA_binding;HU-HIG;HU-CCDC81_bac_2	Bacterial DNA-binding protein;HU domain fused to wHTH, Ig, or Glycine-rich motif;CCDC81-like prokaryotic HU domain 2	<a target="_blank" href="https://www.ncbi.nlm.nih.gov/protein/sp|B5XQD2|IHFA_KLEP3;/">sp|B5XQD2|IHFA_KLEP3;</a>	Integration host factor subunit alpha OS=Klebsiella pneumoniae;	COG0776	L:Replication, recombination and repair	GO:0006310;GO:0006355;GO:0006417;GO:0003677	BP:DNA recombination;BP:regulation of transcription, DNA-templated;BP:regulation of translation;MF:DNA binding;	K04764	ihfA	------	------
FPV33_RS01690	Cluster 2	feoB	Fe(2+) transporter permease subunit FeoB	0.205	-2.28605	1.73155e-35	4.89507e-34	yes	down	ref_gene	mRNA	<a target="_blank" href="https://www.ncbi.nlm.nih.gov/protein/WP_015703678.1/">WP_015703678.1</a>	Fe(2+) transporter permease subunit FeoB [Klebsiella aerogenes]	PF02421.20;PF07670.16;PF07664.14;PF01926.25;PF17910.3;PF09439.12	FeoB_N;Gate;FeoB_C;MMR_HSR1;FeoB_Cyto;SRPRB	Ferrous iron transport protein B;Nucleoside recognition;Ferrous iron transport protein B C terminus;50S ribosome-binding GTPase;FeoB cytosolic helical domain;Signal recognition particle receptor beta subunit	<a target="_blank" href="https://www.ncbi.nlm.nih.gov/protein/sp|Q5PLZ1|FEOB_SALPA;/">sp|Q5PLZ1|FEOB_SALPA;</a>	F;	COG0370	P:Inorganic ion transport and metabolism	GO:0055072;GO:0016021;GO:0005886;GO:0015093;GO:0005525	BP:iron ion homeostasis;CC:integral component of membrane;CC:plasma membrane;MF:ferrous iron transmembrane transporter activity;MF:GTP binding;	K04759	feoB	------	------
FPV33_RS15010	Cluster 2	chaB	putative cation transport regulator ChaB	0.182	-2.45812	3.45161e-35	9.6394e-34	yes	down	ref_gene	mRNA	<a target="_blank" href="https://www.ncbi.nlm.nih.gov/protein/WP_063446712.1/">WP_063446712.1</a>	putative cation transport regulator ChaB [Klebsiella aerogenes]	PF06150.14	ChaB	ChaB	<a target="_blank" href="https://www.ncbi.nlm.nih.gov/protein/sp|P0AE65|CHAB_ECO57;/">sp|P0AE65|CHAB_ECO57;</a>	Putative cation transport regulator ChaB OS=Escherichia coli O157:H7 OX=83334 GN=chaB PE=1 SV=1;	COG4572	P:Inorganic ion transport and metabolism	------	------	K06197	chaB	------	------
FPV33_RS14850	Cluster 2	adhE	bifunctional acetaldehyde-CoA/alcohol dehydrogenase	0.23	-2.12069	3.82776e-35	1.06255e-33	yes	down	ref_gene	mRNA	<a target="_blank" href="https://www.ncbi.nlm.nih.gov/protein/WP_015705105.1/">WP_015705105.1</a>	bifunctional acetaldehyde-CoA/alcohol dehydrogenase [Klebsiella aerogenes]	PF00465.21;PF00171.24;PF13685.8	Fe-ADH;Aldedh;Fe-ADH_2	Iron-containing alcohol dehydrogenase;Aldehyde dehydrogenase family;Iron-containing alcohol dehydrogenase	<a target="_blank" href="https://www.ncbi.nlm.nih.gov/protein/sp|P0A9Q8|ADHE_ECO57;/">sp|P0A9Q8|ADHE_ECO57;</a>	Aldehyde-alcohol dehydrogenase OS=Escherichia coli O157:H7 OX=83334 GN=adhE PE=3 SV=2;	COG1012	I:Lipid transport and metabolism	GO:0006066;GO:0015976;GO:0046872;GO:0008774;GO:0004022	BP:alcohol metabolic process;BP:carbon utilization;MF:metal ion binding;MF:acetaldehyde dehydrogenas;MF:alcohol dehydrogenas;	K04072	adhE	map00350;map05146;map00650;map00626;map00625;map00620;map00010;map00071	Tyrosine metabolism;Amoebiasis;Butanoate metabolism;Naphthalene degradation;Chloroalkane and chloroalkene degradation;Pyruvate metabolism;Glycolysis / Gluconeogenesis;Fatty acid degradation
FPV33_RS14730	Cluster 2	FPV33_RS14730	fructosamine kinase family protein	0.191	-2.39066	1.37911e-34	3.78271e-33	yes	down	ref_gene	mRNA	<a target="_blank" href="https://www.ncbi.nlm.nih.gov/protein/WP_015705109.1/">WP_015705109.1</a>	fructosamine kinase family protein [Klebsiella aerogenes]	PF03881.16;PF01636.25	Fructosamin_kin;APH	Fructosamine kinase;Phosphotransferase enzyme family	<a target="_blank" href="https://www.ncbi.nlm.nih.gov/protein/sp|P46381|KT3K_KLEAK;/">sp|P46381|KT3K_KLEAK;</a>	Probable ketoamine kinase EAE_16955 OS=Klebsiella aerogenes;	COG3001	G:Carbohydrate transport and metabolism	GO:0016301;GO:0005524	MF:kinase activity;MF:ATP binding;	------	------	------	------
FPV33_RS01760	Cluster 2	pckA	phosphoenolpyruvate carboxykinase (ATP)	0.223	-2.16699	5.06898e-34	1.32715e-32	yes	down	ref_gene	mRNA	<a target="_blank" href="https://www.ncbi.nlm.nih.gov/protein/WP_047075572.1/">WP_047075572.1</a>	phosphoenolpyruvate carboxykinase (ATP) [Klebsiella aerogenes]	PF01293.22	PEPCK_ATP	Phosphoenolpyruvate carboxykinase	<a target="_blank" href="https://www.ncbi.nlm.nih.gov/protein/sp|B5F8L6|PCKA_SALA4;/">sp|B5F8L6|PCKA_SALA4;</a>	Phosphoenolpyruvate carboxykinase;	COG1866	C:Energy production and conversion	GO:0006094;GO:0005737;GO:0016301;GO:0004612;GO:0046872;GO:0005524	BP:gluconeogenesis;CC:cytoplasm;MF:kinase activity;MF:phosphoenolpyruvate carboxykinas;MF:metal ion binding;MF:ATP binding;	K01610	pckA	map00020;map00010;map00620;map00710	Citrate cycle (TCA cycle);Glycolysis / Gluconeogenesis;Pyruvate metabolism;Carbon fixation in photosynthetic organisms
FPV33_RS09080	Cluster 2	cutC	copper homeostasis protein CutC	0.165	-2.59993	1.84163e-33	4.68852e-32	yes	down	ref_gene	mRNA	<a target="_blank" href="https://www.ncbi.nlm.nih.gov/protein/WP_015365979.1/">WP_015365979.1</a>	copper homeostasis protein CutC [Klebsiella aerogenes]	PF03932.16	CutC	CutC family	<a target="_blank" href="https://www.ncbi.nlm.nih.gov/protein/sp|B5XPZ4|CUTC_KLEP3;/">sp|B5XPZ4|CUTC_KLEP3;</a>	Copper homeostasis protein CutC OS=Klebsiella pneumoniae;	COG3142	P:Inorganic ion transport and metabolism	GO:0006878;GO:0005737;GO:0005507	BP:cellular copper ion homeostasis;CC:cytoplasm;MF:copper ion binding;	K06201	cutC	------	------
FPV33_RS12580	Cluster 2	hpxD	molybdenum cofactor-independent xanthine hydroxylase subunit HpxD	0.132	-2.92054	1.00594e-32	2.50561e-31	yes	down	ref_gene	mRNA	<a target="_blank" href="https://www.ncbi.nlm.nih.gov/protein/WP_143830267.1/">WP_143830267.1</a>	molybdenum cofactor-independent xanthine hydroxylase subunit HpxD [Klebsiella aerogenes]	PF19112.2;PF00355.28	VanA_C;Rieske	Vanillate O-demethylase oxygenase C-terminal domain;Rieske [2Fe-2S] domain	<a target="_blank" href="https://www.ncbi.nlm.nih.gov/protein/sp|H9N289|NDMA_PSEPU;/">sp|H9N289|NDMA_PSEPU;</a>	Methylxanthine N1-demethylase NdmA OS=Pseudomonas putida OX=303 GN=ndmA PE=1 SV=1;	COG4638;COG4638	P:Inorganic ion transport and metabolism;R:General function prediction only	------	------	------	------	------	------
FPV33_RS14915	Cluster 2	FPV33_RS14915	Lrp/AsnC family transcriptional regulator	0.176	-2.50705	3.04034e-32	7.49191e-31	yes	down	ref_gene	mRNA	<a target="_blank" href="https://www.ncbi.nlm.nih.gov/protein/WP_015367081.1/">WP_015367081.1</a>	Lrp/AsnC family transcriptional regulator [Klebsiella aerogenes]	PF13412.8;PF13404.8;PF01037.23;PF01047.24;PF13463.8;PF12840.9;PF12802.9	HTH_24;HTH_AsnC-type;AsnC_trans_reg;MarR;HTH_27;HTH_20;MarR_2	Winged helix-turn-helix DNA-binding;AsnC-type helix-turn-helix domain;Lrp/AsnC ligand binding domain;MarR family;Winged helix DNA-binding domain;Helix-turn-helix domain;MarR family	<a target="_blank" href="https://www.ncbi.nlm.nih.gov/protein/sp|P96652|LRPA_BACSU;/">sp|P96652|LRPA_BACSU;</a>	HTH-type transcriptional regulator LrpA OS=Bacillus subtilis;	COG1522	K:Transcription	GO:0043565	MF:sequence-specific DNA binding;	K03719	lrp	------	------
FPV33_RS18620	Cluster 2	lysS	lysine--tRNA ligase	0.176	-2.50331	3.60859e-32	8.79809e-31	yes	down	ref_gene	mRNA	<a target="_blank" href="https://www.ncbi.nlm.nih.gov/protein/WP_015704650.1/">WP_015704650.1</a>	MULTISPECIES: lysine--tRNA ligase [Klebsiella]	PF00152.22;PF01336.27	tRNA-synt_2;tRNA_anti-codon	tRNA synthetases class II;OB-fold nucleic acid binding domain	<a target="_blank" href="https://www.ncbi.nlm.nih.gov/protein/sp|A8AP96|SYK_CITK8;/">sp|A8AP96|SYK_CITK8;</a>	Lysine--tRNA ligase OS=Citrobacter koseri;	COG1190	J:Translation, ribosomal structure and biogenesis	GO:0006430;GO:0005737;GO:0004824;GO:0000287;GO:0003676;GO:0005524	BP:lysyl-tRNA aminoacylation;CC:cytoplasm;MF:lysine-tRNA ligase activity;MF:magnesium ion binding;MF:nucleic acid binding;MF:ATP binding;	K04567	lysS	map00970	Aminoacyl-tRNA biosynthesis
FPV33_RS11200	Cluster 2	paaB	1%2C2-phenylacetyl-CoA epoxidase subunit B	0.044	-4.50418	8.58858e-32	2.06126e-30	yes	down	ref_gene	mRNA	<a target="_blank" href="https://www.ncbi.nlm.nih.gov/protein/AHM79807.1/">AHM79807.1</a>	Phenylacetic acid degradation protein paaB [Klebsiella pneumoniae 30684/NJST258_2]	PF06243.13	PaaB	Phenylacetic acid degradation B	<a target="_blank" href="https://www.ncbi.nlm.nih.gov/protein/sp|P76078|PAAB_ECOLI;/">sp|P76078|PAAB_ECOLI;</a>	1,2-phenylacetyl-CoA epoxidase, subunit B OS=Escherichia coli;	COG3460	Q:Secondary metabolites biosynthesis, transport and catabolism	GO:0010124;GO:0097266	BP:phenylacetate catabolic process;MF:phenylacetyl-CoA 1,2-epoxidase activity;	K02610	paaB	map00360	Phenylalanine metabolism
FPV33_RS13325	Cluster 2	bioD	dethiobiotin synthase	0.233	-2.10282	1.7073e-31	4.05528e-30	yes	down	ref_gene	mRNA	<a target="_blank" href="https://www.ncbi.nlm.nih.gov/protein/WP_015366772.1/">WP_015366772.1</a>	dethiobiotin synthase [Klebsiella aerogenes]	PF13500.8;PF01656.25	AAA_26;CbiA	AAA domain;CobQ/CobB/MinD/ParA nucleotide binding domain	<a target="_blank" href="https://www.ncbi.nlm.nih.gov/protein/sp|Q8Z6X9|BIOD2_SALTI;/">sp|Q8Z6X9|BIOD2_SALTI;</a>	ATP-dependent dethiobiotin synthetase BioD 2 OS=Salmonella typhi OX=90370 GN=bioD2 PE=3 SV=1;	COG0132	H:Coenzyme transport and metabolism	GO:0009102;GO:0005737;GO:0000287;GO:0005524;GO:0004141	BP:biotin biosynthetic process;CC:cytoplasm;MF:magnesium ion binding;MF:ATP binding;MF:dethiobiotin synthase activity;	K01935	bioD	map00780	Biotin metabolism
FPV33_RS16780	Cluster 2	FPV33_RS16780	VirK/YbjX family protein	0.2	-2.3253	5.56126e-31	1.29426e-29	yes	down	ref_gene	mRNA	<a target="_blank" href="https://www.ncbi.nlm.nih.gov/protein/WP_045411154.1/">WP_045411154.1</a>	VirK/YbjX family protein [Klebsiella aerogenes]	PF04393.15	DUF535	Protein of unknown function	<a target="_blank" href="https://www.ncbi.nlm.nih.gov/protein/sp|P75829|YBJX_ECOLI;/">sp|P75829|YBJX_ECOLI;</a>	Uncharacterized protein YbjX OS=Escherichia coli;	COG2990	S:Function unknown	------	------	K09824	virK	------	------
FPV33_RS16585	Cluster 2	FPV33_RS16585	YcbJ family phosphotransferase	0.284	-1.8146	6.13209e-31	1.41993e-29	yes	down	ref_gene	mRNA	<a target="_blank" href="https://www.ncbi.nlm.nih.gov/protein/WP_063446003.1/">WP_063446003.1</a>	YcbJ family phosphotransferase [Klebsiella aerogenes]	PF01636.25;PF03881.16	APH;Fructosamin_kin	Phosphotransferase enzyme family;Fructosamine kinase	<a target="_blank" href="https://www.ncbi.nlm.nih.gov/protein/sp|P0AB04|YCBJ_ECO57;/">sp|P0AB04|YCBJ_ECO57;</a>	Uncharacterized protein YcbJ OS=Escherichia coli O157:H7 OX=83334 GN=ycbJ PE=4 SV=1;	COG3001	G:Carbohydrate transport and metabolism	GO:0016740	MF:transferase activity;	------	------	------	------
FPV33_RS11650	Cluster 2	FPV33_RS11650	small membrane protein	0.051	-4.28972	7.17842e-31	1.65391e-29	yes	down	ref_gene	mRNA	<a target="_blank" href="https://www.ncbi.nlm.nih.gov/protein/WP_074167285.1/">WP_074167285.1</a>	small membrane protein [Klebsiella aerogenes]	------	------	------	------	------	------	------	GO:0016021	CC:integral component of membrane;	------	------	------	------
FPV33_RS23375	Cluster 2	ssb1	single-stranded DNA-binding protein SSB1	0.24	-2.05598	1.07576e-30	2.454e-29	yes	down	ref_gene	mRNA	<a target="_blank" href="https://www.ncbi.nlm.nih.gov/protein/WP_015368746.1/">WP_015368746.1</a>	MULTISPECIES: single-stranded DNA-binding protein SSB1 [Klebsiella]	PF00436.27	SSB	Single-strand binding protein family	<a target="_blank" href="https://www.ncbi.nlm.nih.gov/protein/sp|P0A2F7|SSB1_SALTI;/">sp|P0A2F7|SSB1_SALTI;</a>	Single-stranded DNA-binding protein 1 OS=Salmonella typhi OX=90370 GN=ssb PE=3 SV=2;	COG0629	L:Replication, recombination and repair	GO:0006310;GO:0006260;GO:0006281;GO:0003697	BP:DNA recombination;BP:DNA replication;BP:DNA repair;MF:single-stranded DNA binding;	K03111	ssb	map03430;map03440;map03030	Mismatch repair;Homologous recombination;DNA replication
FPV33_RS05480	Cluster 2	csrA	carbon storage regulator CsrA	0.273	-1.87405	2.18296e-30	4.93092e-29	yes	down	ref_gene	mRNA	<a target="_blank" href="https://www.ncbi.nlm.nih.gov/protein/STK20856.1/">STK20856.1</a>	carbon storage regulator [Escherichia coli]	PF02599.18	CsrA	Global regulator protein family	<a target="_blank" href="https://www.ncbi.nlm.nih.gov/protein/sp|A8ANQ0|CSRA_CITK8;/">sp|A8ANQ0|CSRA_CITK8;</a>	Translational regulator CsrA OS=Citrobacter koseri;	COG1551	T:Signal transduction mechanisms	GO:0031438;GO:0045719;GO:0017148;GO:0048255;GO:0045947;GO:0045948;GO:0006402;GO:0006109;GO:0005737;GO:0005829;GO:0048027	BP:negative regulation of mRNA cleavage;BP:negative regulation of glycogen biosynthetic process;BP:negative regulation of translation;BP:mRNA stabilization;BP:negative regulation of translational initiation;BP:positive regulation of translational initiation;BP:mRNA catabolic process;BP:regulation of carbohydrate metabolic process;CC:cytoplasm;CC:cytosol;MF:mRNA 5'-UTR binding;	K03563	csrA	map02026;map02025;map02020;map05111	Biofilm formation - Escherichia coli;Biofilm formation - Pseudomonas aeruginosa;Two-component system;Biofilm formation - Vibrio cholerae
FPV33_RS25570	Cluster 2	FPV33_RS25570	hypothetical protein	0.211	-2.24576	2.78193e-30	6.25324e-29	yes	down	ref_gene	mRNA	<a target="_blank" href="https://www.ncbi.nlm.nih.gov/protein/WP_015366699.1/">WP_015366699.1</a>	hypothetical protein [Klebsiella aerogenes]	------	------	------	------	------	------	------	------	------	------	------	------	------
FPV33_RS24735	Cluster 2	ilvG	acetolactate synthase 2 catalytic subunit	0.272	-1.8794	8.32566e-30	1.81823e-28	yes	down	ref_gene	mRNA	<a target="_blank" href="https://www.ncbi.nlm.nih.gov/protein/WP_015368898.1/">WP_015368898.1</a>	acetolactate synthase 2 catalytic subunit [Klebsiella aerogenes]	PF02776.20;PF02775.23;PF00205.24	TPP_enzyme_N;TPP_enzyme_C;TPP_enzyme_M	Thiamine pyrophosphate enzyme, N-terminal TPP binding domain;Thiamine pyrophosphate enzyme, C-terminal TPP binding domain;Thiamine pyrophosphate enzyme, central domain	<a target="_blank" href="https://www.ncbi.nlm.nih.gov/protein/sp|P0DP90|ILVG_ECOLI;/">sp|P0DP90|ILVG_ECOLI;</a>	Acetolactate synthase isozyme 2 large subunit OS=Escherichia coli;	COG0028;COG0028	E:Amino acid transport and metabolism;H:Coenzyme transport and metabolism	GO:0009099;GO:0009097;GO:0050660;GO:0000287;GO:0030976;GO:0003984	BP:valine biosynthetic process;BP:isoleucine biosynthetic process;MF:flavin adenine dinucleotide binding;MF:magnesium ion binding;MF:thiamine pyrophosphate binding;MF:acetolactate synthase activity;	K01652	ilvB	map00660;map00290;map00770;map00650	C5-Branched dibasic acid metabolism;Valine, leucine and isoleucine biosynthesis;Pantothenate and CoA biosynthesis;Butanoate metabolism
FPV33_RS04040	Cluster 2	tkt	transketolase	0.262	-1.93378	1.46912e-29	3.17827e-28	yes	down	ref_gene	mRNA	<a target="_blank" href="https://www.ncbi.nlm.nih.gov/protein/WP_020077966.1/">WP_020077966.1</a>	transketolase [Klebsiella aerogenes]	PF00456.23;PF02779.26;PF02780.22;PF13292.8;PF00676.22	Transketolase_N;Transket_pyr;Transketolase_C;DXP_synthase_N;E1_dh	Transketolase, thiamine diphosphate binding domain;Transketolase, pyrimidine binding domain;Transketolase, C-terminal domain;1-deoxy-D-xylulose-5-phosphate synthase;Dehydrogenase E1 component	<a target="_blank" href="https://www.ncbi.nlm.nih.gov/protein/sp|P27302|TKT1_ECOLI;/">sp|P27302|TKT1_ECOLI;</a>	Transketolase 1 OS=Escherichia coli;	COG0021	G:Carbohydrate transport and metabolism	------	------	K00615	tktA	map00030;map01051;map00710	Pentose phosphate pathway;Biosynthesis of ansamycins;Carbon fixation in photosynthetic organisms
FPV33_RS14755	Cluster 2	FPV33_RS14755	GNAT family N-acetyltransferase	0.248	-2.00889	1.51234e-29	3.24134e-28	yes	down	ref_gene	mRNA	<a target="_blank" href="https://www.ncbi.nlm.nih.gov/protein/WP_020079101.1/">WP_020079101.1</a>	GNAT family N-acetyltransferase [Klebsiella aerogenes]	PF13302.9;PF00583.27;PF13420.9	Acetyltransf_3;Acetyltransf_1;Acetyltransf_4	Acetyltransferase;Acetyltransferase;Acetyltransferase	<a target="_blank" href="https://www.ncbi.nlm.nih.gov/protein/sp|Q7VG78|GUAA_HELHP;/">sp|Q7VG78|GUAA_HELHP;</a>	Probable GMP synthase [glutamine-hydrolyzing] OS=Helicobacter hepaticus;	COG1670;COG1670	J:Translation, ribosomal structure and biogenesis;O:Posttranslational modification, protein turnover, chaperones	------	------	K03790	rimJ	------	------
FPV33_RS17965	Cluster 2	FPV33_RS17965	amino acid ABC transporter substrate-binding protein	0.192	-2.37829	6.18756e-29	1.29015e-27	yes	down	ref_gene	mRNA	<a target="_blank" href="https://www.ncbi.nlm.nih.gov/protein/WP_015367719.1/">WP_015367719.1</a>	MULTISPECIES: amino acid ABC transporter substrate-binding protein [Klebsiella]	PF00497.22	SBP_bac_3	Bacterial extracellular solute-binding proteins, family 3	<a target="_blank" href="https://www.ncbi.nlm.nih.gov/protein/sp|Q9ZF60|GLTI_SALTY;/">sp|Q9ZF60|GLTI_SALTY;</a>	Glutamate/aspartate import solute-binding protein OS=Salmonella typhimurium;	COG0834;COG0834	E:Amino acid transport and metabolism;T:Signal transduction mechanisms	------	------	K10001	gltI	map02010;map02020	ABC transporters;Two-component system
FPV33_RS17995	Cluster 2	FPV33_RS17995	zinc ribbon-containing protein	0.259	-1.95066	1.16024e-28	2.37618e-27	yes	down	ref_gene	mRNA	<a target="_blank" href="https://www.ncbi.nlm.nih.gov/protein/WP_015704740.1/">WP_015704740.1</a>	zinc ribbon-containing protein [Klebsiella aerogenes]	PF07295.13	DUF1451	Zinc-ribbon containing domain	<a target="_blank" href="https://www.ncbi.nlm.nih.gov/protein/sp|P0AAU1|YBEL_ECO57;/">sp|P0AAU1|YBEL_ECO57;</a>	Uncharacterized protein YbeL OS=Escherichia coli O157:H7 OX=83334 GN=ybeL PE=4 SV=1;	COG2888	R:General function prediction only	------	------	------	------	------	------
FPV33_RS17425	Cluster 2	FPV33_RS17425	tetratricopeptide repeat protein	0.275	-1.86479	4.01833e-28	8.01579e-27	yes	down	ref_gene	mRNA	<a target="_blank" href="https://www.ncbi.nlm.nih.gov/protein/WP_015367628.1/">WP_015367628.1</a>	tetratricopeptide repeat protein [Klebsiella aerogenes]	PF13432.8;PF07719.19;PF14559.8;PF00515.30;PF13428.8;PF13431.8;PF13414.8	TPR_16;TPR_2;TPR_19;TPR_1;TPR_14;TPR_17;TPR_11	Tetratricopeptide repeat;Tetratricopeptide repeat;Tetratricopeptide repeat;Tetratricopeptide repeat;Tetratricopeptide repeat;Tetratricopeptide repeat;TPR repeat	------	------	COG5010;COG5010	U:Intracellular trafficking, secretion, and vesicular transport;W:Extracellular structures	------	------	------	------	------	------
FPV33_RS16665	Cluster 2	pflB	formate C-acetyltransferase	0.337	-1.5713	6.22404e-28	1.22566e-26	yes	down	ref_gene	mRNA	<a target="_blank" href="https://www.ncbi.nlm.nih.gov/protein/WP_015367478.1/">WP_015367478.1</a>	MULTISPECIES: formate C-acetyltransferase [Klebsiella]	PF02901.17;PF01228.23	PFL-like;Gly_radical	Pyruvate formate lyase-like;Glycine radical	<a target="_blank" href="https://www.ncbi.nlm.nih.gov/protein/sp|P09373|PFLB_ECOLI;/">sp|P09373|PFLB_ECOLI;</a>	Formate acetyltransferase 1 OS=Escherichia coli;	COG1882	C:Energy production and conversion	GO:0005975;GO:0005737;GO:0016829;GO:0008861	BP:carbohydrate metabolic process;CC:cytoplasm;MF:lyase activity;MF:formate C-acetyltransferase activity;	K00656	pflD	map00640;map00620;map00650	Propanoate metabolism;Pyruvate metabolism;Butanoate metabolism
FPV33_RS17395	Cluster 2	hutH	histidine ammonia-lyase	0.232	-2.10697	8.05577e-28	1.57962e-26	yes	down	ref_gene	mRNA	<a target="_blank" href="https://www.ncbi.nlm.nih.gov/protein/WP_063446609.1/">WP_063446609.1</a>	histidine ammonia-lyase [Klebsiella aerogenes]	PF00221.21	Lyase_aromatic	Aromatic amino acid lyase	<a target="_blank" href="https://www.ncbi.nlm.nih.gov/protein/sp|A6T6L1|HUTH_KLEP7;/">sp|A6T6L1|HUTH_KLEP7;</a>	Histidine ammonia-lyase OS=Klebsiella pneumoniae subsp. pneumoniae;	COG2986	E:Amino acid transport and metabolism	GO:0019556;GO:0019557;GO:0005737;GO:0004397	BP:histidine catabolic process to glutamate and formamide;BP:histidine catabolic process to glutamate and formate;CC:cytoplasm;MF:histidine ammonia-lyase activity;	K01745	hutH	map00340	Histidine metabolism
FPV33_RS08875	Cluster 2	dgcQ	cellulose biosynthesis regulator diguanylate cyclase DgcQ	0.292	-1.77589	1.16075e-27	2.26641e-26	yes	down	ref_gene	mRNA	<a target="_blank" href="https://www.ncbi.nlm.nih.gov/protein/WP_015365896.1/">WP_015365896.1</a>	cellulose biosynthesis regulator YedQ [Klebsiella aerogenes]	PF17151.6;PF00990.23;PF02743.20	CHASE7;GGDEF;dCache_1	Periplasmic sensor domain;Diguanylate cyclase, GGDEF domain;Cache domain	<a target="_blank" href="https://www.ncbi.nlm.nih.gov/protein/sp|Q1RAI4|DGCQ_ECOUT;/">sp|Q1RAI4|DGCQ_ECOUT;</a>	Probable diguanylate cyclase DgcQ OS=Escherichia coli;	COG2199	T:Signal transduction mechanisms	GO:0030244;GO:0016021;GO:0005886;GO:0052621	BP:cellulose biosynthetic process;CC:integral component of membrane;CC:plasma membrane;MF:diguanylate cyclase activity;	K21085	yedQ	map02026	Biofilm formation - Escherichia coli
FPV33_RS02360	Cluster 2	msrP	protein-methionine-sulfoxide reductase catalytic subunit MsrP	0.194	-2.36309	2.38811e-27	4.60436e-26	yes	down	ref_gene	mRNA	<a target="_blank" href="https://www.ncbi.nlm.nih.gov/protein/WP_015369459.1/">WP_015369459.1</a>	protein-methionine-sulfoxide reductase catalytic subunit MsrP [Klebsiella aerogenes]	PF00174.21	Oxidored_molyb	Oxidoreductase molybdopterin binding domain	<a target="_blank" href="https://www.ncbi.nlm.nih.gov/protein/sp|B7LRM8|MSRP_ESCF3;/">sp|B7LRM8|MSRP_ESCF3;</a>	Protein-methionine-sulfoxide reductase catalytic subunit MsrP OS=Escherichia fergusonii;	COG2041	C:Energy production and conversion	GO:0030091;GO:0042597;GO:0016672;GO:0046872;GO:0043546	BP:protein repair;CC:periplasmic space;MF:oxidoreductase activity, acting on a sulfur group of donors, quinone or similar compound as acceptor;MF:metal ion binding;MF:molybdopterin cofactor binding;	K07147	msrP	------	------
FPV33_RS22045	Cluster 2	FPV33_RS22045	cupin domain-containing protein	0.186	-2.42477	1.06318e-26	2.02444e-25	yes	down	ref_gene	mRNA	<a target="_blank" href="https://www.ncbi.nlm.nih.gov/protein/WP_015704249.1/">WP_015704249.1</a>	cupin domain-containing protein [Klebsiella aerogenes]	PF08007.14	Cupin_4	Cupin superfamily protein	<a target="_blank" href="https://www.ncbi.nlm.nih.gov/protein/sp|P27431|ROXA_ECOLI;/">sp|P27431|ROXA_ECOLI;</a>	50S ribosomal protein L16 3-hydroxylase OS=Escherichia coli;	COG2850	J:Translation, ribosomal structure and biogenesis	------	------	K18850	ycfD	------	------
FPV33_RS01220	Cluster 2	uspA	universal stress protein UspA	0.286	-1.80524	1.64756e-26	3.09419e-25	yes	down	ref_gene	mRNA	<a target="_blank" href="https://www.ncbi.nlm.nih.gov/protein/WP_004145166.1/">WP_004145166.1</a>	MULTISPECIES: universal stress protein UspA [Enterobacteriaceae]	PF00582.28	Usp	Universal stress protein family	<a target="_blank" href="https://www.ncbi.nlm.nih.gov/protein/sp|P0AED2|USPA_ECO57;/">sp|P0AED2|USPA_ECO57;</a>	Universal stress protein A OS=Escherichia coli O157:H7 OX=83334 GN=uspA PE=3 SV=2;	COG0589	T:Signal transduction mechanisms	GO:0005737	CC:cytoplasm;	K06149	uspA	------	------
FPV33_RS16790	Cluster 2	aqpZ	aquaporin Z	0.301	-1.73242	3.31952e-26	6.14311e-25	yes	down	ref_gene	mRNA	<a target="_blank" href="https://www.ncbi.nlm.nih.gov/protein/WP_015704870.1/">WP_015704870.1</a>	aquaporin Z [Klebsiella aerogenes]	PF00230.22	MIP	Major intrinsic protein	<a target="_blank" href="https://www.ncbi.nlm.nih.gov/protein/sp|P60845|AQPZ_ECOL6;/">sp|P60845|AQPZ_ECOL6;</a>	Aquaporin Z OS=Escherichia coli O6:H1;	COG0580	G:Carbohydrate transport and metabolism	GO:0016021;GO:0005886;GO:0015250	CC:integral component of membrane;CC:plasma membrane;MF:water channel activity;	K06188	aqpZ	------	------
FPV33_RS24265	Cluster 2	yihI	Der GTPase-activating protein YihI	0.275	-1.86076	2.50647e-25	4.47667e-24	yes	down	ref_gene	mRNA	<a target="_blank" href="https://www.ncbi.nlm.nih.gov/protein/WP_213322784.1/">WP_213322784.1</a>	Der GTPase-activating protein YihI [Klebsiella aerogenes]	PF04220.14	YihI	Der GTPase activator	<a target="_blank" href="https://www.ncbi.nlm.nih.gov/protein/sp|A9MIV9|YIHI_SALAR;/">sp|A9MIV9|YIHI_SALAR;</a>	Der GTPase-activating protein YihI OS=Salmonella arizonae;	COG3078	J:Translation, ribosomal structure and biogenesis	GO:0043547;GO:0042254;GO:0005096	BP:positive regulation of GTPase activity;BP:ribosome biogenesis;MF:GTPase activator activity;	K09894	------	------	------
FPV33_RS06550	Cluster 2	ypfM	protein YpfM	0.166	-2.58773	7.65645e-25	1.35176e-23	yes	down	ref_gene	mRNA	------	------	------	------	------	<a target="_blank" href="https://www.ncbi.nlm.nih.gov/protein/sp|A5A621|YPFM_ECOLI;/">sp|A5A621|YPFM_ECOLI;</a>	Uncharacterized protein YpfM OS=Escherichia coli;	------	------	------	------	------	------	------	------
FPV33_RS10775	Cluster 2	pspA	phage shock protein PspA	0.27	-1.89038	8.9429e-25	1.57286e-23	yes	down	ref_gene	mRNA	<a target="_blank" href="https://www.ncbi.nlm.nih.gov/protein/WP_015366272.1/">WP_015366272.1</a>	MULTISPECIES: phage shock protein PspA [Klebsiella]	PF04012.14	PspA_IM30	PspA/IM30 family	<a target="_blank" href="https://www.ncbi.nlm.nih.gov/protein/sp|P0AFM7|PSPA_ECO57;/">sp|P0AFM7|PSPA_ECO57;</a>	Phage shock protein A OS=Escherichia coli O157:H7 OX=83334 GN=pspA PE=3 SV=2;	COG1842;COG1842	K:Transcription;T:Signal transduction mechanisms	------	------	K03969	pspA	------	------
FPV33_RS04390	Cluster 2	FPV33_RS04390	catalase family peroxidase	0.24	-2.06168	1.73659e-24	3.0197e-23	yes	down	ref_gene	mRNA	<a target="_blank" href="https://www.ncbi.nlm.nih.gov/protein/WP_063445939.1/">WP_063445939.1</a>	catalase family peroxidase [Klebsiella aerogenes]	PF00199.21	Catalase	Catalase	<a target="_blank" href="https://www.ncbi.nlm.nih.gov/protein/sp|Q55025|SRPA_SYNE7;/">sp|Q55025|SRPA_SYNE7;</a>	Catalase-related peroxidase OS=Synechococcus elongatus;	COG0753	P:Inorganic ion transport and metabolism	------	------	K03781	katE	map00630;map04016;map04011;map05208;map04068;map05014;map04146;map04213;map04212;map04211;map05022;map00380	Glyoxylate and dicarboxylate metabolism;MAPK signaling pathway - plant;MAPK signaling pathway - yeast;Chemical carcinogenesis - reactive oxygen species;FoxO signaling pathway;Amyotrophic lateral sclerosis;Peroxisome;Longevity regulating pathway - multiple species;Longevity regulating pathway - worm;Longevity regulating pathway;Pathways of neurodegeneration - multiple diseases;Tryptophan metabolism
FPV33_RS15740	Cluster 2	FPV33_RS15740	general stress protein	0.261	-1.93585	1.91193e-24	3.31209e-23	yes	down	ref_gene	mRNA	<a target="_blank" href="https://www.ncbi.nlm.nih.gov/protein/VTP66386.1/">VTP66386.1</a>	Uncharacterised protein [Leclercia adecarboxylata]	PF10685.11	KGG	Stress-induced bacterial acidophilic repeat motif	<a target="_blank" href="https://www.ncbi.nlm.nih.gov/protein/sp|P56614|YMDF_ECOLI;/">sp|P56614|YMDF_ECOLI;</a>	Uncharacterized protein YmdF OS=Escherichia coli;	COG3729	R:General function prediction only	------	------	------	------	------	------
FPV33_RS03070	Cluster 2	FPV33_RS03070	MFS transporter	0.275	-1.8623	2.50935e-24	4.33074e-23	yes	down	ref_gene	mRNA	<a target="_blank" href="https://www.ncbi.nlm.nih.gov/protein/WP_063446168.1/">WP_063446168.1</a>	MFS transporter [Klebsiella aerogenes]	PF07690.18	MFS_1	Major Facilitator Superfamily	<a target="_blank" href="https://www.ncbi.nlm.nih.gov/protein/sp|P0AA79|EXUT_ECO57;/">sp|P0AA79|EXUT_ECO57;</a>	Hexuronate transporter OS=Escherichia coli O157:H7 OX=83334 GN=exuT PE=3 SV=2;	COG2271	G:Carbohydrate transport and metabolism	GO:0016021;GO:0005886;GO:0022857	CC:integral component of membrane;CC:plasma membrane;MF:transmembrane transporter activity;	K08191	exuT	------	------
FPV33_RS01600	Cluster 2	glgB	1%2C4-alpha-glucan branching enzyme	0.345	-1.53591	5.63528e-24	9.54683e-23	yes	down	ref_gene	mRNA	<a target="_blank" href="https://www.ncbi.nlm.nih.gov/protein/WP_042893924.1/">WP_042893924.1</a>	1,4-alpha-glucan branching enzyme [Klebsiella aerogenes]	PF02922.20;PF02806.20;PF00128.26	CBM_48;Alpha-amylase_C;Alpha-amylase	Carbohydrate-binding module 48;Alpha amylase, C-terminal all-beta domain;Alpha amylase, catalytic domain	<a target="_blank" href="https://www.ncbi.nlm.nih.gov/protein/sp|A6TF51|GLGB_KLEP7;/">sp|A6TF51|GLGB_KLEP7;</a>	1,4-alpha-glucan branching enzyme GlgB OS=Klebsiella pneumoniae subsp. pneumoniae;	COG0296	G:Carbohydrate transport and metabolism	GO:0005978;GO:0102752;GO:0003844;GO:0043169;GO:0004553	BP:glycogen biosynthetic process;MF:1,4-alpha-glucan branching enzyme activit;MF:1,4-alpha-glucan branching enzyme activity;MF:cation binding;MF:hydrolase activity, hydrolyzing O-glycosyl compounds;	K00700	glgB	map00500	Starch and sucrose metabolism
FPV33_RS23715	Cluster 2	hupA	DNA-binding protein HU-alpha	0.272	-1.87794	7.66417e-24	1.29364e-22	yes	down	ref_gene	mRNA	<a target="_blank" href="https://www.ncbi.nlm.nih.gov/protein/WP_002884342.1/">WP_002884342.1</a>	MULTISPECIES: DNA-binding protein HU-alpha [Gammaproteobacteria]	PF00216.23;PF18291.3;PF18175.3	Bac_DNA_binding;HU-HIG;HU-CCDC81_bac_2	Bacterial DNA-binding protein;HU domain fused to wHTH, Ig, or Glycine-rich motif;CCDC81-like prokaryotic HU domain 2	<a target="_blank" href="https://www.ncbi.nlm.nih.gov/protein/sp|P0A1R7|DBHA_SALTI;/">sp|P0A1R7|DBHA_SALTI;</a>	DNA-binding protein HU-alpha OS=Salmonella typhi OX=90370 GN=hupA PE=3 SV=1;	COG0776	L:Replication, recombination and repair	GO:0003677	MF:DNA binding;	K05787	hupA	------	------
FPV33_RS12575	Cluster 2	FPV33_RS12575	PDR/VanB family oxidoreductase	0.282	-1.82702	1.11929e-23	1.88236e-22	yes	down	ref_gene	mRNA	<a target="_blank" href="https://www.ncbi.nlm.nih.gov/protein/WP_047042654.1/">WP_047042654.1</a>	PDR/VanB family oxidoreductase [Klebsiella aerogenes]	PF00111.29;PF00175.23	Fer2;NAD_binding_1	2Fe-2S iron-sulfur cluster binding domain;Oxidoreductase NAD-binding domain	<a target="_blank" href="https://www.ncbi.nlm.nih.gov/protein/sp|P12580|VANB_PSES9;/">sp|P12580|VANB_PSES9;</a>	Vanillate O-demethylase oxidoreductase OS=Pseudomonas sp.;	COG0633	C:Energy production and conversion	------	------	------	------	------	------
FPV33_RS00160	Cluster 2	ilvB	acetolactate synthase large subunit	0.262	-1.93261	1.20685e-23	2.02224e-22	yes	down	ref_gene	mRNA	<a target="_blank" href="https://www.ncbi.nlm.nih.gov/protein/WP_063446786.1/">WP_063446786.1</a>	acetolactate synthase large subunit [Klebsiella aerogenes]	PF02776.20;PF02775.23;PF00205.24	TPP_enzyme_N;TPP_enzyme_C;TPP_enzyme_M	Thiamine pyrophosphate enzyme, N-terminal TPP binding domain;Thiamine pyrophosphate enzyme, C-terminal TPP binding domain;Thiamine pyrophosphate enzyme, central domain	<a target="_blank" href="https://www.ncbi.nlm.nih.gov/protein/sp|P08142|ILVB_ECOLI;/">sp|P08142|ILVB_ECOLI;</a>	Acetolactate synthase isozyme 1 large subunit OS=Escherichia coli;	COG0028;COG0028	E:Amino acid transport and metabolism;H:Coenzyme transport and metabolism	------	------	K01652	ilvB	map00660;map00290;map00770;map00650	C5-Branched dibasic acid metabolism;Valine, leucine and isoleucine biosynthesis;Pantothenate and CoA biosynthesis;Butanoate metabolism
FPV33_RS08810	Cluster 2	cbl	HTH-type transcriptional regulator Cbl	0.275	-1.86188	1.28959e-23	2.15305e-22	yes	down	ref_gene	mRNA	<a target="_blank" href="https://www.ncbi.nlm.nih.gov/protein/EUL56036.1/">EUL56036.1</a>	HTH-type transcriptional regulator cbl [Klebsiella aerogenes UCI 45]	PF03466.22;PF00126.29	LysR_substrate;HTH_1	LysR substrate binding domain;Bacterial regulatory helix-turn-helix protein, lysR family	<a target="_blank" href="https://www.ncbi.nlm.nih.gov/protein/sp|Q08598|CBL_KLEAE;/">sp|Q08598|CBL_KLEAE;</a>	HTH-type transcriptional regulator cbl OS=Klebsiella aerogenes OX=548 GN=cbl PE=3 SV=1;	COG0583	K:Transcription	GO:0003700	MF:transcription factor activity, sequence-specific DNA binding;	K13635	cbl	------	------
FPV33_RS04455	Cluster 2	speF	ornithine decarboxylase SpeF	0.243	-2.03803	1.39429e-23	2.31111e-22	yes	down	ref_gene	mRNA	<a target="_blank" href="https://www.ncbi.nlm.nih.gov/protein/WP_015369855.1/">WP_015369855.1</a>	MULTISPECIES: ornithine decarboxylase SpeF [Klebsiella]	PF01276.22;PF03711.17;PF03709.17	OKR_DC_1;OKR_DC_1_C;OKR_DC_1_N	Orn/Lys/Arg decarboxylase, major domain;Orn/Lys/Arg decarboxylase, C-terminal domain;Orn/Lys/Arg decarboxylase, N-terminal domain	<a target="_blank" href="https://www.ncbi.nlm.nih.gov/protein/sp|P24169|DCOS_ECOLI;/">sp|P24169|DCOS_ECOLI;</a>	Inducible ornithine decarboxylase OS=Escherichia coli;	COG1982	E:Amino acid transport and metabolism	GO:0006520;GO:0005737;GO:0004586	BP:cellular amino acid metabolic process;CC:cytoplasm;MF:ornithine decarboxylase activity;	K01581	speC	map00480;map00330	Glutathione metabolism;Arginine and proline metabolism
FPV33_RS09950	Cluster 2	FPV33_RS09950	phosphatase PAP2 family protein	0.227	-2.13954	1.54338e-23	2.54907e-22	yes	down	ref_gene	mRNA	<a target="_blank" href="https://www.ncbi.nlm.nih.gov/protein/WP_015705781.1/">WP_015705781.1</a>	MULTISPECIES: phosphatase PAP2 family protein [Klebsiella]	PF01569.23	PAP2	PAP2 superfamily	<a target="_blank" href="https://www.ncbi.nlm.nih.gov/protein/sp|P26975|PHON_PROST;/">sp|P26975|PHON_PROST;</a>	Non-specific acid phosphatase OS=Providencia stuartii OX=588 GN=phoN PE=3 SV=1;	COG0671	I:Lipid transport and metabolism	GO:0030288;GO:0003993	CC:outer membrane-bounded periplasmic space;MF:acid phosphatase activity;	K09474	phoN	map00740;map02020	Riboflavin metabolism;Two-component system
FPV33_RS24355	Cluster 2	fadB	fatty acid oxidation complex subunit alpha FadB	0.232	-2.10949	2.2481e-23	3.69973e-22	yes	down	ref_gene	mRNA	<a target="_blank" href="https://www.ncbi.nlm.nih.gov/protein/WP_063446958.1/">WP_063446958.1</a>	fatty acid oxidation complex subunit alpha FadB [Klebsiella aerogenes]	PF02737.20;PF00378.22;PF00725.24;PF16113.7	3HCDH_N;ECH_1;3HCDH;ECH_2	3-hydroxyacyl-CoA dehydrogenase, NAD binding domain;Enoyl-CoA hydratase/isomerase;3-hydroxyacyl-CoA dehydrogenase, C-terminal domain;Enoyl-CoA hydratase/isomerase	<a target="_blank" href="https://www.ncbi.nlm.nih.gov/protein/sp|B5XYH0|FADB_KLEP3;/">sp|B5XYH0|FADB_KLEP3;</a>	Fatty acid oxidation complex subunit alpha OS=Klebsiella pneumoniae;	COG1024	I:Lipid transport and metabolism	GO:0006635;GO:0036125;GO:0004165;GO:0008692;GO:0004300;GO:0070403;GO:0003857	BP:fatty acid beta-oxidation;CC:fatty acid beta-oxidation multienzyme complex;MF:dodecenoyl-CoA delta-isomerase activity;MF:3-hydroxybutyryl-CoA epimerase activity;MF:enoyl-CoA hydratase activity;MF:NAD+ binding;MF:3-hydroxyacyl-CoA dehydrogenase activity;	K01825	fadB	map00310;map00640;map00281;map00650;map00903;map00930;map00380;map00362;map00071;map00280;map00410	Lysine degradation;Propanoate metabolism;Geraniol degradation;Butanoate metabolism;Limonene and pinene degradation;Caprolactam degradation;Tryptophan metabolism;Benzoate degradation;Fatty acid degradation;Valine, leucine and isoleucine degradation;beta-Alanine metabolism
FPV33_RS08885	Cluster 2	dsrB	protein DsrB	0.258	-1.95258	2.84371e-23	4.66328e-22	yes	down	ref_gene	mRNA	<a target="_blank" href="https://www.ncbi.nlm.nih.gov/protein/WP_015365898.1/">WP_015365898.1</a>	MULTISPECIES: protein DsrB [Klebsiella]	PF10781.11	DSRB	Dextransucrase DSRB	<a target="_blank" href="https://www.ncbi.nlm.nih.gov/protein/sp|B5XPV7|DSRB_KLEP3;/">sp|B5XPV7|DSRB_KLEP3;</a>	Protein DsrB OS=Klebsiella pneumoniae;	------	------	------	------	------	------	------	------
FPV33_RS12725	Cluster 2	FPV33_RS12725	winged helix-turn-helix domain-containing protein	0.212	-2.23527	4.17632e-23	6.68212e-22	yes	down	ref_gene	mRNA	<a target="_blank" href="https://www.ncbi.nlm.nih.gov/protein/WP_063446857.1/">WP_063446857.1</a>	winged helix-turn-helix domain-containing protein [Klebsiella aerogenes]	PF00486.30	Trans_reg_C	Transcriptional regulatory protein, C terminal	<a target="_blank" href="https://www.ncbi.nlm.nih.gov/protein/sp|Q46942|YQEI_ECOLI;/">sp|Q46942|YQEI_ECOLI;</a>	Uncharacterized protein YqeI OS=Escherichia coli;	COG3710	K:Transcription	------	------	------	------	------	------
FPV33_RS19145	Cluster 2	bolA	transcriptional regulator BolA	0.311	-1.68567	1.11109e-22	1.75339e-21	yes	down	ref_gene	mRNA	<a target="_blank" href="https://www.ncbi.nlm.nih.gov/protein/WP_015367954.1/">WP_015367954.1</a>	MULTISPECIES: transcriptional regulator BolA [Klebsiella]	PF01722.20	BolA	BolA-like protein	<a target="_blank" href="https://www.ncbi.nlm.nih.gov/protein/sp|P0ABE3|BOLA_ECOL6;/">sp|P0ABE3|BOLA_ECOL6;</a>	DNA-binding transcriptional regulator BolA OS=Escherichia coli O6:H1;	COG0271;COG0271	K:Transcription;T:Signal transduction mechanisms	------	------	K05527	bolA	------	------
FPV33_RS01645	Cluster 2	malT	HTH-type transcriptional regulator MalT	0.286	-1.80372	1.2596e-22	1.98096e-21	yes	down	ref_gene	mRNA	<a target="_blank" href="https://www.ncbi.nlm.nih.gov/protein/WP_063446192.1/">WP_063446192.1</a>	HTH-type transcriptional regulator MalT [Klebsiella aerogenes]	PF17874.3;PF00196.21;PF13191.8	TPR_MalT;GerE;AAA_16	MalT-like TPR region;Bacterial regulatory proteins, luxR family;AAA ATPase domain	<a target="_blank" href="https://www.ncbi.nlm.nih.gov/protein/sp|B5XTR7|MALT_KLEP3;/">sp|B5XTR7|MALT_KLEP3;</a>	HTH-type transcriptional regulator MalT OS=Klebsiella pneumoniae;	COG2909	K:Transcription	GO:0005975;GO:0045893;GO:0045913;GO:0003700;GO:0003677;GO:0005524	BP:carbohydrate metabolic process;BP:positive regulation of transcription, DNA-templated;BP:positive regulation of carbohydrate metabolic process;MF:transcription factor activity, sequence-specific DNA binding;MF:DNA binding;MF:ATP binding;	K03556	malT	------	------
FPV33_RS06580	Cluster 2	tal	transaldolase	0.22	-2.18131	4.7137e-22	7.15272e-21	yes	down	ref_gene	mRNA	<a target="_blank" href="https://www.ncbi.nlm.nih.gov/protein/WP_015703140.1/">WP_015703140.1</a>	transaldolase [Klebsiella aerogenes]	PF00923.21	TAL_FSA	Transaldolase/Fructose-6-phosphate aldolase	<a target="_blank" href="https://www.ncbi.nlm.nih.gov/protein/sp|Q57LN7|TAL2_SALCH;/">sp|Q57LN7|TAL2_SALCH;</a>	Transaldolase 2 OS=Salmonella choleraesuis;	COG0176	G:Carbohydrate transport and metabolism	GO:0005975;GO:0006098;GO:0005737;GO:0004801	BP:carbohydrate metabolic process;BP:pentose-phosphate shunt;CC:cytoplasm;MF:sedoheptulose-7-phosphat;	K00616	talA	map00030	Pentose phosphate pathway
FPV33_RS00925	Cluster 2	cspA	RNA chaperone/antiterminator CspA	0.297	-1.75051	4.71881e-22	7.15272e-21	yes	down	ref_gene	mRNA	<a target="_blank" href="https://www.ncbi.nlm.nih.gov/protein/WP_000014594.1/">WP_000014594.1</a>	MULTISPECIES: RNA chaperone/antiterminator CspA [Bacteria]	PF00313.24;PF08206.13	CSD;OB_RNB	'Cold-shock' DNA-binding domain;Ribonuclease B OB domain	<a target="_blank" href="https://www.ncbi.nlm.nih.gov/protein/sp|P0A9Y1|CSPA_ECO57;/">sp|P0A9Y1|CSPA_ECO57;</a>	Cold shock protein CspA OS=Escherichia coli O157:H7 OX=83334 GN=cspA PE=3 SV=2;	COG1278	K:Transcription	GO:0009409;GO:0060567;GO:0010468;GO:0006351;GO:0005737;GO:0005829;GO:0003676;GO:0003697;GO:0003727;GO:0003723;GO:0001072;GO:0003677	BP:response to cold;BP:negative regulation of DNA-templated transcription, termination;BP:regulation of gene expression;BP:transcription, DNA-templated;CC:cytoplasm;CC:cytosol;MF:nucleic acid binding;MF:single-stranded DNA binding;MF:single-stranded RNA binding;MF:RNA binding;MF:transcription antitermination factor activity, RNA binding;MF:DNA binding;	K03704	cspA	------	------
FPV33_RS18945	Cluster 2	maa	maltose O-acetyltransferase	0.268	-1.8978	5.3429e-22	8.01958e-21	yes	down	ref_gene	mRNA	<a target="_blank" href="https://www.ncbi.nlm.nih.gov/protein/WP_143830335.1/">WP_143830335.1</a>	maltose O-acetyltransferase [Klebsiella aerogenes]	PF12464.10;PF14602.8;PF00132.26	Mac;Hexapep_2;Hexapep	Maltose acetyltransferase;Hexapeptide repeat of succinyl-transferase;Bacterial transferase hexapeptide	<a target="_blank" href="https://www.ncbi.nlm.nih.gov/protein/sp|P77791|MAA_ECOLI;/">sp|P77791|MAA_ECOLI;</a>	Maltose O-acetyltransferase OS=Escherichia coli;	COG0110	R:General function prediction only	GO:0008925;GO:0016407	MF:maltose O-acetyltransferase activity;MF:acetyltransferase activity;	K00661	maa	------	------
FPV33_RS13395	Cluster 2	mdcA	malonate decarboxylase subunit alpha	0.271	-1.88346	8.24607e-22	1.22574e-20	yes	down	ref_gene	mRNA	<a target="_blank" href="https://www.ncbi.nlm.nih.gov/protein/WP_015705280.1/">WP_015705280.1</a>	malonate decarboxylase subunit alpha [Klebsiella aerogenes]	PF16957.7	Mal_decarbox_Al	Malonate decarboxylase, alpha subunit, transporter	<a target="_blank" href="https://www.ncbi.nlm.nih.gov/protein/sp|O06924|MADA_MALRU;/">sp|O06924|MADA_MALRU;</a>	Acetyl-S-ACP:malonate ACP transferase OS=Malonomonas rubra OX=57040 GN=madA PE=1 SV=1;	COG4670	I:Lipid transport and metabolism	GO:0016740	MF:transferase activity;	K13929	mdcA	------	------
FPV33_RS06220	Cluster 2	csiE	stationary phase inducible protein CsiE	0.241	-2.0506	8.94976e-22	1.32181e-20	yes	down	ref_gene	mRNA	<a target="_blank" href="https://www.ncbi.nlm.nih.gov/protein/WP_045410962.1/">WP_045410962.1</a>	stationary phase inducible protein CsiE [Klebsiella aerogenes]	PF00874.22	PRD	PRD domain	<a target="_blank" href="https://www.ncbi.nlm.nih.gov/protein/sp|P54901|CSIE_ECOLI;/">sp|P54901|CSIE_ECOLI;</a>	Stationary phase-inducible protein CsiE OS=Escherichia coli;	COG3711	K:Transcription	GO:0006355	BP:regulation of transcription, DNA-templated;	------	------	------	------
FPV33_RS11900	Cluster 2	catA	catechol 1%2C2-dioxygenase	0.268	-1.89764	1.68862e-21	2.47808e-20	yes	down	ref_gene	mRNA	<a target="_blank" href="https://www.ncbi.nlm.nih.gov/protein/WP_015366455.1/">WP_015366455.1</a>	catechol 1,2-dioxygenase [Klebsiella aerogenes]	PF00775.23;PF04444.16;PF13620.8	Dioxygenase_C;Dioxygenase_N;CarboxypepD_reg	Dioxygenase;Catechol dioxygenase N terminus;Carboxypeptidase regulatory-like domain	<a target="_blank" href="https://www.ncbi.nlm.nih.gov/protein/sp|P07773|CATA_ACIAD;/">sp|P07773|CATA_ACIAD;</a>	Catechol 1,2-dioxygenase OS=Acinetobacter baylyi;	COG3485	Q:Secondary metabolites biosynthesis, transport and catabolism	GO:0042952;GO:0019614;GO:0018576;GO:0008199	BP:beta-ketoadipate pathway;BP:catechol-containing compound catabolic process;MF:catechol 1,2-dioxygenase activity;MF:ferric iron binding;	K03381	catA	map00362;map00361;map00623;map00364	Benzoate degradation;Chlorocyclohexane and chlorobenzene degradation;Toluene degradation;Fluorobenzoate degradation
FPV33_RS04155	Cluster 2	gcvT	glycine cleavage system aminomethyltransferase GcvT	0.287	-1.79893	1.97163e-21	2.88422e-20	yes	down	ref_gene	mRNA	<a target="_blank" href="https://www.ncbi.nlm.nih.gov/protein/WP_002916480.1/">WP_002916480.1</a>	MULTISPECIES: glycine cleavage system aminomethyltransferase GcvT [Enterobacteriaceae]	PF01571.23;PF08669.13	GCV_T;GCV_T_C	Aminomethyltransferase folate-binding domain;Glycine cleavage T-protein C-terminal barrel domain	<a target="_blank" href="https://www.ncbi.nlm.nih.gov/protein/sp|A6TDR7|GCST_KLEP7;/">sp|A6TDR7|GCST_KLEP7;</a>	Aminomethyltransferase OS=Klebsiella pneumoniae subsp. pneumoniae;	COG0404	E:Amino acid transport and metabolism	GO:0019464;GO:0032259;GO:0004047;GO:0008483	BP:glycine decarboxylation via glycine cleavage system;BP:methylation;MF:aminomethyltransferase activity;MF:transaminase activity;	K00605	gcvT	map00630;map00670;map00260	Glyoxylate and dicarboxylate metabolism;One carbon pool by folate;Glycine, serine and threonine metabolism
FPV33_RS06575	Cluster 2	tkt	transketolase	0.31	-1.68904	2.1754e-21	3.17223e-20	yes	down	ref_gene	mRNA	<a target="_blank" href="https://www.ncbi.nlm.nih.gov/protein/WP_047038284.1/">WP_047038284.1</a>	transketolase [Klebsiella aerogenes]	PF00456.23;PF02779.26;PF02780.22;PF00676.22	Transketolase_N;Transket_pyr;Transketolase_C;E1_dh	Transketolase, thiamine diphosphate binding domain;Transketolase, pyrimidine binding domain;Transketolase, C-terminal domain;Dehydrogenase E1 component	<a target="_blank" href="https://www.ncbi.nlm.nih.gov/protein/sp|P33570|TKT2_ECOLI;/">sp|P33570|TKT2_ECOLI;</a>	Transketolase 2 OS=Escherichia coli;	COG0021	G:Carbohydrate transport and metabolism	GO:0004802;GO:0046872	MF:transketolase activity;MF:metal ion binding;	K00615	tktA	map00030;map01051;map00710	Pentose phosphate pathway;Biosynthesis of ansamycins;Carbon fixation in photosynthetic organisms
FPV33_RS10030	Cluster 2	FPV33_RS10030	aspartate aminotransferase family protein	0.282	-1.8266	2.35343e-21	3.41025e-20	yes	down	ref_gene	mRNA	<a target="_blank" href="https://www.ncbi.nlm.nih.gov/protein/WP_015705769.1/">WP_015705769.1</a>	aspartate aminotransferase family protein [Klebsiella aerogenes]	PF00202.23;PF00155.23;PF00266.21	Aminotran_3;Aminotran_1_2;Aminotran_5	Aminotransferase class-III;Aminotransferase class I and II;Aminotransferase class-V	<a target="_blank" href="https://www.ncbi.nlm.nih.gov/protein/sp|B7LQ44|ASTC_ESCF3;/">sp|B7LQ44|ASTC_ESCF3;</a>	Succinylornithine transaminase OS=Escherichia fergusonii;	COG4992	E:Amino acid transport and metabolism	GO:0006526;GO:0009089;GO:0005737;GO:0009016;GO:0030170;GO:0003992	BP:arginine biosynthetic process;BP:lysine biosynthetic process via diaminopimelate;CC:cytoplasm;MF:succinyldiaminopimelate transaminase activity;MF:pyridoxal phosphate binding;MF:N2-acetyl-L-ornithin;	K00840	astC	map00330	Arginine and proline metabolism
FPV33_RS19885	Cluster 2	gabT	4-aminobutyrate--2-oxoglutarate transaminase	0.242	-2.04748	2.3649e-21	3.41613e-20	yes	down	ref_gene	mRNA	<a target="_blank" href="https://www.ncbi.nlm.nih.gov/protein/WP_015368062.1/">WP_015368062.1</a>	4-aminobutyrate--2-oxoglutarate transaminase [Klebsiella aerogenes]	PF00202.23	Aminotran_3	Aminotransferase class-III	<a target="_blank" href="https://www.ncbi.nlm.nih.gov/protein/sp|P22256|GABT_ECOLI;/">sp|P22256|GABT_ECOLI;</a>	4-aminobutyrate aminotransferase GabT OS=Escherichia coli;	COG0160	E:Amino acid transport and metabolism	GO:0009448;GO:0016620;GO:0034386;GO:0030170	BP:gamma-aminobutyric acid metabolic process;MF:oxidoreductase activity, acting on the aldehyde or oxo group of donors, NAD or NADP as acceptor;MF:4-aminobutyrat;MF:pyridoxal phosphate binding;	K07250	gabT	map00310;map00640;map00650;map00250;map00280;map00410	Lysine degradation;Propanoate metabolism;Butanoate metabolism;Alanine, aspartate and glutamate metabolism;Valine, leucine and isoleucine degradation;beta-Alanine metabolism
FPV33_RS08355	Cluster 2	galF	UTP--glucose-1-phosphate uridylyltransferase GalF	0.321	-1.64147	2.37444e-21	3.41919e-20	yes	down	ref_gene	mRNA	<a target="_blank" href="https://www.ncbi.nlm.nih.gov/protein/WP_015706060.1/">WP_015706060.1</a>	MULTISPECIES: UTP--glucose-1-phosphate uridylyltransferase GalF [Enterobacteriaceae]	PF00483.25;PF12804.9	NTP_transferase;NTP_transf_3	Nucleotidyl transferase;MobA-like NTP transferase domain	<a target="_blank" href="https://www.ncbi.nlm.nih.gov/protein/sp|Q48447|GALF_KLEPN;/">sp|Q48447|GALF_KLEPN;</a>	UTP--glucose-1-phosphate uridylyltransferase OS=Klebsiella pneumoniae OX=573 GN=galF PE=3 SV=1;	COG1210	M:Cell wall/membrane/envelope biogenesis	GO:0009058;GO:0006011;GO:0003983	BP:biosynthetic process;BP:UDP-glucose metabolic process;MF:UT;	K00963	galU	map00520;map00040;map00500;map00541;map00052	Amino sugar and nucleotide sugar metabolism;Pentose and glucuronate interconversions;Starch and sucrose metabolism;O-Antigen nucleotide sugar biosynthesis;Galactose metabolism
FPV33_RS01680	Cluster 2	FPV33_RS01680	DUF1471 domain-containing protein	0.265	-1.91656	3.17682e-21	4.53213e-20	yes	down	ref_gene	mRNA	<a target="_blank" href="https://www.ncbi.nlm.nih.gov/protein/WP_015369359.1/">WP_015369359.1</a>	MULTISPECIES: DUF1471 domain-containing protein [Klebsiella]	PF07338.15	DUF1471	Protein of unknown function	<a target="_blank" href="https://www.ncbi.nlm.nih.gov/protein/sp|P75694|YAHO_ECOLI;/">sp|P75694|YAHO_ECOLI;</a>	Uncharacterized protein YahO OS=Escherichia coli;	------	------	------	------	------	------	------	------
FPV33_RS14570	Cluster 2	FPV33_RS14570	YegP family protein	0.241	-2.05316	3.36592e-21	4.74317e-20	yes	down	ref_gene	mRNA	<a target="_blank" href="https://www.ncbi.nlm.nih.gov/protein/WP_015367021.1/">WP_015367021.1</a>	YegP family protein [Klebsiella aerogenes]	PF07411.14	DUF1508	Domain of unknown function	<a target="_blank" href="https://www.ncbi.nlm.nih.gov/protein/sp|Q8ZCV6|YEGP_YERPE;/">sp|Q8ZCV6|YEGP_YERPE;</a>	UPF0339 protein YegP OS=Yersinia pestis OX=632 GN=yegP PE=3 SV=1;	COG3422	S:Function unknown	------	------	K09946	------	------	------
FPV33_RS15685	Cluster 2	putA	trifunctional transcriptional regulator/proline dehydrogenase/L-glutamate gamma-semialdehyde dehydrogenase	0.367	-1.44673	5.19226e-21	7.20661e-20	yes	down	ref_gene	mRNA	<a target="_blank" href="https://www.ncbi.nlm.nih.gov/protein/WP_143830407.1/">WP_143830407.1</a>	trifunctional transcriptional regulator/proline dehydrogenase/L-glutamate gamma-semialdehyde dehydrogenase [Klebsiella aerogenes]	PF00171.24;PF01619.20;PF14850.8;PF18327.3	Aldedh;Pro_dh;Pro_dh-DNA_bdg;PRODH	Aldehyde dehydrogenase family;Proline dehydrogenase;DNA-binding domain of Proline dehydrogenase;Proline utilization A proline dehydrogenase N-terminal domain	<a target="_blank" href="https://www.ncbi.nlm.nih.gov/protein/sp|O52485|PUTA_KLEAE;/">sp|O52485|PUTA_KLEAE;</a>	Bifunctional protein PutA OS=Klebsiella aerogenes OX=548 GN=putA PE=3 SV=1;	COG0506	E:Amino acid transport and metabolism	GO:0006561;GO:0010133;GO:0003700;GO:0016620;GO:0003842;GO:0004657;GO:0003677	BP:proline biosynthetic process;BP:proline catabolic process to glutamate;MF:transcription factor activity, sequence-specific DNA binding;MF:oxidoreductase activity, acting on the aldehyde or oxo group of donors, NAD or NADP as acceptor;MF:1-pyrroline-5-carboxylate dehydrogenase activity;MF:proline dehydrogenase activity;MF:DNA binding;	K13821	putA	map00250;map00330	Alanine, aspartate and glutamate metabolism;Arginine and proline metabolism
FPV33_RS00785	Cluster 2	FPV33_RS00785	hypothetical protein	0.282	-1.82515	6.89468e-21	9.54075e-20	yes	down	ref_gene	mRNA	<a target="_blank" href="https://www.ncbi.nlm.nih.gov/protein/WP_015369187.1/">WP_015369187.1</a>	hypothetical protein [Klebsiella aerogenes]	PF06440.13	DNA_pol3_theta	DNA polymerase III, theta subunit	<a target="_blank" href="https://www.ncbi.nlm.nih.gov/protein/sp|Q0TBK7|YIBT_ECOL5;/">sp|Q0TBK7|YIBT_ECOL5;</a>	Uncharacterized protein YibT OS=Escherichia coli O6:K15:H31;	------	------	GO:0006260;GO:0003887;GO:0003677	BP:DNA replication;MF:DNA-directed DNA polymerase activity;MF:DNA binding;	------	------	------	------
FPV33_RS00960	Cluster 2	FPV33_RS00960	hypothetical protein	0.254	-1.97831	8.50536e-21	1.16993e-19	yes	down	ref_gene	mRNA	<a target="_blank" href="https://www.ncbi.nlm.nih.gov/protein/WP_020077714.1/">WP_020077714.1</a>	hypothetical protein [Klebsiella aerogenes]	PF01261.26	AP_endonuc_2	Xylose isomerase-like TIM barrel	------	------	COG1082	G:Carbohydrate transport and metabolism	------	------	------	------	------	------
FPV33_RS14135	Cluster 2	FPV33_RS14135	anti-virulence regulator CigR family protein	0.279	-1.84076	1.13461e-20	1.55603e-19	yes	down	ref_gene	mRNA	<a target="_blank" href="https://www.ncbi.nlm.nih.gov/protein/WP_032723054.1/">WP_032723054.1</a>	anti-virulence regulator CigR family protein [Klebsiella aerogenes]	PF06823.14	DUF1236	Protein of unknown function	------	------	------	------	------	------	------	------	------	------
FPV33_RS08620	Cluster 2	sbmC	DNA gyrase inhibitor SbmC	0.272	-1.87653	1.46671e-20	2.00552e-19	yes	down	ref_gene	mRNA	<a target="_blank" href="https://www.ncbi.nlm.nih.gov/protein/WP_047077036.1/">WP_047077036.1</a>	DNA gyrase inhibitor SbmC [Klebsiella aerogenes]	PF06445.17;PF14526.8	GyrI-like;Cass2	GyrI-like small molecule binding domain;Integron-associated effector binding protein	<a target="_blank" href="https://www.ncbi.nlm.nih.gov/protein/sp|B5XPH8|SBMC_KLEP3;/">sp|B5XPH8|SBMC_KLEP3;</a>	DNA gyrase inhibitor OS=Klebsiella pneumoniae;	COG3449	L:Replication, recombination and repair	GO:0005737;GO:0008657	CC:cytoplasm;MF:DNA topoisomeras;	K07470	sbmC	------	------
FPV33_RS22520	Cluster 2	FPV33_RS22520	ribosome-associated protein	0.329	-1.60301	2.02197e-20	2.74037e-19	yes	down	ref_gene	mRNA	<a target="_blank" href="https://www.ncbi.nlm.nih.gov/protein/WP_015368580.1/">WP_015368580.1</a>	MULTISPECIES: ribosome-associated protein [Klebsiella]	PF04751.16	DUF615	Protein of unknown function	<a target="_blank" href="https://www.ncbi.nlm.nih.gov/protein/sp|A6THE7|Y4557_KLEP7;/">sp|A6THE7|Y4557_KLEP7;</a>	UPF0307 protein KPN78578_45570 OS=Klebsiella pneumoniae subsp. pneumoniae;	COG3028	J:Translation, ribosomal structure and biogenesis	------	------	K09889	yjgA	------	------
FPV33_RS15115	Cluster 2	FPV33_RS15115	cold shock domain-containing protein	0.245	-2.02764	2.78931e-20	3.74727e-19	yes	down	ref_gene	mRNA	<a target="_blank" href="https://www.ncbi.nlm.nih.gov/protein/WP_020079125.1/">WP_020079125.1</a>	cold shock domain-containing protein [Klebsiella aerogenes]	PF00313.24	CSD	'Cold-shock' DNA-binding domain	------	------	COG1278	K:Transcription	GO:0003676	MF:nucleic acid binding;	------	------	------	------
FPV33_RS08015	Cluster 2	FPV33_RS08015	ABC transporter substrate-binding protein	0.294	-1.76385	4.00004e-20	5.34267e-19	yes	down	ref_gene	mRNA	<a target="_blank" href="https://www.ncbi.nlm.nih.gov/protein/WP_015365739.1/">WP_015365739.1</a>	ABC transporter substrate-binding protein [Klebsiella aerogenes]	PF04069.14	OpuAC	Substrate binding domain of ABC-type glycine betaine transport system	<a target="_blank" href="https://www.ncbi.nlm.nih.gov/protein/sp|P33362|YEHZ_ECOLI;/">sp|P33362|YEHZ_ECOLI;</a>	Glycine betaine-binding protein YehZ OS=Escherichia coli;	COG1732	M:Cell wall/membrane/envelope biogenesis	GO:0043190;GO:0022857	CC:ATP-binding cassett;MF:transmembrane transporter activity;	K05845	opuC	map02010	ABC transporters
FPV33_RS00800	Cluster 2	mtlA	PTS mannitol transporter subunit IICBA	0.329	-1.60211	4.73457e-20	6.28729e-19	yes	down	ref_gene	mRNA	<a target="_blank" href="https://www.ncbi.nlm.nih.gov/protein/WP_063446309.1/">WP_063446309.1</a>	PTS mannitol transporter subunit IICBA [Klebsiella aerogenes]	PF00359.24;PF02378.20;PF02302.19	PTS_EIIA_2;PTS_EIIC;PTS_IIB	Phosphoenolpyruvate-dependent sugar phosphotransferase system, EIIA 2;Phosphotransferase system, EIIC;PTS system, Lactose/Cellobiose specific IIB subunit	<a target="_blank" href="https://www.ncbi.nlm.nih.gov/protein/sp|Q9XBM7|PTM3C_KLEPN;/">sp|Q9XBM7|PTM3C_KLEPN;</a>	PTS system mannitol-specific EIICBA component OS=Klebsiella pneumoniae OX=573 GN=mtlA PE=3 SV=1;	COG2213	G:Carbohydrate transport and metabolism	GO:0009401;GO:0016021;GO:0005886;GO:0022872	BP:phosphoenolpyruvate-dependent sugar phosphotransferase system;CC:integral component of membrane;CC:plasma membrane;MF:protein-;	K02800	mtlA	map02060;map00051	Phosphotransferase system (PTS);Fructose and mannose metabolism
FPV33_RS15715	Cluster 2	rutD	pyrimidine utilization protein D	0.158	-2.66008	5.06385e-20	6.70523e-19	yes	down	ref_gene	mRNA	<a target="_blank" href="https://www.ncbi.nlm.nih.gov/protein/WP_063445811.1/">WP_063445811.1</a>	pyrimidine utilization protein D [Klebsiella aerogenes]	PF00561.22;PF12146.10;PF12697.9;PF03096.16;PF00975.22;PF08840.13	Abhydrolase_1;Hydrolase_4;Abhydrolase_6;Ndr;Thioesterase;BAAT_C	alpha/beta hydrolase fold;Serine aminopeptidase, S33;Alpha/beta hydrolase family;Ndr family;Thioesterase domain;BAAT / Acyl-CoA thioester hydrolase C terminal	<a target="_blank" href="https://www.ncbi.nlm.nih.gov/protein/sp|A6T799|RUTD_KLEP7;/">sp|A6T799|RUTD_KLEP7;</a>	Putative aminoacrylate hydrolase RutD OS=Klebsiella pneumoniae subsp. pneumoniae;	COG0596;COG0596	H:Coenzyme transport and metabolism;R:General function prediction only	------	------	K09023	rutD	map00240	Pyrimidine metabolism
FPV33_RS00090	Cluster 2	FPV33_RS00090	GntR family transcriptional regulator	0.297	-1.75084	6.051e-20	7.9894e-19	yes	down	ref_gene	mRNA	<a target="_blank" href="https://www.ncbi.nlm.nih.gov/protein/WP_063446789.1/">WP_063446789.1</a>	GntR family transcriptional regulator [Klebsiella aerogenes]	PF07702.15;PF00392.23;PF08220.14;PF14502.8	UTRA;GntR;HTH_DeoR;HTH_41	UTRA domain;Bacterial regulatory proteins, gntR family;DeoR-like helix-turn-helix domain;Helix-turn-helix domain	<a target="_blank" href="https://www.ncbi.nlm.nih.gov/protein/sp|P31453|YIDP_ECOLI;/">sp|P31453|YIDP_ECOLI;</a>	Uncharacterized HTH-type transcriptional regulator YidP OS=Escherichia coli;	COG2188	K:Transcription	------	------	K03482	yidP	------	------
FPV33_RS10150	Cluster 2	ompW	outer membrane protein OmpW	0.305	-1.71291	6.18444e-20	8.14226e-19	yes	down	ref_gene	mRNA	<a target="_blank" href="https://www.ncbi.nlm.nih.gov/protein/WP_015705753.1/">WP_015705753.1</a>	outer membrane protein OmpW [Klebsiella aerogenes]	PF03922.16;PF13505.8;PF05736.13;PF02462.17	OmpW;OMP_b-brl;OprF;Opacity	OmpW family;Outer membrane protein beta-barrel domain;OprF membrane domain;Opacity family porin protein	<a target="_blank" href="https://www.ncbi.nlm.nih.gov/protein/sp|P0A915|OMPW_ECOLI;/">sp|P0A915|OMPW_ECOLI;</a>	Outer membrane protein W OS=Escherichia coli;	COG3047	M:Cell wall/membrane/envelope biogenesis	GO:0019867	CC:outer membrane;	K07275	ompW	------	------
FPV33_RS18080	Cluster 2	FPV33_RS18080	deaminated glutathione amidase	0.339	-1.5601	7.39778e-20	9.71195e-19	yes	down	ref_gene	mRNA	<a target="_blank" href="https://www.ncbi.nlm.nih.gov/protein/AML36475.1/">AML36475.1</a>	Hydrolase YbeM [Klebsiella aerogenes]	PF00795.24	CN_hydrolase	Carbon-nitrogen hydrolase	<a target="_blank" href="https://www.ncbi.nlm.nih.gov/protein/sp|P58054|YBEM_ECO57;/">sp|P58054|YBEM_ECO57;</a>	Deaminated glutathione amidase OS=Escherichia coli O157:H7 OX=83334 GN=ybeM PE=3 SV=1;	COG0388	C:Energy production and conversion	GO:0006807;GO:0016787	BP:nitrogen compound metabolic process;MF:hydrolase activity;	K11206	ybeM	------	------
FPV33_RS11210	Cluster 2	paaJ	phenylacetate-CoA oxygenase subunit PaaJ	0.119	-3.07266	8.91851e-20	1.16421e-18	yes	down	ref_gene	mRNA	<a target="_blank" href="https://www.ncbi.nlm.nih.gov/protein/WP_032436289.1/">WP_032436289.1</a>	MULTISPECIES: phenylacetate-CoA oxygenase subunit PaaJ [Klebsiella]	PF01883.21	FeS_assembly_P	Iron-sulfur cluster assembly protein	<a target="_blank" href="https://www.ncbi.nlm.nih.gov/protein/sp|P76080|PAAD_ECOLI;/">sp|P76080|PAAD_ECOLI;</a>	Putative 1,2-phenylacetyl-CoA epoxidase, subunit D OS=Escherichia coli;	COG2151	O:Posttranslational modification, protein turnover, chaperones	------	------	K02612	paaD	map00360	Phenylalanine metabolism
FPV33_RS16695	Cluster 2	dmsA	dimethylsulfoxide reductase subunit A	0.316	-1.66365	1.20874e-19	1.56898e-18	yes	down	ref_gene	mRNA	<a target="_blank" href="https://www.ncbi.nlm.nih.gov/protein/WP_143830418.1/">WP_143830418.1</a>	dimethylsulfoxide reductase subunit A [Klebsiella aerogenes]	PF00384.24;PF01568.23;PF04879.18	Molybdopterin;Molydop_binding;Molybdop_Fe4S4	Molybdopterin oxidoreductase;Molydopterin dinucleotide binding domain;Molybdopterin oxidoreductase Fe4S4 domain	<a target="_blank" href="https://www.ncbi.nlm.nih.gov/protein/sp|P18775|DMSA_ECOLI;/">sp|P18775|DMSA_ECOLI;</a>	Dimethyl sulfoxide reductase DmsA OS=Escherichia coli;	COG0243	C:Energy production and conversion	------	------	K07306	dmsA	map00920	Sulfur metabolism
FPV33_RS01070	Cluster 2	bcsR	cellulose biosynthesis protein BcsR	0.24	-2.05618	1.25065e-19	1.61882e-18	yes	down	ref_gene	mRNA	<a target="_blank" href="https://www.ncbi.nlm.nih.gov/protein/WP_015369237.1/">WP_015369237.1</a>	YhjR family protein [Klebsiella aerogenes]	PF10945.10	CBP_BcsR	Cellulose biosynthesis protein BcsR	<a target="_blank" href="https://www.ncbi.nlm.nih.gov/protein/sp|P0ADJ3|YHJR_ECOLI;/">sp|P0ADJ3|YHJR_ECOLI;</a>	Protein YhjR OS=Escherichia coli;	------	------	------	------	------	------	------	------
FPV33_RS08825	Cluster 2	mtfA	DgsA anti-repressor MtfA	0.358	-1.48025	1.27217e-19	1.64206e-18	yes	down	ref_gene	mRNA	<a target="_blank" href="https://www.ncbi.nlm.nih.gov/protein/WP_020078434.1/">WP_020078434.1</a>	DgsA anti-repressor MtfA [Klebsiella aerogenes]	PF06167.14	Peptidase_M90	Glucose-regulated metallo-peptidase M90	<a target="_blank" href="https://www.ncbi.nlm.nih.gov/protein/sp|B5XPU4|MTFA_KLEP3;/">sp|B5XPU4|MTFA_KLEP3;</a>	Protein MtfA OS=Klebsiella pneumoniae;	COG3228	T:Signal transduction mechanisms	------	------	K09933	mtfA	------	------
FPV33_RS19680	Cluster 2	FPV33_RS19680	helix-turn-helix transcriptional regulator	0.229	-2.12769	1.95974e-19	2.50847e-18	yes	down	ref_gene	mRNA	<a target="_blank" href="https://www.ncbi.nlm.nih.gov/protein/WP_047063962.1/">WP_047063962.1</a>	helix-turn-helix transcriptional regulator [Klebsiella aerogenes]	PF00196.21;PF02796.17	GerE;HTH_7	Bacterial regulatory proteins, luxR family;Helix-turn-helix domain of resolvase	<a target="_blank" href="https://www.ncbi.nlm.nih.gov/protein/sp|B5Y159|ECPR_KLEP3;/">sp|B5Y159|ECPR_KLEP3;</a>	HTH-type transcriptional regulator EcpR OS=Klebsiella pneumoniae;	COG2771	K:Transcription	GO:0006355;GO:0003677	BP:regulation of transcription, DNA-templated;MF:DNA binding;	K21963	ecpR	------	------
FPV33_RS20600	Cluster 2	yacL	protein YacL	0.381	-1.39139	2.15463e-19	2.75029e-18	yes	down	ref_gene	mRNA	<a target="_blank" href="https://www.ncbi.nlm.nih.gov/protein/WP_015368214.1/">WP_015368214.1</a>	MULTISPECIES: protein YacL [Klebsiella]	PF06062.13	UPF0231	Uncharacterised protein family	<a target="_blank" href="https://www.ncbi.nlm.nih.gov/protein/sp|B5Y1R3|Y4613_KLEP3;/">sp|B5Y1R3|Y4613_KLEP3;</a>	UPF0231 protein KPK_4613 OS=Klebsiella pneumoniae;	COG3112	S:Function unknown	------	------	K09910	------	------	------
FPV33_RS24720	Cluster 2	ilvD	dihydroxy-acid dehydratase	0.324	-1.62718	2.55124e-19	3.23859e-18	yes	down	ref_gene	mRNA	<a target="_blank" href="https://www.ncbi.nlm.nih.gov/protein/WP_015368896.1/">WP_015368896.1</a>	MULTISPECIES: dihydroxy-acid dehydratase [Klebsiella]	PF00920.23	ILVD_EDD	Dehydratase family	<a target="_blank" href="https://www.ncbi.nlm.nih.gov/protein/sp|B5XZ01|ILVD_KLEP3;/">sp|B5XZ01|ILVD_KLEP3;</a>	Dihydroxy-acid dehydratase OS=Klebsiella pneumoniae;	COG0129;COG0129	E:Amino acid transport and metabolism;G:Carbohydrate transport and metabolism	GO:0009097;GO:0009099;GO:0046872;GO:0051539;GO:0004160	BP:isoleucine biosynthetic process;BP:valine biosynthetic process;MF:metal ion binding;MF:4 iron, 4 sulfur cluster binding;MF:dihydroxy-acid dehydratase activity;	K01687	ilvD	map00770;map00290	Pantothenate and CoA biosynthesis;Valine, leucine and isoleucine biosynthesis
FPV33_RS23365	Cluster 2	iraM	anti-adapter protein IraM	0.229	-2.12756	2.86044e-19	3.61046e-18	yes	down	ref_gene	mRNA	<a target="_blank" href="https://www.ncbi.nlm.nih.gov/protein/WP_015704054.1/">WP_015704054.1</a>	anti-adapter protein IraM [Klebsiella aerogenes]	PF11183.10	PmrD	Polymyxin resistance protein PmrD	<a target="_blank" href="https://www.ncbi.nlm.nih.gov/protein/sp|B5XXW1|IRAM_KLEP3;/">sp|B5XXW1|IRAM_KLEP3;</a>	Anti-adapter protein IraM OS=Klebsiella pneumoniae;	------	------	------	------	K21638	iraM	------	------
FPV33_RS08155	Cluster 2	FPV33_RS08155	hypothetical protein	0.221	-2.18035	3.64029e-19	4.54593e-18	yes	down	ref_gene	mRNA	<a target="_blank" href="https://www.ncbi.nlm.nih.gov/protein/WP_063421680.1/">WP_063421680.1</a>	hypothetical protein [Klebsiella aerogenes]	------	------	------	------	------	------	------	------	------	------	------	------	------
FPV33_RS19330	Cluster 2	FPV33_RS19330	aldo/keto reductase	0.334	-1.58148	5.79696e-19	7.12331e-18	yes	down	ref_gene	mRNA	<a target="_blank" href="https://www.ncbi.nlm.nih.gov/protein/WP_020079496.1/">WP_020079496.1</a>	aldo/keto reductase [Klebsiella aerogenes]	PF00248.23	Aldo_ket_red	Aldo/keto reductase family	<a target="_blank" href="https://www.ncbi.nlm.nih.gov/protein/sp|P77735|YAJO_ECOLI;/">sp|P77735|YAJO_ECOLI;</a>	1-deoxyxylulose-5-phosphate synthase YajO OS=Escherichia coli;	COG0667;COG0667	H:Coenzyme transport and metabolism;R:General function prediction only	GO:0047834	MF:D-threo-aldose 1-dehydrogenase activity;	K23107	yajO	------	------
FPV33_RS05575	Cluster 2	nrdF	class 1b ribonucleoside-diphosphate reductase subunit beta	0.271	-1.88276	6.96886e-19	8.5179e-18	yes	down	ref_gene	mRNA	<a target="_blank" href="https://www.ncbi.nlm.nih.gov/protein/WP_015370074.1/">WP_015370074.1</a>	MULTISPECIES: class 1b ribonucleoside-diphosphate reductase subunit beta [Klebsiella]	PF00268.23	Ribonuc_red_sm	Ribonucleotide reductase, small chain	<a target="_blank" href="https://www.ncbi.nlm.nih.gov/protein/sp|P37146|RIR4_ECOLI;/">sp|P37146|RIR4_ECOLI;</a>	Ribonucleoside-diphosphate reductase 2 subunit beta OS=Escherichia coli;	COG0208	F:Nucleotide transport and metabolism	GO:0009263;GO:0006260;GO:0005971;GO:0004748;GO:0046872	BP:deoxyribonucleotide biosynthetic process;BP:DNA replication;CC:ribonucleoside-diphosphate reductase complex;MF:ribonucleoside-diphosphate reductase activity, thioredoxin disulfide as acceptor;MF:metal ion binding;	K00526	nrdB	map00240;map00230	Pyrimidine metabolism;Purine metabolism
FPV33_RS11120	Cluster 2	uspF	universal stress protein UspF	0.286	-1.80428	7.5895e-19	9.20327e-18	yes	down	ref_gene	mRNA	<a target="_blank" href="https://www.ncbi.nlm.nih.gov/protein/WP_015366316.1/">WP_015366316.1</a>	MULTISPECIES: universal stress protein UspF [Klebsiella]	PF00582.28	Usp	Universal stress protein family	<a target="_blank" href="https://www.ncbi.nlm.nih.gov/protein/sp|P0A4P7|USPF_ECO57;/">sp|P0A4P7|USPF_ECO57;</a>	Universal stress protein F OS=Escherichia coli O157:H7 OX=83334 GN=uspF PE=3 SV=1;	COG0589	T:Signal transduction mechanisms	------	------	K14061	uspF	------	------
FPV33_RS02550	Cluster 2	gltB	glutamate synthase large subunit	0.37	-1.43437	8.31422e-19	1.00031e-17	yes	down	ref_gene	mRNA	<a target="_blank" href="https://www.ncbi.nlm.nih.gov/protein/WP_015703611.1/">WP_015703611.1</a>	glutamate synthase large subunit [Klebsiella aerogenes]	PF00310.23;PF01645.19;PF04898.16;PF01493.21;PF01070.20	GATase_2;Glu_synthase;Glu_syn_central;GXGXG;FMN_dh	Glutamine amidotransferases class-II;Conserved region in glutamate synthase;Glutamate synthase central domain;GXGXG motif;FMN-dependent dehydrogenase	<a target="_blank" href="https://www.ncbi.nlm.nih.gov/protein/sp|P09831|GLTB_ECOLI;/">sp|P09831|GLTB_ECOLI;</a>	Glutamate synthase [NADPH] large chain OS=Escherichia coli;	COG0067	E:Amino acid transport and metabolism	GO:0006537;GO:0006541;GO:0051538;GO:0046872;GO:0004355	BP:glutamate biosynthetic process;BP:glutamine metabolic process;MF:3 iron, 4 sulfur cluster binding;MF:metal ion binding;MF:glutamate synthas;	K00265	gltB	map00250;map00910	Alanine, aspartate and glutamate metabolism;Nitrogen metabolism
FPV33_RS25825	Cluster 2	hutU	urocanate hydratase	0.303	-1.72171	9.31778e-19	1.11523e-17	yes	down	ref_gene	mRNA	<a target="_blank" href="https://www.ncbi.nlm.nih.gov/protein/AEG97797.1/">AEG97797.1</a>	urocanate hydratase [Klebsiella aerogenes KCTC 2190]	PF17392.4;PF01175.20;PF17391.4	Urocanase_C;Urocanase;Urocanase_N	Urocanase C-terminal domain;Urocanase Rossmann-like domain;Urocanase N-terminal domain	<a target="_blank" href="https://www.ncbi.nlm.nih.gov/protein/sp|B5XZ80|HUTU_KLEP3;/">sp|B5XZ80|HUTU_KLEP3;</a>	Urocanate hydratase OS=Klebsiella pneumoniae;	COG2987	E:Amino acid transport and metabolism	GO:0019556;GO:0019557;GO:0005737;GO:0016153	BP:histidine catabolic process to glutamate and formamide;BP:histidine catabolic process to glutamate and formate;CC:cytoplasm;MF:urocanate hydratase activity;	K01712	hutU	map00340	Histidine metabolism
FPV33_RS17550	Cluster 2	FPV33_RS17550	YbgS-like family protein	0.214	-2.22258	9.68443e-19	1.15312e-17	yes	down	ref_gene	mRNA	<a target="_blank" href="https://www.ncbi.nlm.nih.gov/protein/WP_015367654.1/">WP_015367654.1</a>	MULTISPECIES: YbgS-like family protein [Klebsiella]	PF13985.8	YbgS	YbgS-like protein	<a target="_blank" href="https://www.ncbi.nlm.nih.gov/protein/sp|P0AAV6|YBGS_ECOLI;/">sp|P0AAV6|YBGS_ECOLI;</a>	Uncharacterized protein YbgS OS=Escherichia coli;	------	------	------	------	------	------	------	------
FPV33_RS17195	Cluster 2	glnP	glutamine ABC transporter permease GlnP	0.28	-1.83477	1.53862e-18	1.80866e-17	yes	down	ref_gene	mRNA	<a target="_blank" href="https://www.ncbi.nlm.nih.gov/protein/WP_015367581.1/">WP_015367581.1</a>	glutamine ABC transporter permease GlnP [Klebsiella aerogenes]	PF00528.24	BPD_transp_1	Binding-protein-dependent transport system inner membrane component	<a target="_blank" href="https://www.ncbi.nlm.nih.gov/protein/sp|P0AEQ8|GLNP_ECO57;/">sp|P0AEQ8|GLNP_ECO57;</a>	Glutamine transport system permease protein GlnP OS=Escherichia coli O157:H7 OX=83334 GN=glnP PE=3 SV=1;	COG0765	E:Amino acid transport and metabolism	GO:0006865;GO:0043190;GO:0022857	BP:amino acid transport;CC:ATP-binding cassett;MF:transmembrane transporter activity;	K10037	glnP	map02010	ABC transporters
FPV33_RS12165	Cluster 2	mgtA	magnesium-translocating P-type ATPase	0.314	-1.6702	2.94932e-18	3.44062e-17	yes	down	ref_gene	mRNA	<a target="_blank" href="https://www.ncbi.nlm.nih.gov/protein/WP_063446478.1/">WP_063446478.1</a>	magnesium-translocating P-type ATPase [Klebsiella aerogenes]	PF00122.22;PF00702.28;PF00689.23;PF00690.28;PF13246.8	E1-E2_ATPase;Hydrolase;Cation_ATPase_C;Cation_ATPase_N;Cation_ATPase	E1-E2 ATPase;haloacid dehalogenase-like hydrolase;Cation transporting ATPase, C-terminus;Cation transporter/ATPase, N-terminus;Cation transport ATPase	<a target="_blank" href="https://www.ncbi.nlm.nih.gov/protein/sp|P22036|ATMB_SALTY;/">sp|P22036|ATMB_SALTY;</a>	Magnesium-transporting ATPase, P-type 1 OS=Salmonella typhimurium;	COG0474	P:Inorganic ion transport and metabolism	GO:0016021;GO:0005886;GO:0016787;GO:0015444;GO:0046872;GO:0005524	CC:integral component of membrane;CC:plasma membrane;MF:hydrolase activity;MF:magnesium-importing ATPase activity;MF:metal ion binding;MF:ATP binding;	K01531	mgtA	------	------
FPV33_RS09200	Cluster 2	FPV33_RS09200	YebG family protein	0.349	-1.52028	3.09055e-18	3.59628e-17	yes	down	ref_gene	mRNA	<a target="_blank" href="https://www.ncbi.nlm.nih.gov/protein/WP_063446398.1/">WP_063446398.1</a>	YebG family protein [Klebsiella aerogenes]	PF07130.14	YebG	YebG protein	<a target="_blank" href="https://www.ncbi.nlm.nih.gov/protein/sp|P0ACZ1|YEBG_ECO57;/">sp|P0ACZ1|YEBG_ECO57;</a>	Uncharacterized protein YebG OS=Escherichia coli O157:H7 OX=83334 GN=yebG PE=4 SV=1;	COG3141	L:Replication, recombination and repair	------	------	K09918	------	------	------
FPV33_RS18980	Cluster 2	FPV33_RS18980	DUF1428 family protein	0.318	-1.65212	3.26165e-18	3.78582e-17	yes	down	ref_gene	mRNA	<a target="_blank" href="https://www.ncbi.nlm.nih.gov/protein/WP_015367925.1/">WP_015367925.1</a>	MULTISPECIES: DUF1428 family protein [Klebsiella]	PF07237.13	DUF1428	Protein of unknown function	<a target="_blank" href="https://www.ncbi.nlm.nih.gov/protein/sp|P0AAQ8|YBAA_ECO57;/">sp|P0AAQ8|YBAA_ECO57;</a>	Uncharacterized protein YbaA OS=Escherichia coli O157:H7 OX=83334 GN=ybaA PE=4 SV=1;	COG5507	S:Function unknown	------	------	------	------	------	------
FPV33_RS19875	Cluster 2	lhgO	L-2-hydroxyglutarate oxidase	0.305	-1.71121	5.38526e-18	6.12722e-17	yes	down	ref_gene	mRNA	<a target="_blank" href="https://www.ncbi.nlm.nih.gov/protein/WP_015704497.1/">WP_015704497.1</a>	L-2-hydroxyglutarate oxidase [Klebsiella aerogenes]	PF01266.26;PF06039.17	DAO;Mqo	FAD dependent oxidoreductase;Malat	<a target="_blank" href="https://www.ncbi.nlm.nih.gov/protein/sp|P37339|LHGD_ECOLI;/">sp|P37339|LHGD_ECOLI;</a>	L-2-hydroxyglutarate dehydrogenase OS=Escherichia coli;	COG0579	G:Carbohydrate transport and metabolism	GO:0019477;GO:0005886;GO:0016901;GO:0047545;GO:0050660	BP:L-lysine catabolic process;CC:plasma membrane;MF:oxidoreductase activity, acting on the CH-OH group of donors, quinone or similar compound as acceptor;MF:2-hydroxyglutarate dehydrogenase activity;MF:flavin adenine dinucleotide binding;	K15736	lhgO	map00310	Lysine degradation
FPV33_RS24940	Cluster 2	pstS	phosphate ABC transporter substrate-binding protein PstS	0.344	-1.53944	6.48253e-18	7.33943e-17	yes	down	ref_gene	mRNA	<a target="_blank" href="https://www.ncbi.nlm.nih.gov/protein/WP_015369012.1/">WP_015369012.1</a>	MULTISPECIES: phosphate ABC transporter substrate-binding protein PstS [Klebsiella]	PF12849.9;PF12727.9;PF13531.8	PBP_like_2;PBP_like;SBP_bac_11	PBP superfamily domain;PBP superfamily domain;Bacterial extracellular solute-binding protein	<a target="_blank" href="https://www.ncbi.nlm.nih.gov/protein/sp|P0AG82|PSTS_ECOLI;/">sp|P0AG82|PSTS_ECOLI;</a>	Phosphate-binding protein PstS OS=Escherichia coli;	COG0226	P:Inorganic ion transport and metabolism	GO:0035435;GO:0043190;GO:0042301	BP:phosphate ion transmembrane transport;CC:ATP-binding cassett;MF:phosphate ion binding;	K02040	pstS	map05152;map02010;map02020	Tuberculosis;ABC transporters;Two-component system
FPV33_RS21565	Cluster 2	FPV33_RS21565	threonine/serine exporter ThrE family protein	0.194	-2.36648	7.55034e-18	8.50659e-17	yes	down	ref_gene	mRNA	<a target="_blank" href="https://www.ncbi.nlm.nih.gov/protein/WP_015368403.1/">WP_015368403.1</a>	threonine/serine exporter ThrE family protein [Klebsiella aerogenes]	PF06738.14;PF12821.9	ThrE;ThrE_2	Putative threonine/serine exporter;Threonine/Serine exporter, ThrE	<a target="_blank" href="https://www.ncbi.nlm.nih.gov/protein/sp|P0ADD5|YJJP_ECOLI;/">sp|P0ADD5|YJJP_ECOLI;</a>	Inner membrane protein YjjP OS=Escherichia coli;	COG2966	S:Function unknown	GO:0016021	CC:integral component of membrane;	------	------	------	------
FPV33_RS02225	Cluster 2	def	peptide deformylase	0.388	-1.36483	8.04731e-18	9.04439e-17	yes	down	ref_gene	mRNA	<a target="_blank" href="https://www.ncbi.nlm.nih.gov/protein/WP_015703636.1/">WP_015703636.1</a>	peptide deformylase [Klebsiella aerogenes]	PF01327.23	Pep_deformylase	Polypeptide deformylase	<a target="_blank" href="https://www.ncbi.nlm.nih.gov/protein/sp|B5XNC4|DEF_KLEP3;/">sp|B5XNC4|DEF_KLEP3;</a>	Peptide deformylase OS=Klebsiella pneumoniae;	COG0242	J:Translation, ribosomal structure and biogenesis	GO:0006412;GO:0046872;GO:0042586	BP:translation;MF:metal ion binding;MF:peptide deformylase activity;	K01462	def	------	------
FPV33_RS13615	Cluster 2	rstA	two-component system response regulator RstA	0.341	-1.5512	8.86035e-18	9.93394e-17	yes	down	ref_gene	mRNA	<a target="_blank" href="https://www.ncbi.nlm.nih.gov/protein/WP_015366827.1/">WP_015366827.1</a>	MULTISPECIES: two-component system response regulator RstA [Klebsiella]	PF00486.30;PF00072.26	Trans_reg_C;Response_reg	Transcriptional regulatory protein, C terminal;Response regulator receiver domain	<a target="_blank" href="https://www.ncbi.nlm.nih.gov/protein/sp|P52108|RSTA_ECOLI;/">sp|P52108|RSTA_ECOLI;</a>	Transcriptional regulatory protein RstA OS=Escherichia coli;	COG0745;COG0745	T:Signal transduction mechanisms;K:Transcription	GO:0000160;GO:0006355;GO:0003677	BP:phosphorelay signal transduction system;BP:regulation of transcription, DNA-templated;MF:DNA binding;	K07661	rstA	map02020	Two-component system
FPV33_RS06815	Cluster 2	alaC	alanine transaminase	0.316	-1.66138	1.625e-17	1.8e-16	yes	down	ref_gene	mRNA	<a target="_blank" href="https://www.ncbi.nlm.nih.gov/protein/WP_013878147.1/">WP_013878147.1</a>	alanine transaminase [Klebsiella aerogenes]	PF00155.23	Aminotran_1_2	Aminotransferase class I and II	<a target="_blank" href="https://www.ncbi.nlm.nih.gov/protein/sp|P77434|ALAC_ECOLI;/">sp|P77434|ALAC_ECOLI;</a>	Glutamate-pyruvate aminotransferase AlaC OS=Escherichia coli;	COG0436	E:Amino acid transport and metabolism	GO:0009058;GO:0010285;GO:0008483;GO:0004021;GO:0030170	BP:biosynthetic process;MF:L,L-diaminopimelate aminotransferase activity;MF:transaminase activity;MF:L-alanin;MF:pyridoxal phosphate binding;	K14261	alaC	------	------
FPV33_RS23005	Cluster 2	FPV33_RS23005	anaerobic C4-dicarboxylate transporter	0.254	-1.97811	1.6794e-17	1.84694e-16	yes	down	ref_gene	mRNA	<a target="_blank" href="https://www.ncbi.nlm.nih.gov/protein/WP_015368669.1/">WP_015368669.1</a>	MULTISPECIES: anaerobic C4-dicarboxylate transporter [Klebsiella]	PF03605.16	DcuA_DcuB	Anaerobic c4-dicarboxylate membrane transporter	<a target="_blank" href="https://www.ncbi.nlm.nih.gov/protein/sp|O34245|DCUA_WOLSU;/">sp|O34245|DCUA_WOLSU;</a>	Anaerobic C4-dicarboxylate transporter DcuA OS=Wolinella succinogenes;	COG2704	G:Carbohydrate transport and metabolism	GO:0016021;GO:0005886;GO:0015556	CC:integral component of membrane;CC:plasma membrane;MF:C4-dicarboxylate transmembrane transporter activity;	K07791	dcuA	------	------
FPV33_RS08570	Cluster 2	hisG	ATP phosphoribosyltransferase	0.313	-1.67431	1.73911e-17	1.90806e-16	yes	down	ref_gene	mRNA	<a target="_blank" href="https://www.ncbi.nlm.nih.gov/protein/WP_015365824.1/">WP_015365824.1</a>	ATP phosphoribosyltransferase [Klebsiella aerogenes]	PF01634.20;PF08029.13	HisG;HisG_C	ATP phosphoribosyltransferase;HisG, C-terminal domain	<a target="_blank" href="https://www.ncbi.nlm.nih.gov/protein/sp|B5XPE8|HIS1_KLEP3;/">sp|B5XPE8|HIS1_KLEP3;</a>	ATP phosphoribosyltransferase OS=Klebsiella pneumoniae;	COG0040	E:Amino acid transport and metabolism	GO:0000105;GO:0005737;GO:0000287;GO:0003879;GO:0005524	BP:histidine biosynthetic process;CC:cytoplasm;MF:magnesium ion binding;MF:ATP phosphoribosyltransferase activity;MF:ATP binding;	K00765	hisG	map00340	Histidine metabolism
FPV33_RS18075	Cluster 2	tatE	twin-arginine translocase subunit TatE	0.349	-1.51727	1.74972e-17	1.91513e-16	yes	down	ref_gene	mRNA	<a target="_blank" href="https://www.ncbi.nlm.nih.gov/protein/WP_004859519.1/">WP_004859519.1</a>	MULTISPECIES: twin-arginine translocase subunit TatE [Enterobacteriaceae]	PF02416.18	TatA_B_E	mttA/Hcf106 family	<a target="_blank" href="https://www.ncbi.nlm.nih.gov/protein/sp|A6T688|TATE_KLEP7;/">sp|A6T688|TATE_KLEP7;</a>	Probable Sec-independent protein translocase protein TatE OS=Klebsiella pneumoniae subsp. pneumoniae;	COG1826	U:Intracellular trafficking, secretion, and vesicular transport	GO:0043953;GO:0033281;GO:0005887;GO:0008320	BP:protein transport by the Tat complex;CC:TAT protein transport complex;CC:integral component of plasma membrane;MF:protein transmembrane transporter activity;	K03425	tatE	map03070;map03060	Bacterial secretion system;Protein export
FPV33_RS07960	Cluster 2	bglG	transcriptional antiterminator BglG	0.264	-1.92029	1.97841e-17	2.1552e-16	yes	down	ref_gene	mRNA	<a target="_blank" href="https://www.ncbi.nlm.nih.gov/protein/WP_032712035.1/">WP_032712035.1</a>	transcriptional antiterminator BglG [Klebsiella aerogenes]	PF00874.22;PF03123.17	PRD;CAT_RBD	PRD domain;CAT RNA binding domain	<a target="_blank" href="https://www.ncbi.nlm.nih.gov/protein/sp|P26211|ARBG_DICCH;/">sp|P26211|ARBG_DICCH;</a>	Beta-glucoside operon antiterminator OS=Dickeya chrysanthemi OX=556 GN=arbG PE=3 SV=1;	COG3711	K:Transcription	GO:0045893;GO:0003723	BP:positive regulation of transcription, DNA-templated;MF:RNA binding;	K03488	licT	------	------
FPV33_RS19520	Cluster 2	FPV33_RS19520	PsiF family protein	0.291	-1.7785	2.49077e-17	2.70059e-16	yes	down	ref_gene	mRNA	<a target="_blank" href="https://www.ncbi.nlm.nih.gov/protein/WP_049056405.1/">WP_049056405.1</a>	PsiF family protein [Klebsiella aerogenes]	PF07769.16	PsiF_repeat	psiF repeat	<a target="_blank" href="https://www.ncbi.nlm.nih.gov/protein/sp|P0AFM5|PSIF_ECOL6;/">sp|P0AFM5|PSIF_ECOL6;</a>	Phosphate starvation-inducible protein PsiF OS=Escherichia coli O6:H1;	------	------	------	------	------	------	------	------
FPV33_RS07290	Cluster 2	glpC	anaerobic glycerol-3-phosphate dehydrogenase subunit GlpC	0.241	-2.05022	3.48569e-17	3.75282e-16	yes	down	ref_gene	mRNA	<a target="_blank" href="https://www.ncbi.nlm.nih.gov/protein/WP_063446653.1/">WP_063446653.1</a>	anaerobic glycerol-3-phosphate dehydrogenase subunit C [Klebsiella aerogenes]	PF02754.18;PF13183.8;PF13237.8;PF13534.8;PF00037.29;PF13187.8;PF12838.9;PF12800.9	CCG;Fer4_8;Fer4_10;Fer4_17;Fer4;Fer4_9;Fer4_7;Fer4_4	Cysteine-rich domain;4Fe-4S dicluster domain;4Fe-4S dicluster domain;4Fe-4S dicluster domain;4Fe-4S binding domain;4Fe-4S dicluster domain;4Fe-4S dicluster domain;4Fe-4S binding domain	<a target="_blank" href="https://www.ncbi.nlm.nih.gov/protein/sp|P0A997|GLPC_ECO57;/">sp|P0A997|GLPC_ECO57;</a>	Anaerobic glycerol-3-phosphate dehydrogenase subunit C OS=Escherichia coli O157:H7 OX=83334 GN=glpC PE=3 SV=1;	COG0247	C:Energy production and conversion	------	------	K00113	glpC	map00564	Glycerophospholipid metabolism
FPV33_RS05875	Cluster 2	recN	DNA repair protein RecN	0.351	-1.50983	3.60145e-17	3.85941e-16	yes	down	ref_gene	mRNA	<a target="_blank" href="https://www.ncbi.nlm.nih.gov/protein/WP_020078158.1/">WP_020078158.1</a>	DNA repair protein RecN [Klebsiella aerogenes]	PF02463.21;PF13476.8;PF13555.8	SMC_N;AAA_23;AAA_29	RecF/RecN/SMC N terminal domain;AAA domain;P-loop containing region of AAA domain	<a target="_blank" href="https://www.ncbi.nlm.nih.gov/protein/sp|P05824|RECN_ECOLI;/">sp|P05824|RECN_ECOLI;</a>	DNA repair protein RecN OS=Escherichia coli;	COG0497	L:Replication, recombination and repair	------	------	K03631	recN	------	------
FPV33_RS07020	Cluster 2	argT	lysine/arginine/ornithine ABC transporter substrate-binding protein ArgT	0.274	-1.86825	4.05387e-17	4.33416e-16	yes	down	ref_gene	mRNA	<a target="_blank" href="https://www.ncbi.nlm.nih.gov/protein/WP_015365561.1/">WP_015365561.1</a>	MULTISPECIES: lysine/arginine/ornithine ABC transporter substrate-binding protein ArgT [Klebsiella]	PF00497.22;PF10613.11	SBP_bac_3;Lig_chan-Glu_bd	Bacterial extracellular solute-binding proteins, family 3;Ligated ion channel L-glutamate- and glycine-binding site	<a target="_blank" href="https://www.ncbi.nlm.nih.gov/protein/sp|P09551|ARGT_ECOLI;/">sp|P09551|ARGT_ECOLI;</a>	Lysine/arginine/ornithine-binding periplasmic protein OS=Escherichia coli;	COG0834;COG0834	E:Amino acid transport and metabolism;T:Signal transduction mechanisms	GO:0071705;GO:0030288	BP:nitrogen compound transport;CC:outer membrane-bounded periplasmic space;	K10013	argT	map02010	ABC transporters
FPV33_RS09260	Cluster 2	FPV33_RS09260	spore coat protein U domain-containing protein	0.196	-2.34809	4.71059e-17	5.00148e-16	yes	down	ref_gene	mRNA	<a target="_blank" href="https://www.ncbi.nlm.nih.gov/protein/WP_063446402.1/">WP_063446402.1</a>	spore coat U domain-containing protein [Klebsiella aerogenes]	PF05229.17	SCPU	Spore Coat Protein U domain	------	------	COG5430	W:Extracellular structures	------	------	------	------	------	------
FPV33_RS15745	Cluster 2	wrbA	NAD(P)H:quinone oxidoreductase	0.338	-1.56654	5.45666e-17	5.76704e-16	yes	down	ref_gene	mRNA	<a target="_blank" href="https://www.ncbi.nlm.nih.gov/protein/WP_015367251.1/">WP_015367251.1</a>	MULTISPECIES: NAD(P)H:quinone oxidoreductase [Klebsiella]	PF03358.17;PF00258.27;PF12724.9;PF02525.19	FMN_red;Flavodoxin_1;Flavodoxin_5;Flavodoxin_2	NADPH-dependent FMN reductase;Flavodoxin;Flavodoxin domain;Flavodoxin-like fold	<a target="_blank" href="https://www.ncbi.nlm.nih.gov/protein/sp|B5XXP0|NQOR_KLEP3;/">sp|B5XXP0|NQOR_KLEP3;</a>	NA;	COG0655	C:Energy production and conversion	GO:0050661;GO:0050660;GO:0051287;GO:0008753;GO:0050136;GO:0010181	MF:NADP binding;MF:flavin adenine dinucleotide binding;MF:NAD binding;MF:NADPH dehydrogenas;MF:NADH dehydrogenas;MF:FMN binding;	------	------	------	------
FPV33_RS19675	Cluster 2	FPV33_RS19675	common pilus major fimbrillin subunit EcpA	0.308	-1.7009	8.56216e-17	8.92634e-16	yes	down	ref_gene	mRNA	<a target="_blank" href="https://www.ncbi.nlm.nih.gov/protein/WP_015704519.1/">WP_015704519.1</a>	common pilus major fimbrillin subunit EcpA [Klebsiella aerogenes]	PF16449.7	MatB	Fimbrillin MatB	<a target="_blank" href="https://www.ncbi.nlm.nih.gov/protein/sp|B5Y158|ECPA_KLEP3;/">sp|B5Y158|ECPA_KLEP3;</a>	Common pilus major fimbrillin subunit EcpA OS=Klebsiella pneumoniae;	------	------	GO:0009289	CC:pilus;	K21964	ecpA	------	------
FPV33_RS01300	Cluster 2	arnC	undecaprenyl-phosphate 4-deoxy-4-formamido-L-arabinose transferase	0.196	-2.3537	1.12904e-16	1.1639e-15	yes	down	ref_gene	mRNA	<a target="_blank" href="https://www.ncbi.nlm.nih.gov/protein/WP_063446427.1/">WP_063446427.1</a>	undecaprenyl-phosphate 4-deoxy-4-formamido-L-arabinose transferase ArnC [Klebsiella aerogenes]	PF00535.28;PF13641.8;PF10111.11;PF13704.8	Glycos_transf_2;Glyco_tranf_2_3;Glyco_tranf_2_2;Glyco_tranf_2_4	Glycosyl transferase family 2;Glycosyltransferase like family 2;Glycosyltransferase like family 2;Glycosyl transferase family 2	<a target="_blank" href="https://www.ncbi.nlm.nih.gov/protein/sp|A6TF99|ARNC_KLEP7;/">sp|A6TF99|ARNC_KLEP7;</a>	Undecaprenyl-phosphate 4-deoxy-4-formamido-L-arabinose transferase OS=Klebsiella pneumoniae subsp. pneumoniae;	COG0463	M:Cell wall/membrane/envelope biogenesis	GO:0036108;GO:0009245;GO:0046677;GO:0009103;GO:0016021;GO:0005886;GO:0016780;GO:0099621	BP:4-amino-4-deoxy-alpha-L-arabinopyranosyl undecaprenyl phosphate biosynthetic process;BP:lipid A biosynthetic process;BP:response to antibiotic;BP:lipopolysaccharide biosynthetic process;CC:integral component of membrane;CC:plasma membrane;MF:phosphotransferase activity, for other substituted phosphate groups;MF:undecaprenyl-phosphate 4-deoxy-4-formamido-L-arabinose transferase activity;	K10012	arnC	map00520;map01503	Cationic antimicrobial peptide (CAMP) resistance
FPV33_RS06380	Cluster 2	FPV33_RS06380	type II toxin-antitoxin system Phd/YefM family antitoxin	0.345	-1.53542	1.34239e-16	1.38074e-15	yes	down	ref_gene	mRNA	<a target="_blank" href="https://www.ncbi.nlm.nih.gov/protein/WP_004853132.1/">WP_004853132.1</a>	MULTISPECIES: type II toxin-antitoxin system Phd/YefM family antitoxin [Enterobacterales]	PF02604.21	PhdYeFM_antitox	Antitoxin Phd_YefM, type II toxin-antitoxin system	------	------	COG2161	V:Defense mechanisms	------	------	------	------	------	------
FPV33_RS07295	Cluster 2	glpB	glycerol-3-phosphate dehydrogenase subunit GlpB	0.268	-1.89796	1.66297e-16	1.69535e-15	yes	down	ref_gene	mRNA	<a target="_blank" href="https://www.ncbi.nlm.nih.gov/protein/WP_063446654.1/">WP_063446654.1</a>	glycerol-3-phosphate dehydrogenase subunit GlpB [Klebsiella aerogenes]	PF00890.26;PF01266.26;PF01494.21;PF13450.8	FAD_binding_2;DAO;FAD_binding_3;NAD_binding_8	FAD binding domain;FAD dependent oxidoreductase;FAD binding domain;NA	<a target="_blank" href="https://www.ncbi.nlm.nih.gov/protein/sp|B5XNY5|GLPB_KLEP3;/">sp|B5XNY5|GLPB_KLEP3;</a>	Anaerobic glycerol-3-phosphate dehydrogenase subunit B OS=Klebsiella pneumoniae;	COG3075	E:Amino acid transport and metabolism	------	------	K00112	glpB	map00564	Glycerophospholipid metabolism
FPV33_RS07060	Cluster 2	FPV33_RS07060	TIGR01777 family oxidoreductase	0.376	-1.41194	1.98366e-16	2.00894e-15	yes	down	ref_gene	mRNA	<a target="_blank" href="https://www.ncbi.nlm.nih.gov/protein/WP_063446136.1/">WP_063446136.1</a>	TIGR01777 family oxidoreductase [Klebsiella aerogenes]	PF01370.23;PF08338.13;PF16363.7;PF13460.8;PF07993.14	Epimerase;DUF1731;GDP_Man_Dehyd;NAD_binding_10;NAD_binding_4	NAD dependent epimerase/dehydratase family;Domain of unknown function;GDP-mannose 4,6 dehydratase;NA;Male sterility protein	<a target="_blank" href="https://www.ncbi.nlm.nih.gov/protein/sp|P77775|YFCH_ECOLI;/">sp|P77775|YFCH_ECOLI;</a>	Epimerase family protein YfcH OS=Escherichia coli;	COG1090	R:General function prediction only	------	------	K07071	------	------	------
FPV33_RS11230	Cluster 2	paaC	3-hydroxyacyl-CoA dehydrogenase PaaC	0.221	-2.18023	2.17776e-16	2.20068e-15	yes	down	ref_gene	mRNA	<a target="_blank" href="https://www.ncbi.nlm.nih.gov/protein/WP_143830249.1/">WP_143830249.1</a>	3-hydroxyacyl-CoA dehydrogenase PaaC [Klebsiella aerogenes]	PF02737.20;PF00725.24;PF18321.3;PF03446.17	3HCDH_N;3HCDH;3HCDH_RFF;NAD_binding_2	3-hydroxyacyl-CoA dehydrogenase, NAD binding domain;3-hydroxyacyl-CoA dehydrogenase, C-terminal domain;3-hydroxybutyryl-CoA dehydrogenase reduced Rossmann-fold domain;NAD binding domain of 6-phosphogluconate dehydrogenase	<a target="_blank" href="https://www.ncbi.nlm.nih.gov/protein/sp|P76083|PAAH_ECOLI;/">sp|P76083|PAAH_ECOLI;</a>	3-hydroxyadipyl-CoA dehydrogenase OS=Escherichia coli;	COG1250	I:Lipid transport and metabolism	------	------	K00074	paaH	map00362;map00360;map00650	Benzoate degradation;Phenylalanine metabolism;Butanoate metabolism
FPV33_RS15935	Cluster 2	FPV33_RS15935	TonB-dependent receptor	0.35	-1.51588	2.23703e-16	2.25564e-15	yes	down	ref_gene	mRNA	<a target="_blank" href="https://www.ncbi.nlm.nih.gov/protein/WP_032711355.1/">WP_032711355.1</a>	TonB-dependent receptor [Klebsiella aerogenes]	PF00593.26;PF07715.17	TonB_dep_Rec;Plug	TonB dependent receptor;TonB-dependent Receptor Plug Domain	<a target="_blank" href="https://www.ncbi.nlm.nih.gov/protein/sp|P45114|Y1217_HAEIN;/">sp|P45114|Y1217_HAEIN;</a>	Probable TonB-dependent receptor HI_1217 OS=Haemophilus influenzae;	COG1629	P:Inorganic ion transport and metabolism	------	------	K16087	tbpA	------	------
FPV33_RS17790	Cluster 2	kdpD	two-component system sensor histidine kinase KdpD	0.399	-1.32643	3.07528e-16	3.07395e-15	yes	down	ref_gene	mRNA	<a target="_blank" href="https://www.ncbi.nlm.nih.gov/protein/WP_143830344.1/">WP_143830344.1</a>	two-component system sensor histidine kinase KdpD [Klebsiella aerogenes]	PF02702.19;PF13493.8;PF02518.28;PF00512.27;PF13492.8;PF00582.28	KdpD;DUF4118;HATPase_c;HisKA;GAF_3;Usp	Osmosensitive K+ channel His kinase sensor domain;Domain of unknown function;Histidine kinase-, DNA gyrase B-, and HSP90-like ATPase;His Kinase A;GAF domain;Universal stress protein family	<a target="_blank" href="https://www.ncbi.nlm.nih.gov/protein/sp|P21865|KDPD_ECOLI;/">sp|P21865|KDPD_ECOLI;</a>	Sensor protein KdpD OS=Escherichia coli;	COG2205	T:Signal transduction mechanisms	------	------	K07646	kdpD	map02020	Two-component system
FPV33_RS03195	Cluster 2	ygjG	putrescine aminotransferase	0.412	-1.28006	3.20195e-16	3.17987e-15	yes	down	ref_gene	mRNA	<a target="_blank" href="https://www.ncbi.nlm.nih.gov/protein/WP_143830312.1/">WP_143830312.1</a>	putrescine aminotransferase [Klebsiella aerogenes]	PF00202.23	Aminotran_3	Aminotransferase class-III	<a target="_blank" href="https://www.ncbi.nlm.nih.gov/protein/sp|B5XTY7|PAT_KLEP3;/">sp|B5XTY7|PAT_KLEP3;</a>	Putrescine aminotransferase OS=Klebsiella pneumoniae;	COG4992	E:Amino acid transport and metabolism	GO:0019477;GO:0009447;GO:0033094;GO:0030170;GO:0019161	BP:L-lysine catabolic process;BP:putrescine catabolic process;MF:butane-1,4-diamin;MF:pyridoxal phosphate binding;MF:diamine transaminase activity;	K09251	patA	map00310;map00330	Lysine degradation;Arginine and proline metabolism
FPV33_RS23695	Cluster 2	zraR	sigma-54-dependent response regulator transcription factor ZraR	0.386	-1.37493	4.54247e-16	4.46305e-15	yes	down	ref_gene	mRNA	<a target="_blank" href="https://www.ncbi.nlm.nih.gov/protein/WP_063446587.1/">WP_063446587.1</a>	sigma-54-dependent response regulator transcription factor ZraR [Klebsiella aerogenes]	PF00158.28;PF00072.26;PF14532.8;PF02954.21;PF07728.16;PF00004.31	Sigma54_activat;Response_reg;Sigma54_activ_2;HTH_8;AAA_5;AAA	Sigma-54 interaction domain;Response regulator receiver domain;Sigma-54 interaction domain;Bacterial regulatory protein, Fis family;AAA domain;ATPase family associated with various cellular activities	<a target="_blank" href="https://www.ncbi.nlm.nih.gov/protein/sp|Q9APD9|ZRAR_KLEOX;/">sp|Q9APD9|ZRAR_KLEOX;</a>	Transcriptional regulatory protein ZraR OS=Klebsiella oxytoca OX=571 GN=zraR PE=3 SV=1;	COG2204	T:Signal transduction mechanisms	------	------	K07713	zraR	map02020	Two-component system
FPV33_RS07760	Cluster 2	mepS	bifunctional murein DD-endopeptidase/murein LD-carboxypeptidase	0.142	-2.81334	5.4713e-16	5.3642e-15	yes	down	ref_gene	mRNA	<a target="_blank" href="https://www.ncbi.nlm.nih.gov/protein/WP_015706124.1/">WP_015706124.1</a>	bifunctional murein DD-endopeptidase/murein LD-carboxypeptidase [Klebsiella aerogenes]	PF00877.21	NLPC_P60	NlpC/P60 family	<a target="_blank" href="https://www.ncbi.nlm.nih.gov/protein/sp|P0AFV6|MEPS_ECO57;/">sp|P0AFV6|MEPS_ECO57;</a>	Murein DD-endopeptidase MepS/Murein LD-carboxypeptidase OS=Escherichia coli O157:H7 OX=83334 GN=mepS PE=3 SV=1;	COG0791	M:Cell wall/membrane/envelope biogenesis	GO:0004180	MF:carboxypeptidase activity;	K13694	mepS	------	------
FPV33_RS01295	Cluster 2	arnB	UDP-4-amino-4-deoxy-L-arabinose aminotransferase	0.269	-1.89252	9.33923e-16	9.02204e-15	yes	down	ref_gene	mRNA	<a target="_blank" href="https://www.ncbi.nlm.nih.gov/protein/WP_032715256.1/">WP_032715256.1</a>	UDP-4-amino-4-deoxy-L-arabinose aminotransferase [Klebsiella aerogenes]	PF01041.19;PF00155.23;PF01053.22;PF01212.23;PF05889.15	DegT_DnrJ_EryC1;Aminotran_1_2;Cys_Met_Meta_PP;Beta_elim_lyase;SepSecS	DegT/DnrJ/EryC1/StrS aminotransferase family;Aminotransferase class I and II;Cys/Met metabolism PLP-dependent enzyme;Beta-eliminating lyase;O-phosphoseryl-tRN	<a target="_blank" href="https://www.ncbi.nlm.nih.gov/protein/sp|B5XTK7|ARNB_KLEP3;/">sp|B5XTK7|ARNB_KLEP3;</a>	UDP-4-amino-4-deoxy-L-arabinose--oxoglutarate aminotransferase OS=Klebsiella pneumoniae;	COG0399	M:Cell wall/membrane/envelope biogenesis	GO:0046677;GO:0009245;GO:0009103;GO:0099620	BP:response to antibiotic;BP:lipid A biosynthetic process;BP:lipopolysaccharide biosynthetic process;MF:UDP-4-amino-4-deoxy-L-arabinose aminotransferase;	K07806	arnB	map00520;map02020;map01503	Cationic antimicrobial peptide (CAMP) resistance
FPV33_RS19880	Cluster 2	gabD	NADP-dependent succinate-semialdehyde dehydrogenase	0.294	-1.76442	1.1932e-15	1.14309e-14	yes	down	ref_gene	mRNA	<a target="_blank" href="https://www.ncbi.nlm.nih.gov/protein/WP_063446377.1/">WP_063446377.1</a>	NADP-dependent succinate-semialdehyde dehydrogenase [Klebsiella aerogenes]	PF00171.24	Aldedh	Aldehyde dehydrogenase family	<a target="_blank" href="https://www.ncbi.nlm.nih.gov/protein/sp|P25526|GABD_ECOLI;/">sp|P25526|GABD_ECOLI;</a>	Succinate-semialdehyde dehydrogenase [NAD;	COG1012	I:Lipid transport and metabolism	GO:0009450;GO:0009013	BP:gamma-aminobutyric acid catabolic process;MF:succinate-semialdehyde dehydrogenase [NA;	K00135	gabD	map00250;map00310;map00760;map00350;map00650	Alanine, aspartate and glutamate metabolism;Lysine degradation;Nicotinate and nicotinamide metabolism;Tyrosine metabolism;Butanoate metabolism
FPV33_RS19105	Cluster 2	hupB	DNA-binding protein HU-beta	0.328	-1.61009	1.23784e-15	1.18339e-14	yes	down	ref_gene	mRNA	<a target="_blank" href="https://www.ncbi.nlm.nih.gov/protein/WP_002444653.1/">WP_002444653.1</a>	MULTISPECIES: DNA-binding protein HU-beta [Enterobacterales]	PF00216.23;PF18291.3	Bac_DNA_binding;HU-HIG	Bacterial DNA-binding protein;HU domain fused to wHTH, Ig, or Glycine-rich motif	<a target="_blank" href="https://www.ncbi.nlm.nih.gov/protein/sp|P0ACF6|DBHB_ECO57;/">sp|P0ACF6|DBHB_ECO57;</a>	DNA-binding protein HU-beta OS=Escherichia coli O157:H7 OX=83334 GN=hupB PE=3 SV=1;	COG0776	L:Replication, recombination and repair	GO:0003677	MF:DNA binding;	K03530	hupB	------	------
FPV33_RS01595	Cluster 2	asd	aspartate-semialdehyde dehydrogenase	0.426	-1.22946	1.45782e-15	1.38794e-14	yes	down	ref_gene	mRNA	<a target="_blank" href="https://www.ncbi.nlm.nih.gov/protein/WP_015369342.1/">WP_015369342.1</a>	MULTISPECIES: aspartate-semialdehyde dehydrogenase [Klebsiella]	PF02774.20;PF01118.26	Semialdhyde_dhC;Semialdhyde_dh	Semialdehyde dehydrogenase, dimerisation domain;Semialdehyde dehydrogenase, NAD binding domain	<a target="_blank" href="https://www.ncbi.nlm.nih.gov/protein/sp|Q8FCR6|DHAS_ECOL6;/">sp|Q8FCR6|DHAS_ECOL6;</a>	Aspartate-semialdehyde dehydrogenase OS=Escherichia coli O6:H1;	COG0136	E:Amino acid transport and metabolism	GO:0071266;GO:0019877;GO:0009089;GO:0009088;GO:0009097;GO:0050661;GO:0051287;GO:0046983;GO:0004073	BP:'de novo' L-methionine biosynthetic process;BP:diaminopimelate biosynthetic process;BP:lysine biosynthetic process via diaminopimelate;BP:threonine biosynthetic process;BP:isoleucine biosynthetic process;MF:NADP binding;MF:NAD binding;MF:protein dimerization activity;MF:aspartate-semialdehyde dehydrogenase activity;	K00133	asd	map00270;map00300;map00260;map00261	Cysteine and methionine metabolism;Lysine biosynthesis;Glycine, serine and threonine metabolism;Monobactam biosynthesis
FPV33_RS00470	Cluster 2	glpK	glycerol kinase GlpK	0.34	-1.55698	1.56644e-15	1.48521e-14	yes	down	ref_gene	mRNA	<a target="_blank" href="https://www.ncbi.nlm.nih.gov/protein/WP_015369131.1/">WP_015369131.1</a>	MULTISPECIES: glycerol kinase GlpK [Klebsiella]	PF00370.23;PF02782.18	FGGY_N;FGGY_C	FGGY family of carbohydrate kinases, N-terminal domain;FGGY family of carbohydrate kinases, C-terminal domain	<a target="_blank" href="https://www.ncbi.nlm.nih.gov/protein/sp|B5XTD4|GLPK_KLEP3;/">sp|B5XTD4|GLPK_KLEP3;</a>	Glycerol kinase OS=Klebsiella pneumoniae;	COG0554	C:Energy production and conversion	GO:0019563;GO:0006072;GO:0004370;GO:0046872;GO:0005524	BP:glycerol catabolic process;BP:glycerol-3-phosphate metabolic process;MF:glycerol kinase activity;MF:metal ion binding;MF:ATP binding;	K00864	glpK	map04626;map00561;map03320	Plant-pathogen interaction;Glycerolipid metabolism;PPAR signaling pathway
FPV33_RS18735	Cluster 2	ppiB	peptidylprolyl isomerase B	0.305	-1.71241	1.64051e-15	1.54591e-14	yes	down	ref_gene	mRNA	<a target="_blank" href="https://www.ncbi.nlm.nih.gov/protein/WP_015367878.1/">WP_015367878.1</a>	MULTISPECIES: peptidylprolyl isomerase B [Klebsiella]	PF00160.23	Pro_isomerase	Cyclophilin type peptidyl-prolyl cis-trans isomerase/CLD	<a target="_blank" href="https://www.ncbi.nlm.nih.gov/protein/sp|P23869|PPIB_ECOLI;/">sp|P23869|PPIB_ECOLI;</a>	Peptidyl-prolyl cis-trans isomerase B OS=Escherichia coli;	COG0652	O:Posttranslational modification, protein turnover, chaperones	GO:0006457;GO:0003755	BP:protein folding;MF:peptidyl-prolyl cis-trans isomerase activity;	K03768	ppiB	------	------
FPV33_RS04925	Cluster 2	FPV33_RS04925	L-serine ammonia-lyase	0.295	-1.76056	2.20108e-15	2.05732e-14	yes	down	ref_gene	mRNA	<a target="_blank" href="https://www.ncbi.nlm.nih.gov/protein/WP_015369949.1/">WP_015369949.1</a>	L-serine ammonia-lyase [Klebsiella aerogenes]	PF03313.17;PF03315.17	SDH_alpha;SDH_beta	Serine dehydratase alpha chain;Serine dehydratase beta chain	<a target="_blank" href="https://www.ncbi.nlm.nih.gov/protein/sp|P30744|SDHM_ECOLI;/">sp|P30744|SDHM_ECOLI;</a>	L-serine dehydratase 2 OS=Escherichia coli;	COG1760	E:Amino acid transport and metabolism	GO:0006094;GO:0046872;GO:0051539;GO:0003941	BP:gluconeogenesis;MF:metal ion binding;MF:4 iron, 4 sulfur cluster binding;MF:L-serine ammonia-lyase activity;	K01752	sdaA	map00270;map00260	Cysteine and methionine metabolism;Glycine, serine and threonine metabolism
FPV33_RS06210	Cluster 2	FPV33_RS06210	DoxX family protein	0.329	-1.60584	2.30989e-15	2.15465e-14	yes	down	ref_gene	mRNA	<a target="_blank" href="https://www.ncbi.nlm.nih.gov/protein/WP_015370306.1/">WP_015370306.1</a>	DoxX family protein [Klebsiella aerogenes]	PF07681.14;PF02077.17	DoxX;SURF4	DoxX;SURF4 family	<a target="_blank" href="https://www.ncbi.nlm.nih.gov/protein/sp|P0AD47|YPHA_ECOLI;/">sp|P0AD47|YPHA_ECOLI;</a>	Inner membrane protein YphA OS=Escherichia coli;	COG2259	S:Function unknown	GO:0016021	CC:integral component of membrane;	K15977	------	------	------
FPV33_RS14565	Cluster 2	FPV33_RS14565	GlsB/YeaQ/YmgE family stress response membrane protein	0.28	-1.83894	2.9889e-15	2.74907e-14	yes	down	ref_gene	mRNA	<a target="_blank" href="https://www.ncbi.nlm.nih.gov/protein/WP_015367020.1/">WP_015367020.1</a>	GlsB/YeaQ/YmgE family stress response membrane protein [Klebsiella aerogenes]	PF04226.15;PF17647.3	Transgly_assoc;DUF5518	Transglycosylase associated protein;Family of unknown function	<a target="_blank" href="https://www.ncbi.nlm.nih.gov/protein/sp|P64487|YEAQ_ECO57;/">sp|P64487|YEAQ_ECO57;</a>	UPF0410 protein YeaQ OS=Escherichia coli O157:H7 OX=83334 GN=yeaQ PE=3 SV=1;	COG2261	R:General function prediction only	GO:0016021;GO:0005886	CC:integral component of membrane;CC:plasma membrane;	------	------	------	------
FPV33_RS23555	Cluster 2	lysC	lysine-sensitive aspartokinase 3	0.42	-1.25029	3.079e-15	2.8263e-14	yes	down	ref_gene	mRNA	<a target="_blank" href="https://www.ncbi.nlm.nih.gov/protein/WP_015704032.1/">WP_015704032.1</a>	lysine-sensitive aspartokinase 3 [Klebsiella aerogenes]	PF00696.30;PF01842.27	AA_kinase;ACT	Amino acid kinase family;ACT domain	<a target="_blank" href="https://www.ncbi.nlm.nih.gov/protein/sp|P08660|AK3_ECOLI;/">sp|P08660|AK3_ECOLI;</a>	Lysine-sensitive aspartokinase 3 OS=Escherichia coli;	COG0527	E:Amino acid transport and metabolism	GO:0009089;GO:0009088;GO:0004072;GO:0005524	BP:lysine biosynthetic process via diaminopimelate;BP:threonine biosynthetic process;MF:aspartate kinase activity;MF:ATP binding;	K00928	lysC	map00270;map00300;map00260;map00261	Cysteine and methionine metabolism;Lysine biosynthesis;Glycine, serine and threonine metabolism;Monobactam biosynthesis
FPV33_RS18220	Cluster 2	cstA	pyruvate/proton symporter CstA	0.372	-1.42706	3.24529e-15	2.97302e-14	yes	down	ref_gene	mRNA	<a target="_blank" href="https://www.ncbi.nlm.nih.gov/protein/WP_063446976.1/">WP_063446976.1</a>	carbon starvation protein CstA [Klebsiella aerogenes]	PF02554.16;PF13722.8	CstA;CstA_5TM	Carbon starvation protein CstA;5TM C-terminal transporter carbon starvation CstA	<a target="_blank" href="https://www.ncbi.nlm.nih.gov/protein/sp|P15078|CSTA_ECOLI;/">sp|P15078|CSTA_ECOLI;</a>	Peptide transporter CstA OS=Escherichia coli;	COG1966;COG1966	C:Energy production and conversion;E:Amino acid transport and metabolism	GO:0009267;GO:0016021;GO:0005886	BP:cellular response to starvation;CC:integral component of membrane;CC:plasma membrane;	K06200	cstA	------	------
FPV33_RS10780	Cluster 2	pspB	envelope stress response membrane protein PspB	0.36	-1.47586	4.71889e-15	4.30587e-14	yes	down	ref_gene	mRNA	<a target="_blank" href="https://www.ncbi.nlm.nih.gov/protein/WP_015366273.1/">WP_015366273.1</a>	envelope stress response membrane protein PspB [Klebsiella aerogenes]	PF06667.14	PspB	Phage shock protein B	<a target="_blank" href="https://www.ncbi.nlm.nih.gov/protein/sp|P0AFN1|PSPB_ECO57;/">sp|P0AFN1|PSPB_ECO57;</a>	Phage shock protein B OS=Escherichia coli O157:H7 OX=83334 GN=pspB PE=3 SV=1;	------	------	GO:0006355;GO:0009271	BP:regulation of transcription, DNA-templated;BP:phage shock;	K03970	pspB	------	------
FPV33_RS24725	Cluster 2	FPV33_RS24725	branched-chain amino acid transaminase	0.302	-1.72873	5.5117e-15	5.00945e-14	yes	down	ref_gene	mRNA	<a target="_blank" href="https://www.ncbi.nlm.nih.gov/protein/WP_008807980.1/">WP_008807980.1</a>	MULTISPECIES: branched-chain amino acid transaminase [Klebsiella]	PF01063.21	Aminotran_4	Amino-transferase class IV	<a target="_blank" href="https://www.ncbi.nlm.nih.gov/protein/sp|P0AB82|ILVE_ECO57;/">sp|P0AB82|ILVE_ECO57;</a>	Branched-chain-amino-acid aminotransferase OS=Escherichia coli O157:H7 OX=83334 GN=ilvE PE=3 SV=2;	COG0115;COG0115	E:Amino acid transport and metabolism;H:Coenzyme transport and metabolism	GO:0009098;GO:0009099;GO:0009097;GO:0050048;GO:0052654;GO:0052655;GO:0052656	BP:leucine biosynthetic process;BP:valine biosynthetic process;BP:isoleucine biosynthetic process;MF:L-leucin;MF:L-leucine transaminase activity;MF:L-valine transaminase activity;MF:L-isoleucine transaminase activity;	K00826	ilvE	map00270;map00770;map00280;map00966;map00290	Cysteine and methionine metabolism;Pantothenate and CoA biosynthesis;Valine, leucine and isoleucine degradation;Glucosinolate biosynthesis;Valine, leucine and isoleucine biosynthesis
FPV33_RS17200	Cluster 2	glnQ	glutamine ABC transporter ATP-binding protein GlnQ	0.303	-1.72031	7.21842e-15	6.53487e-14	yes	down	ref_gene	mRNA	<a target="_blank" href="https://www.ncbi.nlm.nih.gov/protein/WP_015367582.1/">WP_015367582.1</a>	glutamine ABC transporter ATP-binding protein GlnQ [Klebsiella aerogenes]	PF00005.29;PF13304.8;PF02463.21;PF13191.8;PF13555.8;PF13476.8;PF13401.8;PF03193.18	ABC_tran;AAA_21;SMC_N;AAA_16;AAA_29;AAA_23;AAA_22;RsgA_GTPase	ABC transporter;AAA domain, putative AbiEii toxin, Type IV TA system;RecF/RecN/SMC N terminal domain;AAA ATPase domain;P-loop containing region of AAA domain;AAA domain;AAA domain;RsgA GTPase	<a target="_blank" href="https://www.ncbi.nlm.nih.gov/protein/sp|P10346|GLNQ_ECOLI;/">sp|P10346|GLNQ_ECOLI;</a>	Glutamine transport ATP-binding protein GlnQ OS=Escherichia coli;	COG1126	E:Amino acid transport and metabolism	GO:0016020;GO:0015424;GO:0042626;GO:0005524	CC:membrane;MF:amino acid-transporting ATPase activity;MF:ATPase activity, coupled to transmembrane movement of substances;MF:ATP binding;	K10038	glnQ	map02010	ABC transporters
FPV33_RS16885	Cluster 2	artJ	ABC transporter substrate-binding protein ArtJ	0.346	-1.53109	8.68151e-15	7.81336e-14	yes	down	ref_gene	mRNA	<a target="_blank" href="https://www.ncbi.nlm.nih.gov/protein/WP_015367519.1/">WP_015367519.1</a>	MULTISPECIES: ABC transporter substrate-binding protein ArtJ [Klebsiella]	PF00497.22;PF10613.11	SBP_bac_3;Lig_chan-Glu_bd	Bacterial extracellular solute-binding proteins, family 3;Ligated ion channel L-glutamate- and glycine-binding site	<a target="_blank" href="https://www.ncbi.nlm.nih.gov/protein/sp|P30860|ARTJ_ECOLI;/">sp|P30860|ARTJ_ECOLI;</a>	ABC transporter arginine-binding protein 1 OS=Escherichia coli;	COG0834;COG0834	E:Amino acid transport and metabolism;T:Signal transduction mechanisms	GO:0006865;GO:0016020;GO:0030288;GO:0015276	BP:amino acid transport;CC:membrane;CC:outer membrane-bounded periplasmic space;MF:ligand-gated ion channel activity;	K09996	artJ	map02010	ABC transporters
FPV33_RS21340	Cluster 2	thrA	bifunctional aspartate kinase/homoserine dehydrogenase I	0.417	-1.26035	8.98685e-15	8.0724e-14	yes	down	ref_gene	mRNA	<a target="_blank" href="https://www.ncbi.nlm.nih.gov/protein/WP_042892484.1/">WP_042892484.1</a>	bifunctional aspartate kinase/homoserine dehydrogenase I [Klebsiella aerogenes]	PF00742.21;PF00696.30;PF03447.18;PF01842.27;PF13840.8	Homoserine_dh;AA_kinase;NAD_binding_3;ACT;ACT_7	Homoserine dehydrogenase;Amino acid kinase family;Homoserine dehydrogenase, NAD binding domain;ACT domain;ACT domain	<a target="_blank" href="https://www.ncbi.nlm.nih.gov/protein/sp|P00561|AK1H_ECOLI;/">sp|P00561|AK1H_ECOLI;</a>	Bifunctional aspartokinase/homoserine dehydrogenase 1 OS=Escherichia coli;	COG0460	E:Amino acid transport and metabolism	GO:0009089;GO:0009088;GO:0050661;GO:0004412;GO:0004072;GO:0005524	BP:lysine biosynthetic process via diaminopimelate;BP:threonine biosynthetic process;MF:NADP binding;MF:homoserine dehydrogenase activity;MF:aspartate kinase activity;MF:ATP binding;	K12524	thrA	map00270;map00300;map00260;map00261	Cysteine and methionine metabolism;Lysine biosynthesis;Glycine, serine and threonine metabolism;Monobactam biosynthesis
FPV33_RS14500	Cluster 2	pykF	pyruvate kinase PykF	0.378	-1.40387	9.11892e-15	8.1751e-14	yes	down	ref_gene	mRNA	<a target="_blank" href="https://www.ncbi.nlm.nih.gov/protein/WP_015705134.1/">WP_015705134.1</a>	pyruvate kinase PykF [Klebsiella aerogenes]	PF00224.23;PF02887.18;PF03328.16	PK;PK_C;HpcH_HpaI	Pyruvate kinase, barrel domain;Pyruvate kinase, alpha/beta domain;HpcH/HpaI aldolase/citrate lyase family	<a target="_blank" href="https://www.ncbi.nlm.nih.gov/protein/sp|P77983|KPYK1_SALTY;/">sp|P77983|KPYK1_SALTY;</a>	Pyruvate kinase I OS=Salmonella typhimurium;	COG0469	G:Carbohydrate transport and metabolism	GO:0030955;GO:0000287;GO:0004743;GO:0016301;GO:0005524	MF:potassium ion binding;MF:magnesium ion binding;MF:pyruvate kinase activity;MF:kinase activity;MF:ATP binding;	K00873	pyk	map05165;map05203;map00230;map00620;map00010;map04922;map05230;map04930	Human papillomavirus infection;Viral carcinogenesis;Purine metabolism;Pyruvate metabolism;Glycolysis / Gluconeogenesis;Glucagon signaling pathway;Central carbon metabolism in cancer;Type II diabetes mellitus
FPV33_RS15725	Cluster 2	rutF	pyrimidine utilization flavin reductase protein F	0.133	-2.90562	1.00365e-14	8.96287e-14	yes	down	ref_gene	mRNA	<a target="_blank" href="https://www.ncbi.nlm.nih.gov/protein/WP_020079167.1/">WP_020079167.1</a>	pyrimidine utilization flavin reductase protein F [Klebsiella aerogenes]	PF01613.20	Flavin_Reduct	Flavin reductase like domain	<a target="_blank" href="https://www.ncbi.nlm.nih.gov/protein/sp|D3RKL5|RUTF_KLEVT;/">sp|D3RKL5|RUTF_KLEVT;</a>	FMN reductase;	COG1853	C:Energy production and conversion	GO:0019740;GO:0006212;GO:0042602;GO:0052874;GO:0008752;GO:0010181	BP:nitrogen utilization;BP:uracil catabolic process;MF:riboflavin reductas;MF:FMN reductas;MF:FMN reductase activity;MF:FMN binding;	K09024	rutF	map00240	Pyrimidine metabolism
FPV33_RS23630	Cluster 2	iclR	glyoxylate bypass operon transcriptional repressor IclR	0.249	-2.00331	1.01893e-14	9.08165e-14	yes	down	ref_gene	mRNA	<a target="_blank" href="https://www.ncbi.nlm.nih.gov/protein/WP_015368798.1/">WP_015368798.1</a>	glyoxylate bypass operon transcriptional repressor IclR [Klebsiella aerogenes]	PF01614.20;PF09339.12;PF12802.9	IclR;HTH_IclR;MarR_2	Bacterial transcriptional regulator;IclR helix-turn-helix domain;MarR family	<a target="_blank" href="https://www.ncbi.nlm.nih.gov/protein/sp|P17430|ICLR_SALTY;/">sp|P17430|ICLR_SALTY;</a>	Acetate operon repressor OS=Salmonella typhimurium;	COG1414	K:Transcription	GO:0006355;GO:0003677	BP:regulation of transcription, DNA-templated;MF:DNA binding;	K13641	iclR	------	------
FPV33_RS18435	Cluster 2	nfsB	oxygen-insensitive NAD(P)H nitroreductase	0.287	-1.79897	1.0352e-14	9.20885e-14	yes	down	ref_gene	mRNA	<a target="_blank" href="https://www.ncbi.nlm.nih.gov/protein/WP_015367810.1/">WP_015367810.1</a>	MULTISPECIES: oxygen-insensitive NAD(P)H nitroreductase [Klebsiella]	PF00881.26	Nitroreductase	Nitroreductase family	<a target="_blank" href="https://www.ncbi.nlm.nih.gov/protein/sp|Q01234|NFSB_ENTCL;/">sp|Q01234|NFSB_ENTCL;</a>	Oxygen-insensitive NA;	COG0778	C:Energy production and conversion	GO:0004155	MF:6,7-dihydropteridine reductase activity;	K10679	nfnB	map00633	Nitrotoluene degradation
FPV33_RS03535	Cluster 2	dkgA	2%2C5-didehydrogluconate reductase DkgA	0.329	-1.60278	1.21062e-14	1.07279e-13	yes	down	ref_gene	mRNA	<a target="_blank" href="https://www.ncbi.nlm.nih.gov/protein/WP_015369664.1/">WP_015369664.1</a>	MULTISPECIES: 2,5-didehydrogluconate reductase DkgA [Klebsiella]	PF00248.23	Aldo_ket_red	Aldo/keto reductase family	<a target="_blank" href="https://www.ncbi.nlm.nih.gov/protein/sp|Q8XBT6|DKGA_ECO57;/">sp|Q8XBT6|DKGA_ECO57;</a>	2,5-diketo-D-gluconic acid reductase A OS=Escherichia coli O157:H7 OX=83334 GN=dkgA PE=3 SV=1;	COG0656	Q:Secondary metabolites biosynthesis, transport and catabolism	GO:0019853;GO:0047834;GO:0050580	BP:L-ascorbic acid biosynthetic process;MF:D-threo-aldose 1-dehydrogenase activity;MF:2,5-didehydrogluconate reductase activity;	K06221	dkgA	------	------
FPV33_RS06385	Cluster 2	FPV33_RS06385	hypothetical protein	0.401	-1.31935	1.23681e-14	1.0939e-13	yes	down	ref_gene	mRNA	<a target="_blank" href="https://www.ncbi.nlm.nih.gov/protein/WP_047080758.1/">WP_047080758.1</a>	hypothetical protein [Klebsiella aerogenes]	PF05016.17	ParE_toxin	ParE toxin of type II toxin-antitoxin system, parDE	------	------	COG3668	X:Mobilome: prophages, transposons	------	------	------	------	------	------
FPV33_RS07300	Cluster 2	glpA	anaerobic glycerol-3-phosphate dehydrogenase subunit A	0.331	-1.59603	1.5953e-14	1.40022e-13	yes	down	ref_gene	mRNA	<a target="_blank" href="https://www.ncbi.nlm.nih.gov/protein/WP_063446655.1/">WP_063446655.1</a>	anaerobic glycerol-3-phosphate dehydrogenase subunit A [Klebsiella aerogenes]	PF01266.26;PF04324.17;PF00890.26;PF12831.9;PF16901.7;PF01494.21;PF00732.21;PF13450.8	DAO;Fer2_BFD;FAD_binding_2;FAD_oxidored;DAO_C;FAD_binding_3;GMC_oxred_N;NAD_binding_8	FAD dependent oxidoreductase;BFD-like [2Fe-2S] binding domain;FAD binding domain;FAD dependent oxidoreductase;C-terminal domain of alpha-glycerophosphate oxidase;FAD binding domain;GMC oxidoreductase;NA	<a target="_blank" href="https://www.ncbi.nlm.nih.gov/protein/sp|P0A9C1|GLPA_ECO57;/">sp|P0A9C1|GLPA_ECO57;</a>	Anaerobic glycerol-3-phosphate dehydrogenase subunit A OS=Escherichia coli O157:H7 OX=83334 GN=glpA PE=3 SV=1;	COG0578	C:Energy production and conversion	GO:0019563;GO:0006072;GO:0009331;GO:0005886;GO:0052591;GO:0050660;GO:0010181	BP:glycerol catabolic process;BP:glycerol-3-phosphate metabolic process;CC:glycerol-3-phosphate dehydrogenase complex;CC:plasma membrane;MF:sn-glycerol-3-phosphat;MF:flavin adenine dinucleotide binding;MF:FMN binding;	K00111	glpA	map00564	Glycerophospholipid metabolism
FPV33_RS00955	Cluster 2	FPV33_RS00955	sugar kinase	0.283	-1.82073	1.60783e-14	1.40739e-13	yes	down	ref_gene	mRNA	<a target="_blank" href="https://www.ncbi.nlm.nih.gov/protein/WP_032715299.1/">WP_032715299.1</a>	sugar kinase [Klebsiella aerogenes]	PF00294.26;PF08543.14	PfkB;Phos_pyr_kin	pfkB family carbohydrate kinase;Phosphomethylpyrimidine kinase	<a target="_blank" href="https://www.ncbi.nlm.nih.gov/protein/sp|P50845|KDGK_BACSU;/">sp|P50845|KDGK_BACSU;</a>	2-dehydro-3-deoxygluconokinase OS=Bacillus subtilis;	COG0524	G:Carbohydrate transport and metabolism	------	------	K00874	kdgK	map00030	Pentose phosphate pathway
FPV33_RS20815	Cluster 2	ilvI	acetolactate synthase 3 large subunit	0.358	-1.4827	1.60958e-14	1.40739e-13	yes	down	ref_gene	mRNA	<a target="_blank" href="https://www.ncbi.nlm.nih.gov/protein/WP_032706640.1/">WP_032706640.1</a>	acetolactate synthase 3 large subunit [Klebsiella aerogenes]	PF02776.20;PF02775.23;PF00205.24	TPP_enzyme_N;TPP_enzyme_C;TPP_enzyme_M	Thiamine pyrophosphate enzyme, N-terminal TPP binding domain;Thiamine pyrophosphate enzyme, C-terminal TPP binding domain;Thiamine pyrophosphate enzyme, central domain	<a target="_blank" href="https://www.ncbi.nlm.nih.gov/protein/sp|P00893|ILVI_ECOLI;/">sp|P00893|ILVI_ECOLI;</a>	Acetolactate synthase isozyme 3 large subunit OS=Escherichia coli;	COG0028;COG0028	E:Amino acid transport and metabolism;H:Coenzyme transport and metabolism	GO:0009099;GO:0009097;GO:0050660;GO:0000287;GO:0030976;GO:0003984	BP:valine biosynthetic process;BP:isoleucine biosynthetic process;MF:flavin adenine dinucleotide binding;MF:magnesium ion binding;MF:thiamine pyrophosphate binding;MF:acetolactate synthase activity;	K01652	ilvB	map00660;map00290;map00770;map00650	C5-Branched dibasic acid metabolism;Valine, leucine and isoleucine biosynthesis;Pantothenate and CoA biosynthesis;Butanoate metabolism
FPV33_RS24245	Cluster 2	glnL	nitrogen regulation protein NR(II)	0.346	-1.52945	2.15953e-14	1.87051e-13	yes	down	ref_gene	mRNA	<a target="_blank" href="https://www.ncbi.nlm.nih.gov/protein/WP_015368972.1/">WP_015368972.1</a>	MULTISPECIES: nitrogen regulation protein NR(II) [Klebsiella]	PF02518.28;PF00512.27;PF00989.27;PF08448.12	HATPase_c;HisKA;PAS;PAS_4	Histidine kinase-, DNA gyrase B-, and HSP90-like ATPase;His Kinase A;PAS fold;PAS fold	<a target="_blank" href="https://www.ncbi.nlm.nih.gov/protein/sp|P06218|NTRB_KLEOX;/">sp|P06218|NTRB_KLEOX;</a>	Sensory histidine kinase/phosphatase NtrB OS=Klebsiella oxytoca OX=571 GN=ntrB PE=3 SV=1;	COG3852	T:Signal transduction mechanisms	GO:0006355;GO:0000155	BP:regulation of transcription, DNA-templated;MF:phosphorelay sensor kinase activity;	K07708	glnL	map02020	Two-component system
FPV33_RS03675	Cluster 2	FPV33_RS03675	YidB family protein	0.414	-1.27091	2.75022e-14	2.35997e-13	yes	down	ref_gene	mRNA	<a target="_blank" href="https://www.ncbi.nlm.nih.gov/protein/QDR54451.1/">QDR54451.1</a>	DUF937 domain-containing protein [Klebsiella aerogenes]	PF20159.1;PF06078.13	YidB;DUF937	YidB-like protein;Bacterial protein of unknown function	<a target="_blank" href="https://www.ncbi.nlm.nih.gov/protein/sp|P09996|YIDB_ECOLI;/">sp|P09996|YIDB_ECOLI;</a>	Uncharacterized protein YidB OS=Escherichia coli;	COG3753	S:Function unknown	------	------	------	------	------	------
FPV33_RS19115	Cluster 2	clpX	ATP-dependent protease ATP-binding subunit ClpX	0.453	-1.14088	2.8073e-14	2.40447e-13	yes	down	ref_gene	mRNA	<a target="_blank" href="https://www.ncbi.nlm.nih.gov/protein/WP_015704591.1/">WP_015704591.1</a>	MULTISPECIES: ATP-dependent protease ATP-binding subunit ClpX [Klebsiella]	PF07724.16;PF06689.15;PF10431.11;PF00004.31;PF01078.23;PF07728.16;PF13401.8;PF05496.14;PF00493.25;PF13191.8;PF12775.9	AAA_2;zf-C4_ClpX;ClpB_D2-small;AAA;Mg_chelatase;AAA_5;AAA_22;RuvB_N;MCM;AAA_16;AAA_7	AAA domain;ClpX C4-type zinc finger;C-terminal, D2-small domain, of ClpB protein;ATPase family associated with various cellular activities;Magnesium chelatase, subunit ChlI;AAA domain;AAA domain;Holliday junction DNA helicase RuvB P-loop domain;MCM P-loop domain;AAA ATPase domain;P-loop containing dynein motor region	<a target="_blank" href="https://www.ncbi.nlm.nih.gov/protein/sp|B5Y0U1|CLPX_KLEP3;/">sp|B5Y0U1|CLPX_KLEP3;</a>	ATP-dependent Clp protease ATP-binding subunit ClpX OS=Klebsiella pneumoniae;	COG1219	O:Posttranslational modification, protein turnover, chaperones	GO:0006457;GO:0051082;GO:0008270;GO:0016887;GO:0046983;GO:0008233;GO:0005524	BP:protein folding;MF:unfolded protein binding;MF:zinc ion binding;MF:ATPase activity;MF:protein dimerization activity;MF:peptidase activity;MF:ATP binding;	K03544	clpX	map04112	Cell cycle - Caulobacter
FPV33_RS21015	Cluster 2	folA	type 3 dihydrofolate reductase	0.338	-1.567	2.87979e-14	2.46198e-13	yes	down	ref_gene	mRNA	<a target="_blank" href="https://www.ncbi.nlm.nih.gov/protein/WP_015368294.1/">WP_015368294.1</a>	MULTISPECIES: type 3 dihydrofolate reductase [Klebsiella]	PF00186.21	DHFR_1	Dihydrofolate reductase	<a target="_blank" href="https://www.ncbi.nlm.nih.gov/protein/sp|P31074|DYR_KLEAE;/">sp|P31074|DYR_KLEAE;</a>	Dihydrofolate reductase OS=Klebsiella aerogenes OX=548 GN=folA PE=3 SV=1;	COG0262	H:Coenzyme transport and metabolism	GO:0006545;GO:0006730;GO:0046654;GO:0004146;GO:0050661	BP:glycine biosynthetic process;BP:one-carbon metabolic process;BP:tetrahydrofolate biosynthetic process;MF:dihydrofolate reductase activity;MF:NADP binding;	K00287	folA	map01523;map00670;map00790	Antifolate resistance;One carbon pool by folate;Folate biosynthesis
FPV33_RS15155	Cluster 2	FPV33_RS15155	DUF523 and DUF1722 domain-containing protein	0.46	-1.1197	3.04731e-14	2.60037e-13	yes	down	ref_gene	mRNA	<a target="_blank" href="https://www.ncbi.nlm.nih.gov/protein/WP_063445828.1/">WP_063445828.1</a>	DUF523 and DUF1722 domain-containing protein [Klebsiella aerogenes]	PF08349.13;PF04463.14	DUF1722;2-thiour_desulf	Protein of unknown function;2-thiouracil desulfurase	<a target="_blank" href="https://www.ncbi.nlm.nih.gov/protein/sp|P24252|YBGA_ECOLI;/">sp|P24252|YBGA_ECOLI;</a>	Uncharacterized protein YbgA OS=Escherichia coli;	COG1683	S:Function unknown	------	------	------	------	------	------
FPV33_RS09920	Cluster 2	FPV33_RS09920	glycoside hydrolase family 18 protein	0.366	-1.44958	3.62874e-14	3.0851e-13	yes	down	ref_gene	mRNA	<a target="_blank" href="https://www.ncbi.nlm.nih.gov/protein/WP_015366150.1/">WP_015366150.1</a>	glycoside hydrolase family 18 protein [Klebsiella aerogenes]	PF00704.30	Glyco_hydro_18	Glycosyl hydrolases family 18	<a target="_blank" href="https://www.ncbi.nlm.nih.gov/protein/sp|P20533|CHIA1_BACCI;/">sp|P20533|CHIA1_BACCI;</a>	Chitinase A1 OS=Bacillus circulans OX=1397 GN=chiA1 PE=1 SV=1;	COG3325	G:Carbohydrate transport and metabolism	GO:0005975;GO:0008061;GO:0004553	BP:carbohydrate metabolic process;MF:chitin binding;MF:hydrolase activity, hydrolyzing O-glycosyl compounds;	K01183	------	map00520	Amino sugar and nucleotide sugar metabolism
FPV33_RS16385	Cluster 2	hspQ	heat shock protein HspQ	0.445	-1.16894	3.77887e-14	3.20682e-13	yes	down	ref_gene	mRNA	<a target="_blank" href="https://www.ncbi.nlm.nih.gov/protein/WP_015367415.1/">WP_015367415.1</a>	MULTISPECIES: heat shock protein HspQ [Klebsiella]	PF08755.13	YccV-like	Hemimethylated DNA-binding protein YccV like	<a target="_blank" href="https://www.ncbi.nlm.nih.gov/protein/sp|A8AIB1|HSPQ_CITK8;/">sp|A8AIB1|HSPQ_CITK8;</a>	Heat shock protein HspQ OS=Citrobacter koseri;	COG3785	O:Posttranslational modification, protein turnover, chaperones	GO:0009408;GO:0005737;GO:0003677	BP:response to heat;CC:cytoplasm;MF:DNA binding;	K11940	hspQ	------	------
FPV33_RS06780	Cluster 2	FPV33_RS06780	DUF2502 domain-containing protein	0.342	-1.54658	4.29885e-14	3.62804e-13	yes	down	ref_gene	mRNA	<a target="_blank" href="https://www.ncbi.nlm.nih.gov/protein/WP_047080736.1/">WP_047080736.1</a>	DUF2502 domain-containing protein [Klebsiella aerogenes]	PF10697.11	DUF2502	Protein of unknown function	<a target="_blank" href="https://www.ncbi.nlm.nih.gov/protein/sp|P64543|YPEC_ECO57;/">sp|P64543|YPEC_ECO57;</a>	Uncharacterized protein YpeC OS=Escherichia coli O157:H7 OX=83334 GN=ypeC PE=3 SV=1;	------	------	------	------	------	------	------	------
FPV33_RS17375	Cluster 2	bioB	biotin synthase BioB	0.378	-1.40523	5.48503e-14	4.58712e-13	yes	down	ref_gene	mRNA	<a target="_blank" href="https://www.ncbi.nlm.nih.gov/protein/WP_047080620.1/">WP_047080620.1</a>	biotin synthase BioB [Klebsiella aerogenes]	PF06968.15;PF04055.23	BATS;Radical_SAM	Biotin and Thiamin Synthesis associated domain;Radical SAM superfamily	<a target="_blank" href="https://www.ncbi.nlm.nih.gov/protein/sp|B5XZ75|BIOB_KLEP3;/">sp|B5XZ75|BIOB_KLEP3;</a>	Biotin synthase OS=Klebsiella pneumoniae;	COG0502	H:Coenzyme transport and metabolism	GO:0009102;GO:0004076;GO:0005506;GO:0051537;GO:0051539	BP:biotin biosynthetic process;MF:biotin synthase activity;MF:iron ion binding;MF:2 iron, 2 sulfur cluster binding;MF:4 iron, 4 sulfur cluster binding;	K01012	bioB	map00780	Biotin metabolism
FPV33_RS17030	Cluster 2	FPV33_RS17030	PQQ-dependent sugar dehydrogenase	0.429	-1.21942	6.68987e-14	5.56442e-13	yes	down	ref_gene	mRNA	<a target="_blank" href="https://www.ncbi.nlm.nih.gov/protein/WP_015704840.1/">WP_015704840.1</a>	PQQ-dependent sugar dehydrogenase [Klebsiella aerogenes]	PF07995.13	GSDH	Glucose / Sorbosone dehydrogenase	<a target="_blank" href="https://www.ncbi.nlm.nih.gov/protein/sp|P75804|YLII_ECOLI;/">sp|P75804|YLII_ECOLI;</a>	Aldose sugar dehydrogenase YliI OS=Escherichia coli;	COG2133	G:Carbohydrate transport and metabolism	GO:0003824;GO:0016491	MF:catalytic activity;MF:oxidoreductase activity;	K21430	yliI	------	------
FPV33_RS14860	Cluster 2	hns	DNA-binding transcriptional regulator H-NS	0.433	-1.20863	9.55207e-14	7.8181e-13	yes	down	ref_gene	mRNA	<a target="_blank" href="https://www.ncbi.nlm.nih.gov/protein/WP_004103116.1/">WP_004103116.1</a>	MULTISPECIES: DNA-binding transcriptional regulator H-NS [Klebsiella]	PF00816.23	Histone_HNS	H-NS histone family	<a target="_blank" href="https://www.ncbi.nlm.nih.gov/protein/sp|P0DOA5|HNS_YEREN;/">sp|P0DOA5|HNS_YEREN;</a>	DNA-binding protein H-NS OS=Yersinia enterocolitica OX=630 GN=hns PE=1 SV=1;	COG2916	K:Transcription	GO:0006355;GO:0005737;GO:0009295;GO:0046983;GO:0003677	BP:regulation of transcription, DNA-templated;CC:cytoplasm;CC:nucleoid;MF:protein dimerization activity;MF:DNA binding;	K03746	hns	------	------
FPV33_RS19835	Cluster 2	ampC	CMY2/MIR/ACT/EC family class C beta-lactamase	0.353	-1.50052	1.21203e-13	9.85015e-13	yes	down	ref_gene	mRNA	<a target="_blank" href="https://www.ncbi.nlm.nih.gov/protein/WP_063446374.1/">WP_063446374.1</a>	CMY2/MIR/ACT/EC family class C beta-lactamase [Klebsiella aerogenes]	PF00144.26	Beta-lactamase	Beta-lactamase	<a target="_blank" href="https://www.ncbi.nlm.nih.gov/protein/sp|P05193|AMPC_CITFR;/">sp|P05193|AMPC_CITFR;</a>	Beta-lactamase OS=Citrobacter freundii OX=546 GN=ampC PE=1 SV=1;	COG1680	V:Defense mechanisms	------	------	K01467	ampC	map01501;map02020	beta-Lactam resistance;Two-component system
FPV33_RS16660	Cluster 2	focA	formate transporter FocA	0.39	-1.35962	1.40429e-13	1.13725e-12	yes	down	ref_gene	mRNA	<a target="_blank" href="https://www.ncbi.nlm.nih.gov/protein/WP_213709539.1/">WP_213709539.1</a>	formate transporter FocA [Klebsiella aerogenes]	PF01226.19	Form_Nir_trans	Formate/nitrite transporter	<a target="_blank" href="https://www.ncbi.nlm.nih.gov/protein/sp|P0AC25|FOCA_ECO57;/">sp|P0AC25|FOCA_ECO57;</a>	Probable formate transporter 1 OS=Escherichia coli O157:H7 OX=83334 GN=focA PE=1 SV=1;	COG2116	P:Inorganic ion transport and metabolism	GO:0016021;GO:0015499	CC:integral component of membrane;MF:formate transmembrane transporter activity;	K06212	focA	------	------
FPV33_RS14540	Cluster 2	sufA	Fe-S cluster assembly scaffold SufA	0.372	-1.42791	1.46677e-13	1.18369e-12	yes	down	ref_gene	mRNA	<a target="_blank" href="https://www.ncbi.nlm.nih.gov/protein/WP_015367014.1/">WP_015367014.1</a>	Fe-S cluster assembly scaffold SufA [Klebsiella aerogenes]	PF01521.22	Fe-S_biosyn	Iron-sulphur cluster biosynthesis	<a target="_blank" href="https://www.ncbi.nlm.nih.gov/protein/sp|P77667|SUFA_ECOLI;/">sp|P77667|SUFA_ECOLI;</a>	Protein SufA OS=Escherichia coli;	COG0316	O:Posttranslational modification, protein turnover, chaperones	GO:0016226;GO:0051536	BP:iron-sulfur cluster assembly;MF:iron-sulfur cluster binding;	K05997	sufA	------	------
FPV33_RS11540	Cluster 2	ydcK	YdcK family protein	0.404	-1.30722	1.63768e-13	1.31726e-12	yes	down	ref_gene	mRNA	<a target="_blank" href="https://www.ncbi.nlm.nih.gov/protein/WP_063446340.1/">WP_063446340.1</a>	YdcK family protein [Klebsiella aerogenes]	PF18836.3;PF04519.15	B_solenoid_ydck;Bactofilin	YdcK Beta solenoid repeat;Polymer-forming cytoskeletal	<a target="_blank" href="https://www.ncbi.nlm.nih.gov/protein/sp|P76100|YDCK_ECOLI;/">sp|P76100|YDCK_ECOLI;</a>	Uncharacterized acetyltransferase YdcK OS=Escherichia coli;	COG1044	M:Cell wall/membrane/envelope biogenesis	------	------	------	------	------	------
FPV33_RS11220	Cluster 2	FPV33_RS11220	2%2C3-dehydroadipyl-CoA hydratase	0.245	-2.03011	1.97135e-13	1.57982e-12	yes	down	ref_gene	mRNA	<a target="_blank" href="https://www.ncbi.nlm.nih.gov/protein/WP_063446453.1/">WP_063446453.1</a>	2,3-dehydroadipyl-CoA hydratase [Klebsiella aerogenes]	PF00378.22;PF16113.7	ECH_1;ECH_2	Enoyl-CoA hydratase/isomerase;Enoyl-CoA hydratase/isomerase	<a target="_blank" href="https://www.ncbi.nlm.nih.gov/protein/sp|P76082|PAAF_ECOLI;/">sp|P76082|PAAF_ECOLI;</a>	2,3-dehydroadipyl-CoA hydratase OS=Escherichia coli;	COG1024	I:Lipid transport and metabolism	GO:0004300;GO:0016853	MF:enoyl-CoA hydratase activity;MF:isomerase activity;	K01692	paaF	map00310;map00640;map00281;map00650;map00627;map00903;map00930;map00380;map00362;map00360;map00071;map00280;map00410	Lysine degradation;Propanoate metabolism;Geraniol degradation;Butanoate metabolism;Aminobenzoate degradation;Limonene and pinene degradation;Caprolactam degradation;Tryptophan metabolism;Benzoate degradation;Phenylalanine metabolism;Fatty acid degradation;Valine, leucine and isoleucine degradation;beta-Alanine metabolism
FPV33_RS07890	Cluster 2	mglB	galactose/glucose ABC transporter substrate-binding protein MglB	0.371	-1.43161	2.09897e-13	1.67337e-12	yes	down	ref_gene	mRNA	<a target="_blank" href="https://www.ncbi.nlm.nih.gov/protein/WP_015365711.1/">WP_015365711.1</a>	galactose/glucose ABC transporter substrate-binding protein MglB [Klebsiella aerogenes]	PF13407.8;PF00532.23;PF13377.8	Peripla_BP_4;Peripla_BP_1;Peripla_BP_3	Periplasmic binding protein domain;Periplasmic binding proteins and sugar binding domain of LacI family;Periplasmic binding protein-like domain	<a target="_blank" href="https://www.ncbi.nlm.nih.gov/protein/sp|P23925|DGAL_CITFR;/">sp|P23925|DGAL_CITFR;</a>	D-galactose-binding periplasmic protein OS=Citrobacter freundii OX=546 GN=mglB PE=3 SV=1;	COG1879	G:Carbohydrate transport and metabolism	GO:0008643;GO:0006935;GO:0042597;GO:0046872;GO:0030246	BP:carbohydrate transport;BP:chemotaxis;CC:periplasmic space;MF:metal ion binding;MF:carbohydrate binding;	K10540	mglB	map02030;map02010	Bacterial chemotaxis;ABC transporters
FPV33_RS15705	Cluster 2	rutB	pyrimidine utilization protein B	0.21	-2.24841	2.81108e-13	2.22568e-12	yes	down	ref_gene	mRNA	<a target="_blank" href="https://www.ncbi.nlm.nih.gov/protein/WP_063445810.1/">WP_063445810.1</a>	pyrimidine utilization protein B [Klebsiella aerogenes]	PF00857.22	Isochorismatase	Isochorismatase family	<a target="_blank" href="https://www.ncbi.nlm.nih.gov/protein/sp|A6T7A1|RUTB_KLEP7;/">sp|A6T7A1|RUTB_KLEP7;</a>	Ureidoacrylate amidohydrolase RutB OS=Klebsiella pneumoniae subsp. pneumoniae;	COG1335;COG1335	H:Coenzyme transport and metabolism;R:General function prediction only	------	------	K09020	rutB	map00240	Pyrimidine metabolism
FPV33_RS07100	Cluster 2	FPV33_RS07100	DUF412 domain-containing protein	0.431	-1.21513	3.4281e-13	2.70491e-12	yes	down	ref_gene	mRNA	<a target="_blank" href="https://www.ncbi.nlm.nih.gov/protein/WP_015365578.1/">WP_015365578.1</a>	DUF412 domain-containing protein [Klebsiella aerogenes]	PF04217.15	DUF412	Protein of unknown function, DUF412	<a target="_blank" href="https://www.ncbi.nlm.nih.gov/protein/sp|B5XNU5|Y1462_KLEP3;/">sp|B5XNU5|Y1462_KLEP3;</a>	UPF0208 membrane protein KPK_1462 OS=Klebsiella pneumoniae;	COG3092	S:Function unknown	GO:0016021;GO:0005886	CC:integral component of membrane;CC:plasma membrane;	K09899	------	------	------
FPV33_RS19505	Cluster 2	FPV33_RS19505	DUF2076 domain-containing protein	0.42	-1.25316	3.55937e-13	2.80369e-12	yes	down	ref_gene	mRNA	<a target="_blank" href="https://www.ncbi.nlm.nih.gov/protein/WP_015704545.1/">WP_015704545.1</a>	DUF2076 domain-containing protein [Klebsiella aerogenes]	PF09849.11	DUF2076	Uncharacterized protein conserved in bacteria	<a target="_blank" href="https://www.ncbi.nlm.nih.gov/protein/sp|Q89AS2|Y170_BUCBP;/">sp|Q89AS2|Y170_BUCBP;</a>	Uncharacterized protein bbp_170 OS=Buchnera aphidicola subsp. Baizongia pistaciae;	COG3416	S:Function unknown	------	------	K09945	------	------	------
FPV33_RS16420	Cluster 2	sulA	cell division inhibitor SulA	0.354	-1.49924	3.65666e-13	2.87541e-12	yes	down	ref_gene	mRNA	<a target="_blank" href="https://www.ncbi.nlm.nih.gov/protein/WP_020079240.1/">WP_020079240.1</a>	MULTISPECIES: cell division inhibitor SulA [Klebsiella]	PF03846.16	SulA	Cell division inhibitor SulA	<a target="_blank" href="https://www.ncbi.nlm.nih.gov/protein/sp|P08848|SULA_KLEAE;/">sp|P08848|SULA_KLEAE;</a>	Cell division inhibitor SulA OS=Klebsiella aerogenes OX=548 GN=sulA PE=3 SV=1;	COG5404	D:Cell cycle control, cell division, chromosome partitioning	GO:0051782;GO:0009432;GO:0000917	BP:negative regulation of cell division;BP:SOS response;BP:barrier septum assembly;	K13053	sulA	------	------
FPV33_RS22910	Cluster 2	ecnB	lipoprotein toxin entericidin B	0.305	-1.71344	4.20248e-13	3.29898e-12	yes	down	ref_gene	mRNA	<a target="_blank" href="https://www.ncbi.nlm.nih.gov/protein/WP_015368653.1/">WP_015368653.1</a>	MULTISPECIES: lipoprotein toxin entericidin B [Klebsiella]	PF08085.13	Entericidin	Entericidin EcnA/B family	<a target="_blank" href="https://www.ncbi.nlm.nih.gov/protein/sp|P0ADB9|ECNB_ECO57;/">sp|P0ADB9|ECNB_ECO57;</a>	Entericidin B OS=Escherichia coli O157:H7 OX=83334 GN=ecnB PE=3 SV=1;	COG5510	S:Function unknown	GO:0009636;GO:0005886	BP:response to toxic substance;CC:plasma membrane;	K16348	ecnB	------	------
FPV33_RS11245	Cluster 2	paaF	phenylacetate--CoA ligase	0.389	-1.36084	4.48507e-13	3.50887e-12	yes	down	ref_gene	mRNA	<a target="_blank" href="https://www.ncbi.nlm.nih.gov/protein/WP_110915915.1/">WP_110915915.1</a>	phenylacetate--CoA ligase [Klebsiella aerogenes]	PF14535.8;PF00501.30	AMP-binding_C_2;AMP-binding	AMP-binding enzyme C-terminal domain;AMP-binding enzyme	<a target="_blank" href="https://www.ncbi.nlm.nih.gov/protein/sp|P76085|PAAK_ECOLI;/">sp|P76085|PAAK_ECOLI;</a>	Phenylacetate-coenzyme A ligase OS=Escherichia coli;	COG1541	H:Coenzyme transport and metabolism	GO:0010124;GO:0047475;GO:0000166	BP:phenylacetate catabolic process;MF:phenylacetate-CoA ligase activity;MF:nucleotide binding;	K01912	paaK	map00360;map05111	Phenylalanine metabolism;Biofilm formation - Vibrio cholerae
FPV33_RS07220	Cluster 2	menD	2-succinyl-5-enolpyruvyl-6-hydroxy-3-cyclohexene-1-carboxylic-acid synthase	0.427	-1.22643	5.72562e-13	4.44918e-12	yes	down	ref_gene	mRNA	<a target="_blank" href="https://www.ncbi.nlm.nih.gov/protein/WP_063445928.1/">WP_063445928.1</a>	2-succinyl-5-enolpyruvyl-6-hydroxy-3-cyclohexene-1-carboxylic-acid synthase [Klebsiella aerogenes]	PF16582.7;PF02776.20;PF02775.23	TPP_enzyme_M_2;TPP_enzyme_N;TPP_enzyme_C	Middle domain of thiamine pyrophosphate;Thiamine pyrophosphate enzyme, N-terminal TPP binding domain;Thiamine pyrophosphate enzyme, C-terminal TPP binding domain	<a target="_blank" href="https://www.ncbi.nlm.nih.gov/protein/sp|A6TBV8|MEND_KLEP7;/">sp|A6TBV8|MEND_KLEP7;</a>	2-succinyl-5-enolpyruvyl-6-hydroxy-3-cyclohexene-1-carboxylate synthase OS=Klebsiella pneumoniae subsp. pneumoniae;	COG1165	H:Coenzyme transport and metabolism	GO:0009234;GO:0030976;GO:0000287;GO:0030145;GO:0070204	BP:menaquinone biosynthetic process;MF:thiamine pyrophosphate binding;MF:magnesium ion binding;MF:manganese ion binding;MF:2-succinyl-5-enolpyruvyl-6-hydroxy-3-cyclohexene-1-carboxylic-acid synthase activity;	K02551	menD	map00130	Ubiquinone and other terpenoid-quinone biosynthesis
FPV33_RS22885	Cluster 2	frdB	fumarate reductase iron-sulfur protein	0.29	-1.78811	6.78664e-13	5.24712e-12	yes	down	ref_gene	mRNA	<a target="_blank" href="https://www.ncbi.nlm.nih.gov/protein/WP_015704156.1/">WP_015704156.1</a>	fumarate reductase iron-sulfur protein [Klebsiella aerogenes]	PF13085.8;PF13183.8;PF13237.8;PF13534.8;PF13187.8;PF12838.9;PF13484.8;PF13746.8;PF00037.29	Fer2_3;Fer4_8;Fer4_10;Fer4_17;Fer4_9;Fer4_7;Fer4_16;Fer4_18;Fer4	2Fe-2S iron-sulfur cluster binding domain;4Fe-4S dicluster domain;4Fe-4S dicluster domain;4Fe-4S dicluster domain;4Fe-4S dicluster domain;4Fe-4S dicluster domain;4Fe-4S double cluster binding domain;4Fe-4S dicluster domain;4Fe-4S binding domain	<a target="_blank" href="https://www.ncbi.nlm.nih.gov/protein/sp|P0AC49|FRDB_ECO57;/">sp|P0AC49|FRDB_ECO57;</a>	Fumarate reductase iron-sulfur subunit OS=Escherichia coli O157:H7 OX=83334 GN=frdB PE=3 SV=2;	COG0479	C:Energy production and conversion	GO:0006099;GO:0102040;GO:0051538;GO:0051539;GO:0051537;GO:0046872;GO:0009055	BP:tricarboxylic acid cycle;MF:fumarate reductas;MF:3 iron, 4 sulfur cluster binding;MF:4 iron, 4 sulfur cluster binding;MF:2 iron, 2 sulfur cluster binding;MF:metal ion binding;MF:electron carrier activity;	K00245	frdB	map00650;map00720;map00620;map02020;map00020;map00190	Citrate cycle (TCA cycle);Oxidative phosphorylation
FPV33_RS03575	Cluster 2	yghU	glutathione-dependent disulfide-bond oxidoreductase	0.441	-1.18139	7.45121e-13	5.75129e-12	yes	down	ref_gene	mRNA	<a target="_blank" href="https://www.ncbi.nlm.nih.gov/protein/WP_032715837.1/">WP_032715837.1</a>	glutathione-dependent disulfide-bond oxidoreductase [Klebsiella aerogenes]	PF13410.8;PF02798.22;PF13409.8;PF00043.27;PF13417.8;PF14497.8	GST_C_2;GST_N;GST_N_2;GST_C;GST_N_3;GST_C_3	Glutathione S-transferase, C-terminal domain;Glutathione S-transferase, N-terminal domain;Glutathione S-transferase, N-terminal domain;Glutathione S-transferase, C-terminal domain;Glutathione S-transferase, N-terminal domain;Glutathione S-transferase, C-terminal domain	<a target="_blank" href="https://www.ncbi.nlm.nih.gov/protein/sp|Q46845|YGHU_ECOLI;/">sp|Q46845|YGHU_ECOLI;</a>	Disulfide-bond oxidoreductase YghU OS=Escherichia coli;	COG0625	O:Posttranslational modification, protein turnover, chaperones	------	------	K11209	yghU	------	------
FPV33_RS20840	Cluster 2	leuB	3-isopropylmalate dehydrogenase	0.357	-1.48526	9.72365e-13	7.48023e-12	yes	down	ref_gene	mRNA	<a target="_blank" href="https://www.ncbi.nlm.nih.gov/protein/WP_015368262.1/">WP_015368262.1</a>	MULTISPECIES: 3-isopropylmalate dehydrogenase [Klebsiella]	PF00180.22	Iso_dh	Isocitrate/isopropylmalate dehydrogenase	<a target="_blank" href="https://www.ncbi.nlm.nih.gov/protein/sp|Q1RGC4|LEU3_ECOUT;/">sp|Q1RGC4|LEU3_ECOUT;</a>	3-isopropylmalate dehydrogenase OS=Escherichia coli;	COG0473;COG0473	C:Energy production and conversion;E:Amino acid transport and metabolism	GO:0009098;GO:0009082;GO:0005737;GO:0051287;GO:0000287;GO:0003862	BP:leucine biosynthetic process;BP:branched-chain amino acid biosynthetic process;CC:cytoplasm;MF:NAD binding;MF:magnesium ion binding;MF:3-isopropylmalate dehydrogenase activity;	K00052	leuB	map00660;map00290	C5-Branched dibasic acid metabolism;Valine, leucine and isoleucine biosynthesis
FPV33_RS12045	Cluster 2	FPV33_RS12045	ABC-F family ATP-binding cassette domain-containing protein	0.41	-1.28665	1.15404e-12	8.83357e-12	yes	down	ref_gene	mRNA	<a target="_blank" href="https://www.ncbi.nlm.nih.gov/protein/WP_032714567.1/">WP_032714567.1</a>	ATP-binding cassette domain-containing protein [Klebsiella aerogenes]	PF00005.29;PF13304.8;PF03193.18;PF13555.8;PF13191.8	ABC_tran;AAA_21;RsgA_GTPase;AAA_29;AAA_16	ABC transporter;AAA domain, putative AbiEii toxin, Type IV TA system;RsgA GTPase;P-loop containing region of AAA domain;AAA ATPase domain	<a target="_blank" href="https://www.ncbi.nlm.nih.gov/protein/sp|A0A0H2VBH0|YHES_ECOL6;/">sp|A0A0H2VBH0|YHES_ECOL6;</a>	Probable ATP-binding protein YheS OS=Escherichia coli O6:H1;	COG0488	R:General function prediction only	------	------	------	------	------	------
FPV33_RS01695	Cluster 2	feoA	ferrous iron transporter A	0.371	-1.43064	1.24836e-12	9.52395e-12	yes	down	ref_gene	mRNA	<a target="_blank" href="https://www.ncbi.nlm.nih.gov/protein/WP_015703677.1/">WP_015703677.1</a>	MULTISPECIES: ferrous iron transporter A [Klebsiella]	PF04023.16	FeoA	FeoA domain	<a target="_blank" href="https://www.ncbi.nlm.nih.gov/protein/sp|P0AEL5|FEOA_ECO57;/">sp|P0AEL5|FEOA_ECO57;</a>	F;	COG1918	P:Inorganic ion transport and metabolism	GO:0016021;GO:0046914	CC:integral component of membrane;MF:transition metal ion binding;	K04758	feoA	------	------
FPV33_RS21050	Cluster 2	dapB	4-hydroxy-tetrahydrodipicolinate reductase	0.422	-1.24583	1.27778e-12	9.73224e-12	yes	down	ref_gene	mRNA	<a target="_blank" href="https://www.ncbi.nlm.nih.gov/protein/WP_063446571.1/">WP_063446571.1</a>	4-hydroxy-tetrahydrodipicolinate reductase [Klebsiella aerogenes]	PF05173.16;PF01113.22	DapB_C;DapB_N	Dihydrodipicolinate reductase, C-terminus;Dihydrodipicolinate reductase, N-terminus	<a target="_blank" href="https://www.ncbi.nlm.nih.gov/protein/sp|B5Y210|DAPB_KLEP3;/">sp|B5Y210|DAPB_KLEP3;</a>	4-hydroxy-tetrahydrodipicolinate reductase OS=Klebsiella pneumoniae;	COG0289	E:Amino acid transport and metabolism	GO:0019877;GO:0009089;GO:0005737;GO:0050661;GO:0016726;GO:0051287;GO:0008839	BP:diaminopimelate biosynthetic process;BP:lysine biosynthetic process via diaminopimelate;CC:cytoplasm;MF:NADP binding;MF:oxidoreductase activity, acting on CH or CH2 groups, NAD or NADP as acceptor;MF:NAD binding;MF:4-hydroxy-tetrahydrodipicolinate reductase;	K00215	dapB	map00300;map00261	Lysine biosynthesis;Monobactam biosynthesis
FPV33_RS17220	Cluster 2	FPV33_RS17220	DUF1471 domain-containing protein	0.266	-1.91148	1.44323e-12	1.09202e-11	yes	down	ref_gene	mRNA	<a target="_blank" href="https://www.ncbi.nlm.nih.gov/protein/WP_015704817.1/">WP_015704817.1</a>	DUF1471 domain-containing protein [Klebsiella aerogenes]	PF07338.15	DUF1471	Protein of unknown function	<a target="_blank" href="https://www.ncbi.nlm.nih.gov/protein/sp|P0AAX7|MCBA_ECO57;/">sp|P0AAX7|MCBA_ECO57;</a>	Uncharacterized protein McbA OS=Escherichia coli O157:H7 OX=83334 GN=mcbA PE=3 SV=2;	------	------	------	------	K13650	mcbA	------	------
FPV33_RS15750	Cluster 2	FPV33_RS15750	YccJ family protein	0.386	-1.37326	1.79069e-12	1.34608e-11	yes	down	ref_gene	mRNA	<a target="_blank" href="https://www.ncbi.nlm.nih.gov/protein/WP_015367252.1/">WP_015367252.1</a>	MULTISPECIES: YccJ family protein [Klebsiella]	PF13993.8	YccJ	YccJ-like protein	<a target="_blank" href="https://www.ncbi.nlm.nih.gov/protein/sp|P0AB16|YCCJ_ECO57;/">sp|P0AB16|YCCJ_ECO57;</a>	Uncharacterized protein YccJ OS=Escherichia coli O157:H7 OX=83334 GN=yccJ PE=4 SV=1;	------	------	------	------	------	------	------	------
FPV33_RS20970	Cluster 2	FPV33_RS20970	response regulator	0.33	-1.60046	2.16428e-12	1.61899e-11	yes	down	ref_gene	mRNA	<a target="_blank" href="https://www.ncbi.nlm.nih.gov/protein/WP_015368286.1/">WP_015368286.1</a>	response regulator [Klebsiella aerogenes]	PF00072.26;PF12431.10	Response_reg;CitT	Response regulator receiver domain;Transcriptional regulator	<a target="_blank" href="https://www.ncbi.nlm.nih.gov/protein/sp|P52688|CITB_KLEPN;/">sp|P52688|CITB_KLEPN;</a>	Transcriptional regulatory protein CitB OS=Klebsiella pneumoniae OX=573 GN=citB PE=1 SV=1;	COG4565;COG4565	K:Transcription;T:Signal transduction mechanisms	GO:0000160;GO:0005737;GO:0003700;GO:0003677	BP:phosphorelay signal transduction system;CC:cytoplasm;MF:transcription factor activity, sequence-specific DNA binding;MF:DNA binding;	K07702	dpiA	map02020	Two-component system
FPV33_RS18395	Cluster 2	FPV33_RS18395	YbdK family carboxylate-amine ligase	0.386	-1.37442	2.21069e-12	1.65103e-11	yes	down	ref_gene	mRNA	<a target="_blank" href="https://www.ncbi.nlm.nih.gov/protein/WP_015367800.1/">WP_015367800.1</a>	glutamate--cysteine ligase [Klebsiella aerogenes]	PF04107.15	GCS2	Glutamate-cysteine ligase family	<a target="_blank" href="https://www.ncbi.nlm.nih.gov/protein/sp|A6T5Z2|GCS2_KLEP7;/">sp|A6T5Z2|GCS2_KLEP7;</a>	Putative glutamate--cysteine ligase 2 OS=Klebsiella pneumoniae subsp. pneumoniae;	COG2170	O:Posttranslational modification, protein turnover, chaperones	GO:0042398;GO:0004357;GO:0005524	BP:cellular modified amino acid biosynthetic process;MF:glutamate-cysteine ligase activity;MF:ATP binding;	K06048	gshA	map00480	Glutathione metabolism
FPV33_RS19570	Cluster 2	ampH	D-alanyl-D-alanine-carboxypeptidase/endopeptidase AmpH	0.415	-1.26866	2.22195e-12	1.65675e-11	yes	down	ref_gene	mRNA	<a target="_blank" href="https://www.ncbi.nlm.nih.gov/protein/EUL58488.1/">EUL58488.1</a>	penicillin-binding protein AmpH [Klebsiella aerogenes UCI 45]	PF00144.26	Beta-lactamase	Beta-lactamase	<a target="_blank" href="https://www.ncbi.nlm.nih.gov/protein/sp|P0AD71|AMPH_ECO57;/">sp|P0AD71|AMPH_ECO57;</a>	D-alanyl-D-alanine-carboxypeptidase/endopeptidase AmpH OS=Escherichia coli O157:H7 OX=83334 GN=ampH PE=3 SV=1;	COG1680	V:Defense mechanisms	GO:0004180	MF:carboxypeptidase activity;	K18988	ampH	------	------
FPV33_RS15730	Cluster 2	rutG	pyrimidine utilization transport protein G	0.312	-1.68212	2.28582e-12	1.70162e-11	yes	down	ref_gene	mRNA	<a target="_blank" href="https://www.ncbi.nlm.nih.gov/protein/WP_063445812.1/">WP_063445812.1</a>	pyrimidine utilization transport protein G [Klebsiella aerogenes]	PF00860.22	Xan_ur_permease	Permease family	<a target="_blank" href="https://www.ncbi.nlm.nih.gov/protein/sp|P75892|RUTG_ECOLI;/">sp|P75892|RUTG_ECOLI;</a>	Putative pyrimidine permease RutG OS=Escherichia coli;	COG2233	F:Nucleotide transport and metabolism	------	------	K09016	rutG	------	------
FPV33_RS07255	Cluster 2	FPV33_RS07255	tripartite tricarboxylate transporter substrate binding protein	0.281	-1.83162	3.04372e-12	2.2549e-11	yes	down	ref_gene	mRNA	<a target="_blank" href="https://www.ncbi.nlm.nih.gov/protein/WP_015365605.1/">WP_015365605.1</a>	tripartite tricarboxylate transporter substrate binding protein [Klebsiella aerogenes]	PF03401.16	TctC	Tripartite tricarboxylate transporter family receptor	<a target="_blank" href="https://www.ncbi.nlm.nih.gov/protein/sp|O34439|YFLP_BACSU;/">sp|O34439|YFLP_BACSU;</a>	UPF0065 protein YflP OS=Bacillus subtilis;	COG3181	C:Energy production and conversion	------	------	K07795	tctC	map02020	Two-component system
FPV33_RS07690	Cluster 2	FPV33_RS07690	NUDIX domain-containing protein	0.219	-2.19166	3.16533e-12	2.34123e-11	yes	down	ref_gene	mRNA	<a target="_blank" href="https://www.ncbi.nlm.nih.gov/protein/WP_042893832.1/">WP_042893832.1</a>	NUDIX domain-containing protein [Klebsiella aerogenes]	PF00293.30	NUDIX	NUDIX domain	<a target="_blank" href="https://www.ncbi.nlm.nih.gov/protein/sp|A8GHJ1|NUDK_SERP5;/">sp|A8GHJ1|NUDK_SERP5;</a>	GDP-mannose pyrophosphatase OS=Serratia proteamaculans;	COG0494	V:Defense mechanisms	GO:0016818;GO:0046872	MF:hydrolase activity, acting on acid anhydrides, in phosphorus-containing anhydrides;MF:metal ion binding;	------	------	------	------
FPV33_RS05280	Cluster 2	hypD	hydrogenase formation protein HypD	0.255	-1.96931	4.39675e-12	3.20573e-11	yes	down	ref_gene	mRNA	<a target="_blank" href="https://www.ncbi.nlm.nih.gov/protein/WP_143830289.1/">WP_143830289.1</a>	hydrogenase formation protein HypD [Klebsiella aerogenes]	PF01924.18	HypD	Hydrogenase formation hypA family	<a target="_blank" href="https://www.ncbi.nlm.nih.gov/protein/sp|P24192|HYPD_ECOLI;/">sp|P24192|HYPD_ECOLI;</a>	Hydrogenase maturation factor HypD OS=Escherichia coli;	COG0409	O:Posttranslational modification, protein turnover, chaperones	GO:0046872	MF:metal ion binding;	K04654	hypD	------	------
FPV33_RS15720	Cluster 2	FPV33_RS15720	malonic semialdehyde reductase	0.194	-2.36442	4.4479e-12	3.2379e-11	yes	down	ref_gene	mRNA	<a target="_blank" href="https://www.ncbi.nlm.nih.gov/protein/WP_032714244.1/">WP_032714244.1</a>	malonic semialdehyde reductase [Klebsiella aerogenes]	PF00881.26	Nitroreductase	Nitroreductase family	<a target="_blank" href="https://www.ncbi.nlm.nih.gov/protein/sp|A6T798|RUTE_KLEP7;/">sp|A6T798|RUTE_KLEP7;</a>	Probable malonic semialdehyde reductase RutE OS=Klebsiella pneumoniae subsp. pneumoniae;	COG0778	C:Energy production and conversion	GO:0019740;GO:0006212;GO:0035527	BP:nitrogen utilization;BP:uracil catabolic process;MF:3-hydroxypropionate dehydrogenas;	K09019	rutE	map00240	Pyrimidine metabolism
FPV33_RS13200	Cluster 2	FPV33_RS13200	hypothetical protein	0.339	-1.55985	4.98548e-12	3.61781e-11	yes	down	ref_gene	mRNA	<a target="_blank" href="https://www.ncbi.nlm.nih.gov/protein/WP_015705306.1/">WP_015705306.1</a>	hypothetical protein [Klebsiella aerogenes]	------	------	------	------	------	------	------	------	------	------	------	------	------
FPV33_RS21860	Cluster 2	FPV33_RS21860	acetamidase/formamidase family protein	0.322	-1.63398	5.41452e-12	3.92297e-11	yes	down	ref_gene	mRNA	<a target="_blank" href="https://www.ncbi.nlm.nih.gov/protein/WP_063446282.1/">WP_063446282.1</a>	acetamidase/formamidase family protein [Klebsiella aerogenes]	PF03069.17	FmdA_AmdA	Acetamidase/Formamidase family	<a target="_blank" href="https://www.ncbi.nlm.nih.gov/protein/sp|Q9URY7|FMDA_SCHPO;/">sp|Q9URY7|FMDA_SCHPO;</a>	Putative formamidase C869.04 OS=Schizosaccharomyces pombe;	COG2421	C:Energy production and conversion	GO:0016811	MF:hydrolase activity, acting on carbon-nitroge;	K01426	amiE	map00627;map00360;map00330;map00380;map00643	Aminobenzoate degradation;Phenylalanine metabolism;Arginine and proline metabolism;Tryptophan metabolism;Styrene degradation
FPV33_RS03075	Cluster 2	uxaC	glucuronate isomerase	0.41	-1.28649	5.54171e-12	4.00615e-11	yes	down	ref_gene	mRNA	<a target="_blank" href="https://www.ncbi.nlm.nih.gov/protein/WP_047080069.1/">WP_047080069.1</a>	glucuronate isomerase [Klebsiella aerogenes]	PF02614.16	UxaC	Glucuronate isomerase	<a target="_blank" href="https://www.ncbi.nlm.nih.gov/protein/sp|B5XTW7|UXAC_KLEP3;/">sp|B5XTW7|UXAC_KLEP3;</a>	Uronate isomerase OS=Klebsiella pneumoniae;	COG1904	G:Carbohydrate transport and metabolism	GO:0006064;GO:0008880	BP:glucuronate catabolic process;MF:glucuronate isomerase activity;	K01812	uxaC	map00040	Pentose and glucuronate interconversions
FPV33_RS21855	Cluster 2	FPV33_RS21855	PLP-dependent aminotransferase family protein	0.387	-1.36873	5.5467e-12	4.00615e-11	yes	down	ref_gene	mRNA	<a target="_blank" href="https://www.ncbi.nlm.nih.gov/protein/WP_063446283.1/">WP_063446283.1</a>	PLP-dependent aminotransferase family protein [Klebsiella aerogenes]	PF00155.23;PF00392.23;PF12897.9;PF14502.8	Aminotran_1_2;GntR;Asp_aminotransf;HTH_41	Aminotransferase class I and II;Bacterial regulatory proteins, gntR family;Aspartate amino-transferase;Helix-turn-helix domain	<a target="_blank" href="https://www.ncbi.nlm.nih.gov/protein/sp|P39389|YJIR_ECOLI;/">sp|P39389|YJIR_ECOLI;</a>	Uncharacterized HTH-type transcriptional regulator YjiR OS=Escherichia coli;	COG1167;COG1167	K:Transcription;E:Amino acid transport and metabolism	GO:0009058;GO:0003700;GO:0008483;GO:0030170	BP:biosynthetic process;MF:transcription factor activity, sequence-specific DNA binding;MF:transaminase activity;MF:pyridoxal phosphate binding;	------	------	------	------
FPV33_RS09425	Cluster 2	FPV33_RS09425	RidA family protein	0.327	-1.61171	6.62605e-12	4.74706e-11	yes	down	ref_gene	mRNA	<a target="_blank" href="https://www.ncbi.nlm.nih.gov/protein/WP_015366047.1/">WP_015366047.1</a>	MULTISPECIES: RidA family protein [Klebsiella]	PF01042.23	Ribonuc_L-PSP	Endoribonuclease L-PSP	<a target="_blank" href="https://www.ncbi.nlm.nih.gov/protein/sp|P0AEB8|YOAB_ECOL6;/">sp|P0AEB8|YOAB_ECOL6;</a>	RutC family protein YoaB OS=Escherichia coli O6:H1;	COG0251	V:Defense mechanisms	------	------	------	------	------	------
FPV33_RS02965	Cluster 2	garD	galactarate dehydratase	0.369	-1.43739	6.63435e-12	4.74706e-11	yes	down	ref_gene	mRNA	<a target="_blank" href="https://www.ncbi.nlm.nih.gov/protein/WP_032712574.1/">WP_032712574.1</a>	galactarate dehydratase [Klebsiella aerogenes]	PF04295.15;PF08666.14	GD_AH_C;SAF	D-galactarate dehydratase / Altronate hydrolase, C terminus;SAF domain	<a target="_blank" href="https://www.ncbi.nlm.nih.gov/protein/sp|P39829|GARD_ECOLI;/">sp|P39829|GARD_ECOLI;</a>	Galactarate dehydratase;	COG2721	G:Carbohydrate transport and metabolism	GO:0046392;GO:0046872;GO:0008867	BP:galactarate catabolic process;MF:metal ion binding;MF:galactarate dehydratase activity;	K01708	garD	map00053	Ascorbate and aldarate metabolism
FPV33_RS10040	Cluster 2	astD	succinylglutamate-semialdehyde dehydrogenase	0.386	-1.37289	6.88635e-12	4.91212e-11	yes	down	ref_gene	mRNA	<a target="_blank" href="https://www.ncbi.nlm.nih.gov/protein/WP_045360457.1/">WP_045360457.1</a>	succinylglutamate-semialdehyde dehydrogenase [Klebsiella aerogenes]	PF00171.24	Aldedh	Aldehyde dehydrogenase family	<a target="_blank" href="https://www.ncbi.nlm.nih.gov/protein/sp|A6T7T5|ASTD_KLEP7;/">sp|A6T7T5|ASTD_KLEP7;</a>	N-succinylglutamate 5-semialdehyde dehydrogenase OS=Klebsiella pneumoniae subsp. pneumoniae;	COG1012	I:Lipid transport and metabolism	------	------	K06447	astD	map00330	Arginine and proline metabolism
FPV33_RS03455	Cluster 2	cpdA	3'%2C5'-cyclic-AMP phosphodiesterase	0.462	-1.11466	7.80048e-12	5.52994e-11	yes	down	ref_gene	mRNA	<a target="_blank" href="https://www.ncbi.nlm.nih.gov/protein/WP_015703511.1/">WP_015703511.1</a>	3',5'-cyclic-AMP phosphodiesterase [Klebsiella aerogenes]	PF00149.30;PF12850.9	Metallophos;Metallophos_2	Calcineurin-like phosphoesterase;Calcineurin-like phosphoesterase superfamily domain	<a target="_blank" href="https://www.ncbi.nlm.nih.gov/protein/sp|P0AEW5|CPDA_ECO57;/">sp|P0AEW5|CPDA_ECO57;</a>	3',5'-cyclic adenosine monophosphate phosphodiesterase CpdA OS=Escherichia coli O157:H7 OX=83334 GN=cpdA PE=3 SV=1;	COG1409	T:Signal transduction mechanisms	GO:0004115;GO:0046872;GO:0000166	MF:3',5'-cyclic-AMP phosphodiesterase activity;MF:metal ion binding;MF:nucleotide binding;	K03651	cpdA	map02025;map00230	Biofilm formation - Pseudomonas aeruginosa;Purine metabolism
FPV33_RS04970	Cluster 2	FPV33_RS04970	MFS transporter	0.356	-1.48922	1.15213e-11	8.10533e-11	yes	down	ref_gene	mRNA	<a target="_blank" href="https://www.ncbi.nlm.nih.gov/protein/WP_015703312.1/">WP_015703312.1</a>	MFS transporter [Klebsiella aerogenes]	PF07690.18	MFS_1	Major Facilitator Superfamily	<a target="_blank" href="https://www.ncbi.nlm.nih.gov/protein/sp|Q46916|GUDP_ECOLI;/">sp|Q46916|GUDP_ECOLI;</a>	Probable glucarate transporter OS=Escherichia coli;	COG2271	G:Carbohydrate transport and metabolism	GO:0016021;GO:0005886;GO:0022857	CC:integral component of membrane;CC:plasma membrane;MF:transmembrane transporter activity;	K03535	gudP	------	------
FPV33_RS03925	Cluster 2	FPV33_RS03925	hypothetical protein	0.221	-2.18108	1.19556e-11	8.37252e-11	yes	down	ref_gene	mRNA	<a target="_blank" href="https://www.ncbi.nlm.nih.gov/protein/WP_221694891.1/">WP_221694891.1</a>	hypothetical protein [Klebsiella aerogenes]	------	------	------	<a target="_blank" href="https://www.ncbi.nlm.nih.gov/protein/sp|P46879|YQGD_ECOLI;/">sp|P46879|YQGD_ECOLI;</a>	Protein YqgD OS=Escherichia coli;	------	------	------	------	------	------	------	------
FPV33_RS09405	Cluster 2	sdaA	L-serine ammonia-lyase	0.443	-1.17417	1.29811e-11	9.07695e-11	yes	down	ref_gene	mRNA	<a target="_blank" href="https://www.ncbi.nlm.nih.gov/protein/WP_015705929.1/">WP_015705929.1</a>	MULTISPECIES: L-serine ammonia-lyase [Klebsiella]	PF03313.17;PF03315.17	SDH_alpha;SDH_beta	Serine dehydratase alpha chain;Serine dehydratase beta chain	<a target="_blank" href="https://www.ncbi.nlm.nih.gov/protein/sp|P16095|SDHL_ECOLI;/">sp|P16095|SDHL_ECOLI;</a>	L-serine dehydratase 1 OS=Escherichia coli;	COG1760	E:Amino acid transport and metabolism	GO:0006094;GO:0046872;GO:0051539;GO:0003941	BP:gluconeogenesis;MF:metal ion binding;MF:4 iron, 4 sulfur cluster binding;MF:L-serine ammonia-lyase activity;	K01752	sdaA	map00270;map00260	Cysteine and methionine metabolism;Glycine, serine and threonine metabolism
FPV33_RS23350	Cluster 2	soxS	superoxide response transcriptional regulator SoxS	0.369	-1.43736	1.64789e-11	1.1436e-10	yes	down	ref_gene	mRNA	<a target="_blank" href="https://www.ncbi.nlm.nih.gov/protein/WP_015368734.1/">WP_015368734.1</a>	MULTISPECIES: superoxide response transcriptional regulator SoxS [Enterobacteriaceae]	PF12833.9;PF00165.25	HTH_18;HTH_AraC	Helix-turn-helix domain;Bacterial regulatory helix-turn-helix proteins, AraC family	<a target="_blank" href="https://www.ncbi.nlm.nih.gov/protein/sp|Q56143|SOXS_SALTY;/">sp|Q56143|SOXS_SALTY;</a>	Regulatory protein SoxS OS=Salmonella typhimurium;	COG2207	K:Transcription	GO:0003700;GO:0043565	MF:transcription factor activity, sequence-specific DNA binding;MF:sequence-specific DNA binding;	K13631	soxS	------	------
FPV33_RS00990	Cluster 2	FPV33_RS00990	autotransporter outer membrane beta-barrel domain-containing protein	0.411	-1.28252	1.69653e-11	1.17206e-10	yes	down	ref_gene	mRNA	<a target="_blank" href="https://www.ncbi.nlm.nih.gov/protein/EUL30769.1/">EUL30769.1</a>	hypothetical protein P851_04664 [Klebsiella aerogenes UCI 48]	------	------	------	<a target="_blank" href="https://www.ncbi.nlm.nih.gov/protein/sp|P37663|YHJY_ECOLI;/">sp|P37663|YHJY_ECOLI;</a>	Uncharacterized protein YhjY OS=Escherichia coli;	COG5571	R:General function prediction only	------	------	------	------	------	------
FPV33_RS00040	Cluster 2	dgoR	D-galactonate utilization transcriptional regulator DgoR	0.361	-1.46989	1.70754e-11	1.1779e-10	yes	down	ref_gene	mRNA	<a target="_blank" href="https://www.ncbi.nlm.nih.gov/protein/WP_015369039.1/">WP_015369039.1</a>	MULTISPECIES: D-galactonate utilization transcriptional regulator DgoR [Klebsiella]	PF07729.14;PF00392.23	FCD;GntR	FCD domain;Bacterial regulatory proteins, gntR family	<a target="_blank" href="https://www.ncbi.nlm.nih.gov/protein/sp|P31460|DGOR_ECOLI;/">sp|P31460|DGOR_ECOLI;</a>	Galactonate operon transcriptional repressor OS=Escherichia coli;	COG2186	K:Transcription	GO:0003700;GO:0003677	MF:transcription factor activity, sequence-specific DNA binding;MF:DNA binding;	K19776	dgoR	------	------
FPV33_RS03670	Cluster 2	lysM	peptidoglycan-binding protein LysM	0.454	-1.13936	1.87395e-11	1.29075e-10	yes	down	ref_gene	mRNA	<a target="_blank" href="https://www.ncbi.nlm.nih.gov/protein/WP_015369692.1/">WP_015369692.1</a>	MULTISPECIES: peptidoglycan-binding protein LysM [Klebsiella]	PF01476.22;PF04972.19	LysM;BON	LysM domain;BON domain	<a target="_blank" href="https://www.ncbi.nlm.nih.gov/protein/sp|P0ADE7|KBP_ECOL6;/">sp|P0ADE7|KBP_ECOL6;</a>	Potassium binding protein Kbp OS=Escherichia coli O6:H1;	COG1652	P:Inorganic ion transport and metabolism	------	------	------	------	------	------
FPV33_RS20845	Cluster 2	leuC	3-isopropylmalate dehydratase large subunit	0.413	-1.27585	1.94439e-11	1.33528e-10	yes	down	ref_gene	mRNA	<a target="_blank" href="https://www.ncbi.nlm.nih.gov/protein/WP_032713354.1/">WP_032713354.1</a>	3-isopropylmalate dehydratase large subunit [Klebsiella aerogenes]	PF00330.22	Aconitase	Aconitase family	<a target="_blank" href="https://www.ncbi.nlm.nih.gov/protein/sp|A6T4L7|LEUC_KLEP7;/">sp|A6T4L7|LEUC_KLEP7;</a>	3-isopropylmalate dehydratase large subunit OS=Klebsiella pneumoniae subsp. pneumoniae;	COG0065	E:Amino acid transport and metabolism	GO:0009098;GO:0009082;GO:0051539;GO:0016853;GO:0003861;GO:0046872	BP:leucine biosynthetic process;BP:branched-chain amino acid biosynthetic process;MF:4 iron, 4 sulfur cluster binding;MF:isomerase activity;MF:3-isopropylmalate dehydratase activity;MF:metal ion binding;	K01703	leuC	map00660;map00966;map00290	C5-Branched dibasic acid metabolism;Glucosinolate biosynthesis;Valine, leucine and isoleucine biosynthesis
FPV33_RS03420	Cluster 2	ribB	3%2C4-dihydroxy-2-butanone-4-phosphate synthase	0.484	-1.04572	2.05244e-11	1.40739e-10	yes	down	ref_gene	mRNA	<a target="_blank" href="https://www.ncbi.nlm.nih.gov/protein/WP_015703517.1/">WP_015703517.1</a>	MULTISPECIES: 3,4-dihydroxy-2-butanone-4-phosphate synthase [Klebsiella]	PF00926.21	DHBP_synthase	3,4-dihydroxy-2-butanone 4-phosphate synthase	<a target="_blank" href="https://www.ncbi.nlm.nih.gov/protein/sp|B5XU43|RIBB_KLEP3;/">sp|B5XU43|RIBB_KLEP3;</a>	3,4-dihydroxy-2-butanone 4-phosphate synthase OS=Klebsiella pneumoniae;	COG0108	H:Coenzyme transport and metabolism	GO:0009231;GO:0000287;GO:0030145;GO:0008686	BP:riboflavin biosynthetic process;MF:magnesium ion binding;MF:manganese ion binding;MF:3,4-dihydroxy-2-butanone-4-phosphate synthase activity;	K02858	ribB	map00740	Riboflavin metabolism
FPV33_RS20975	Cluster 2	djlA	co-chaperone DjlA	0.426	-1.22942	2.45635e-11	1.66945e-10	yes	down	ref_gene	mRNA	<a target="_blank" href="https://www.ncbi.nlm.nih.gov/protein/WP_015704375.1/">WP_015704375.1</a>	MULTISPECIES: co-chaperone DjlA [Klebsiella]	PF00226.33;PF05099.15	DnaJ;TerB	DnaJ domain;Tellurite resistance protein TerB	<a target="_blank" href="https://www.ncbi.nlm.nih.gov/protein/sp|Q5PDE4|DJLA_SALPA;/">sp|Q5PDE4|DJLA_SALPA;</a>	Co-chaperone protein DjlA OS=Salmonella paratyphi A;	COG1076	O:Posttranslational modification, protein turnover, chaperones	GO:0016021;GO:0005886;GO:0051087	CC:integral component of membrane;CC:plasma membrane;MF:chaperone binding;	K05801	djlA	------	------
FPV33_RS22890	Cluster 2	frdC	fumarate reductase subunit FrdC	0.286	-1.80742	3.14865e-11	2.12741e-10	yes	down	ref_gene	mRNA	<a target="_blank" href="https://www.ncbi.nlm.nih.gov/protein/WP_015368649.1/">WP_015368649.1</a>	fumarate reductase subunit FrdC [Klebsiella aerogenes]	PF02300.19	Fumarate_red_C	Fumarate reductase subunit C	<a target="_blank" href="https://www.ncbi.nlm.nih.gov/protein/sp|B5Y348|FRDC_KLEP3;/">sp|B5Y348|FRDC_KLEP3;</a>	Fumarate reductase subunit C OS=Klebsiella pneumoniae;	COG3029	C:Energy production and conversion	GO:0016021;GO:0045284;GO:0000104	CC:integral component of membrane;CC:plasma membrane fumarate reductase complex;MF:succinate dehydrogenase activity;	K00246	frdC	map00650;map00720;map00620;map02020;map00020;map00190	Citrate cycle (TCA cycle);Oxidative phosphorylation
FPV33_RS20825	Cluster 2	leuO	transcriptional regulator LeuO	0.355	-1.49213	3.45796e-11	2.32617e-10	yes	down	ref_gene	mRNA	<a target="_blank" href="https://www.ncbi.nlm.nih.gov/protein/WP_015368259.1/">WP_015368259.1</a>	MULTISPECIES: transcriptional regulator LeuO [Klebsiella]	PF00126.29;PF03466.22	HTH_1;LysR_substrate	Bacterial regulatory helix-turn-helix protein, lysR family;LysR substrate binding domain	<a target="_blank" href="https://www.ncbi.nlm.nih.gov/protein/sp|P46924|LEUO_SALTY;/">sp|P46924|LEUO_SALTY;</a>	Probable HTH-type transcriptional regulator LeuO OS=Salmonella typhimurium;	COG0583	K:Transcription	GO:0003700	MF:transcription factor activity, sequence-specific DNA binding;	K05798	leuO	------	------
FPV33_RS15710	Cluster 2	rutC	pyrimidine utilization protein C	0.085	-3.55638	3.55978e-11	2.39117e-10	yes	down	ref_gene	mRNA	<a target="_blank" href="https://www.ncbi.nlm.nih.gov/protein/WP_020079164.1/">WP_020079164.1</a>	pyrimidine utilization protein C [Klebsiella aerogenes]	PF01042.23	Ribonuc_L-PSP	Endoribonuclease L-PSP	<a target="_blank" href="https://www.ncbi.nlm.nih.gov/protein/sp|D3RKL2|RUTC_KLEVT;/">sp|D3RKL2|RUTC_KLEVT;</a>	Putative aminoacrylate peracid reductase RutC OS=Klebsiella variicola;	COG0251	V:Defense mechanisms	GO:0019740;GO:0006212;GO:0016491;GO:0016787	BP:nitrogen utilization;BP:uracil catabolic process;MF:oxidoreductase activity;MF:hydrolase activity;	K09021	rutC	map00240	Pyrimidine metabolism
FPV33_RS09875	Cluster 2	FPV33_RS09875	hypothetical protein	0.415	-1.26906	4.99239e-11	3.34374e-10	yes	down	ref_gene	mRNA	<a target="_blank" href="https://www.ncbi.nlm.nih.gov/protein/WP_041165555.1/">WP_041165555.1</a>	hypothetical protein [Klebsiella aerogenes]	------	------	------	<a target="_blank" href="https://www.ncbi.nlm.nih.gov/protein/sp|P0DPC9|YNFQ_ECOLI;/">sp|P0DPC9|YNFQ_ECOLI;</a>	Protein YnfQ OS=Escherichia coli;	------	------	------	------	------	------	------	------
FPV33_RS22900	Cluster 2	FPV33_RS22900	lipocalin family protein	0.464	-1.10806	5.57374e-11	3.7169e-10	yes	down	ref_gene	mRNA	<a target="_blank" href="https://www.ncbi.nlm.nih.gov/protein/WP_063446578.1/">WP_063446578.1</a>	lipocalin family protein [Klebsiella aerogenes]	PF08212.14;PF00061.25	Lipocalin_2;Lipocalin	Lipocalin-like domain;Lipocalin / cytosolic fatty-acid binding protein family	<a target="_blank" href="https://www.ncbi.nlm.nih.gov/protein/sp|Q46036|BLC_CITFR;/">sp|Q46036|BLC_CITFR;</a>	Outer membrane lipoprotein Blc OS=Citrobacter freundii OX=546 PE=3 SV=1;	COG3040	M:Cell wall/membrane/envelope biogenesis	GO:0009279;GO:0008289	CC:cell outer membrane;MF:lipid binding;	K03098	------	------	------
FPV33_RS19000	Cluster 2	FPV33_RS19000	hypothetical protein	0.406	-1.3019	5.60854e-11	3.72931e-10	yes	down	ref_gene	mRNA	<a target="_blank" href="https://www.ncbi.nlm.nih.gov/protein/WP_015367929.1/">WP_015367929.1</a>	MULTISPECIES: hypothetical protein [Klebsiella]	------	------	------	------	------	------	------	------	------	------	------	------	------
FPV33_RS15675	Cluster 2	FPV33_RS15675	AI-2E family transporter	0.413	-1.27548	6.49009e-11	4.30307e-10	yes	down	ref_gene	mRNA	<a target="_blank" href="https://www.ncbi.nlm.nih.gov/protein/WP_020079160.1/">WP_020079160.1</a>	AI-2E family transporter [Klebsiella aerogenes]	PF01594.18	AI-2E_transport	AI-2E family transporter	<a target="_blank" href="https://www.ncbi.nlm.nih.gov/protein/sp|P0AFS7|YDIK_ECOLI;/">sp|P0AFS7|YDIK_ECOLI;</a>	Putative transport protein YdiK OS=Escherichia coli;	COG0628	R:General function prediction only	------	------	------	------	------	------
FPV33_RS04975	Cluster 2	FPV33_RS04975	glucarate dehydratase family protein	0.362	-1.46508	6.69129e-11	4.4174e-10	yes	down	ref_gene	mRNA	<a target="_blank" href="https://www.ncbi.nlm.nih.gov/protein/WP_063445926.1/">WP_063445926.1</a>	glucarate dehydratase family protein [Klebsiella aerogenes]	PF13378.8;PF02746.18	MR_MLE_C;MR_MLE_N	Enolase C-terminal domain-like;Mandelate racemase / muconate lactonizing enzyme, N-terminal domain	<a target="_blank" href="https://www.ncbi.nlm.nih.gov/protein/sp|Q46915|GUDX_ECOLI;/">sp|Q46915|GUDX_ECOLI;</a>	Glucarate dehydratase-related protein OS=Escherichia coli;	COG4948;COG4948	M:Cell wall/membrane/envelope biogenesis;R:General function prediction only	GO:0009063;GO:0016829;GO:0046872	BP:cellular amino acid catabolic process;MF:lyase activity;MF:metal ion binding;	K13918	gudX	------	------
FPV33_RS12730	Cluster 2	FPV33_RS12730	hypothetical protein	0.39	-1.35939	8.45543e-11	5.55023e-10	yes	down	ref_gene	mRNA	<a target="_blank" href="https://www.ncbi.nlm.nih.gov/protein/WP_047038576.1/">WP_047038576.1</a>	hypothetical protein [Klebsiella aerogenes]	------	------	------	------	------	------	------	------	------	------	------	------	------
FPV33_RS21035	Cluster 2	FPV33_RS21035	YgdI/YgdR family lipoprotein	0.197	-2.34551	8.54243e-11	5.59936e-10	yes	down	ref_gene	mRNA	<a target="_blank" href="https://www.ncbi.nlm.nih.gov/protein/WP_015704368.1/">WP_015704368.1</a>	MULTISPECIES: YgdI/YgdR family lipoprotein [Klebsiella]	PF06004.14	DUF903	Bacterial protein of unknown function	<a target="_blank" href="https://www.ncbi.nlm.nih.gov/protein/sp|P65293|YGDI_ECOL6;/">sp|P65293|YGDI_ECOL6;</a>	Uncharacterized lipoprotein YgdI OS=Escherichia coli O6:H1;	------	------	GO:0005886	CC:plasma membrane;	------	------	------	------
FPV33_RS16620	Cluster 2	ihfB	integration host factor subunit beta	0.466	-1.10052	1.08344e-10	7.05151e-10	yes	down	ref_gene	mRNA	<a target="_blank" href="https://www.ncbi.nlm.nih.gov/protein/WP_004100704.1/">WP_004100704.1</a>	MULTISPECIES: integration host factor subunit beta [Enterobacteriaceae]	PF00216.23;PF18291.3;PF18175.3	Bac_DNA_binding;HU-HIG;HU-CCDC81_bac_2	Bacterial DNA-binding protein;HU domain fused to wHTH, Ig, or Glycine-rich motif;CCDC81-like prokaryotic HU domain 2	<a target="_blank" href="https://www.ncbi.nlm.nih.gov/protein/sp|B5XY84|IHFB_KLEP3;/">sp|B5XY84|IHFB_KLEP3;</a>	Integration host factor subunit beta OS=Klebsiella pneumoniae;	COG0776	L:Replication, recombination and repair	GO:0006310;GO:0006355;GO:0006417;GO:0005694;GO:0003677	BP:DNA recombination;BP:regulation of transcription, DNA-templated;BP:regulation of translation;CC:chromosome;MF:DNA binding;	K05788	ihfB	------	------
FPV33_RS23915	Cluster 2	trmA	tRNA (uridine(54)-C5)-methyltransferase TrmA	0.385	-1.37826	1.24574e-10	8.06233e-10	yes	down	ref_gene	mRNA	<a target="_blank" href="https://www.ncbi.nlm.nih.gov/protein/WP_020077583.1/">WP_020077583.1</a>	MULTISPECIES: tRNA (uridin	PF05958.13;PF13649.8;PF05175.16;PF02390.19;PF09445.12;PF03602.17	tRNA_U5-meth_tr;Methyltransf_25;MTS;Methyltransf_4;Methyltransf_15;Cons_hypoth95	tRNA;Methyltransferase domain;Methyltransferase small domain;Putative methyltransferase;RNA cap guanine-N2 methyltransferase;Conserved hypothetical protein 95	<a target="_blank" href="https://www.ncbi.nlm.nih.gov/protein/sp|B5XZ11|TRMA_KLEP3;/">sp|B5XZ11|TRMA_KLEP3;</a>	tRNA/tmRNA;	COG2265	J:Translation, ribosomal structure and biogenesis	------	------	K00557	trmA	------	------
FPV33_RS15060	Cluster 2	prs	ribose-phosphate diphosphokinase	0.413	-1.27588	1.45961e-10	9.42003e-10	yes	down	ref_gene	mRNA	<a target="_blank" href="https://www.ncbi.nlm.nih.gov/protein/WP_020079123.1/">WP_020079123.1</a>	ribose-phosphate diphosphokinase [Klebsiella aerogenes]	PF13793.8;PF14572.8;PF00156.29	Pribosyltran_N;Pribosyl_synth;Pribosyltran	N-terminal domain of ribose phosphate pyrophosphokinase;Phosphoribosyl synthetase-associated domain;Phosphoribosyl transferase domain	<a target="_blank" href="https://www.ncbi.nlm.nih.gov/protein/sp|P0A1V7|KPRS_SALTI;/">sp|P0A1V7|KPRS_SALTI;</a>	Ribose-phosphate pyrophosphokinase OS=Salmonella typhi OX=90370 GN=prs PE=3 SV=2;	COG0462	F:Nucleotide transport and metabolism	GO:0009156;GO:0009165;GO:0009116;GO:0006015;GO:0005737;GO:0016301;GO:0000287;GO:0004749;GO:0005524	BP:ribonucleoside monophosphate biosynthetic process;BP:nucleotide biosynthetic process;BP:nucleoside metabolic process;BP:5-phosphoribose 1-diphosphate biosynthetic process;CC:cytoplasm;MF:kinase activity;MF:magnesium ion binding;MF:ribose phosphate diphosphokinase activity;MF:ATP binding;	K00948	prsA	map00030;map00230	Pentose phosphate pathway;Purine metabolism
FPV33_RS20980	Cluster 2	lptD	LPS assembly protein LptD	0.483	-1.04953	1.47015e-10	9.46155e-10	yes	down	ref_gene	mRNA	<a target="_blank" href="https://www.ncbi.nlm.nih.gov/protein/WP_020079626.1/">WP_020079626.1</a>	LPS assembly protein LptD [Klebsiella aerogenes]	PF04453.16;PF03968.16	LptD;LptD_N	LPS transport system D;LptA	<a target="_blank" href="https://www.ncbi.nlm.nih.gov/protein/sp|P31554|LPTD_ECOLI;/">sp|P31554|LPTD_ECOLI;</a>	LPS-assembly protein LptD OS=Escherichia coli;	COG1452	M:Cell wall/membrane/envelope biogenesis	GO:0043165;GO:0010033;GO:0015920;GO:0009279	BP:Gram-negative-bacterium-type cell outer membrane assembly;BP:response to organic substance;BP:lipopolysaccharide transport;CC:cell outer membrane;	K04744	lptD	------	------
FPV33_RS24360	Cluster 2	fadA	acetyl-CoA C-acyltransferase FadA	0.417	-1.26105	1.47015e-10	9.46155e-10	yes	down	ref_gene	mRNA	<a target="_blank" href="https://www.ncbi.nlm.nih.gov/protein/WP_015703998.1/">WP_015703998.1</a>	acetyl-CoA C-acyltransferase FadA [Klebsiella aerogenes]	PF00108.25;PF02803.20;PF00109.28	Thiolase_N;Thiolase_C;ketoacyl-synt	Thiolase, N-terminal domain;Thiolase, C-terminal domain;Beta-ketoacyl synthase, N-terminal domain	<a target="_blank" href="https://www.ncbi.nlm.nih.gov/protein/sp|A6TGM3|FADA_KLEP7;/">sp|A6TGM3|FADA_KLEP7;</a>	3-ketoacyl-CoA thiolase OS=Klebsiella pneumoniae subsp. pneumoniae;	COG0183	I:Lipid transport and metabolism	GO:0006635;GO:0005737;GO:0003988	BP:fatty acid beta-oxidation;CC:cytoplasm;MF:acetyl-CoA C-acyltransferase activity;	K00632	fadA	map00280;map00281;map00642;map00592;map00362;map00071	Valine, leucine and isoleucine degradation;Geraniol degradation;Ethylbenzene degradation;alpha-Linolenic acid metabolism;Benzoate degradation;Fatty acid degradation
FPV33_RS05225	Cluster 2	FPV33_RS05225	SelT/SelW/SelH family protein	0.419	-1.25607	1.84136e-10	1.17196e-09	yes	down	ref_gene	mRNA	<a target="_blank" href="https://www.ncbi.nlm.nih.gov/protein/WP_042895288.1/">WP_042895288.1</a>	SelT/SelW/SelH family protein [Klebsiella aerogenes]	PF10262.11	Rdx	Rdx family	------	------	COG3526	R:General function prediction only	------	------	K07401	------	------	------
FPV33_RS23840	Cluster 2	tuf	elongation factor Tu	0.493	-1.02148	2.7675e-10	1.74694e-09	yes	down	ref_gene	mRNA	<a target="_blank" href="https://www.ncbi.nlm.nih.gov/protein/WP_015368828.1/">WP_015368828.1</a>	MULTISPECIES: elongation factor Tu [Klebsiella]	PF00009.29;PF03143.19;PF03144.27;PF01926.25	GTP_EFTU;GTP_EFTU_D3;GTP_EFTU_D2;MMR_HSR1	Elongation factor Tu GTP binding domain;Elongation factor Tu C-terminal domain;Elongation factor Tu domain 2;50S ribosome-binding GTPase	<a target="_blank" href="https://www.ncbi.nlm.nih.gov/protein/sp|A7MKI5|EFTU_CROS8;/">sp|A7MKI5|EFTU_CROS8;</a>	Elongation factor Tu OS=Cronobacter sakazakii;	COG0050	J:Translation, ribosomal structure and biogenesis	GO:0005737;GO:0003746;GO:0003924;GO:0005525	CC:cytoplasm;MF:translation elongation factor activity;MF:GTPase activity;MF:GTP binding;	K02358	tuf	map04626	Plant-pathogen interaction
FPV33_RS21360	Cluster 2	arcA	two-component system response regulator ArcA	0.473	-1.07995	2.99107e-10	1.87522e-09	yes	down	ref_gene	mRNA	<a target="_blank" href="https://www.ncbi.nlm.nih.gov/protein/WP_002887843.1/">WP_002887843.1</a>	MULTISPECIES: two-component system response regulator ArcA [Enterobacteriaceae]	PF00072.26;PF00486.30	Response_reg;Trans_reg_C	Response regulator receiver domain;Transcriptional regulatory protein, C terminal	<a target="_blank" href="https://www.ncbi.nlm.nih.gov/protein/sp|P0A9Q3|ARCA_ECO57;/">sp|P0A9Q3|ARCA_ECO57;</a>	Aerobic respiration control protein ArcA OS=Escherichia coli O157:H7 OX=83334 GN=arcA PE=3 SV=1;	COG0745;COG0745	T:Signal transduction mechanisms;K:Transcription	GO:0000160;GO:0006355;GO:0003677	BP:phosphorelay signal transduction system;BP:regulation of transcription, DNA-templated;MF:DNA binding;	K07773	arcA	map02026;map02020	Biofilm formation - Escherichia coli;Two-component system
FPV33_RS18115	Cluster 2	uspG	universal stress protein UspG	0.421	-1.24947	3.28656e-10	2.05488e-09	yes	down	ref_gene	mRNA	<a target="_blank" href="https://www.ncbi.nlm.nih.gov/protein/WP_015367746.1/">WP_015367746.1</a>	MULTISPECIES: universal stress protein UspG [Klebsiella]	PF00582.28	Usp	Universal stress protein family	<a target="_blank" href="https://www.ncbi.nlm.nih.gov/protein/sp|P67094|USPG_SALTI;/">sp|P67094|USPG_SALTI;</a>	Universal stress protein G OS=Salmonella typhi OX=90370 GN=uspG PE=3 SV=1;	COG0589	T:Signal transduction mechanisms	------	------	K11932	uspG	------	------
FPV33_RS21285	Cluster 2	FPV33_RS21285	LysR family transcriptional regulator	0.421	-1.24658	3.37102e-10	2.10198e-09	yes	down	ref_gene	mRNA	<a target="_blank" href="https://www.ncbi.nlm.nih.gov/protein/WP_015368349.1/">WP_015368349.1</a>	LysR family transcriptional regulator [Klebsiella aerogenes]	PF00126.29;PF03466.22	HTH_1;LysR_substrate	Bacterial regulatory helix-turn-helix protein, lysR family;LysR substrate binding domain	<a target="_blank" href="https://www.ncbi.nlm.nih.gov/protein/sp|P77746|YBDO_ECOLI;/">sp|P77746|YBDO_ECOLI;</a>	Uncharacterized HTH-type transcriptional regulator YbdO OS=Escherichia coli;	COG0583	K:Transcription	GO:0003700	MF:transcription factor activity, sequence-specific DNA binding;	------	------	------	------
FPV33_RS24000	Cluster 2	metB	cystathionine gamma-synthase	0.467	-1.09866	3.5082e-10	2.17868e-09	yes	down	ref_gene	mRNA	<a target="_blank" href="https://www.ncbi.nlm.nih.gov/protein/WP_143830447.1/">WP_143830447.1</a>	cystathionine gamma-synthase [Klebsiella aerogenes]	PF01053.22;PF00155.23;PF00266.21	Cys_Met_Meta_PP;Aminotran_1_2;Aminotran_5	Cys/Met metabolism PLP-dependent enzyme;Aminotransferase class I and II;Aminotransferase class-V	<a target="_blank" href="https://www.ncbi.nlm.nih.gov/protein/sp|P00935|METB_ECOLI;/">sp|P00935|METB_ECOLI;</a>	Cystathionine gamma-synthase OS=Escherichia coli;	COG0626	E:Amino acid transport and metabolism	GO:0019346;GO:0016829;GO:0102028;GO:0003962;GO:0030170	BP:transsulfuration;MF:lyase activity;MF:cystathionine gamma-synthase activit;MF:cystathionine gamma-synthase activity;MF:pyridoxal phosphate binding;	K01739	metB	map00450;map00920;map00270	Selenocompound metabolism;Sulfur metabolism;Cysteine and methionine metabolism
FPV33_RS06680	Cluster 2	cysK	cysteine synthase A	0.442	-1.17726	3.76526e-10	2.33517e-09	yes	down	ref_gene	mRNA	<a target="_blank" href="https://www.ncbi.nlm.nih.gov/protein/WP_032708853.1/">WP_032708853.1</a>	cysteine synthase A [Klebsiella aerogenes]	PF00291.27	PALP	Pyridoxal-phosphate dependent enzyme	<a target="_blank" href="https://www.ncbi.nlm.nih.gov/protein/sp|P0A1E4|CYSK_SALTI;/">sp|P0A1E4|CYSK_SALTI;</a>	Cysteine synthase A OS=Salmonella typhi OX=90370 GN=cysK PE=3 SV=2;	COG0031	E:Amino acid transport and metabolism	GO:0006535;GO:0004124	BP:cysteine biosynthetic process from serine;MF:cysteine synthase activity;	K01738	cysK	map00270;map00920	Cysteine and methionine metabolism;Sulfur metabolism
FPV33_RS19020	Cluster 2	FPV33_RS19020	YbaY family lipoprotein	0.477	-1.06853	3.78505e-10	2.34429e-09	yes	down	ref_gene	mRNA	<a target="_blank" href="https://www.ncbi.nlm.nih.gov/protein/WP_015367932.1/">WP_015367932.1</a>	YbaY family lipoprotein [Klebsiella aerogenes]	PF09619.12	YscW	Type III secretion system lipoprotein chaperone	<a target="_blank" href="https://www.ncbi.nlm.nih.gov/protein/sp|P77717|YBAY_ECOLI;/">sp|P77717|YBAY_ECOLI;</a>	Uncharacterized lipoprotein YbaY OS=Escherichia coli;	COG3126	S:Function unknown	------	------	K09914	------	------	------
FPV33_RS01160	Cluster 2	FPV33_RS01160	alpha%2Calpha-trehalase	0.43	-1.21684	4.15303e-10	2.56875e-09	yes	down	ref_gene	mRNA	<a target="_blank" href="https://www.ncbi.nlm.nih.gov/protein/WP_015369256.1/">WP_015369256.1</a>	alpha,alpha-trehalase [Klebsiella aerogenes]	PF01204.20	Trehalase	Trehalase	<a target="_blank" href="https://www.ncbi.nlm.nih.gov/protein/sp|B7LSZ0|TREF_ESCF3;/">sp|B7LSZ0|TREF_ESCF3;</a>	Cytoplasmic trehalase OS=Escherichia fergusonii;	COG1626	G:Carbohydrate transport and metabolism	GO:0005993;GO:0071474;GO:0005737;GO:0004555	BP:trehalose catabolic process;BP:cellular hyperosmotic response;CC:cytoplasm;MF:alpha,alpha-trehalase activity;	K01194	treA	map00500	Starch and sucrose metabolism
FPV33_RS05605	Cluster 2	FPV33_RS05605	DUF883 family protein	0.488	-1.03646	4.18004e-10	2.58199e-09	yes	down	ref_gene	mRNA	<a target="_blank" href="https://www.ncbi.nlm.nih.gov/protein/WP_015370080.1/">WP_015370080.1</a>	MULTISPECIES: DUF883 family protein [Klebsiella]	PF19029.2;PF05957.15;PF18709.3;PF11657.10	DUF883_C;DUF883;DLP_helical;Activator-TraM	DUF883 C-terminal glycine zipper region;DUF883 N-terminal domain;Dynamin-like helical domain;Transcriptional activator TraM	<a target="_blank" href="https://www.ncbi.nlm.nih.gov/protein/sp|P0ADQ9|YGAM_ECO57;/">sp|P0ADQ9|YGAM_ECO57;</a>	Uncharacterized protein YgaM OS=Escherichia coli O157:H7 OX=83334 GN=ygaM PE=3 SV=2;	COG4575	J:Translation, ribosomal structure and biogenesis	GO:0016021;GO:0005886;GO:0043022	CC:integral component of membrane;CC:plasma membrane;MF:ribosome binding;	------	------	------	------
FPV33_RS11870	Cluster 2	FPV33_RS11870	NarK family nitrate/nitrite MFS transporter	0.369	-1.43685	4.19897e-10	2.59021e-09	yes	down	ref_gene	mRNA	<a target="_blank" href="https://www.ncbi.nlm.nih.gov/protein/WP_015366449.1/">WP_015366449.1</a>	NarK family nitrate/nitrite MFS transporter [Klebsiella aerogenes]	PF07690.18	MFS_1	Major Facilitator Superfamily	<a target="_blank" href="https://www.ncbi.nlm.nih.gov/protein/sp|P37593|NARU_SALTY;/">sp|P37593|NARU_SALTY;</a>	Nitrate/nitrite transporter NarU OS=Salmonella typhimurium;	COG2223	P:Inorganic ion transport and metabolism	GO:0042128;GO:0016021;GO:0005886;GO:0015112;GO:0015113	BP:nitrate assimilation;CC:integral component of membrane;CC:plasma membrane;MF:nitrate transmembrane transporter activity;MF:nitrite transmembrane transporter activity;	K02575	narK	map00910	Nitrogen metabolism
FPV33_RS14250	Cluster 2	FPV33_RS14250	ABC transporter substrate-binding protein	0.414	-1.2716	4.30291e-10	2.65077e-09	yes	down	ref_gene	mRNA	<a target="_blank" href="https://www.ncbi.nlm.nih.gov/protein/WP_015366951.1/">WP_015366951.1</a>	ABC transporter substrate-binding protein [Klebsiella aerogenes]	PF13416.8;PF13531.8;PF13343.8;PF01547.27	SBP_bac_8;SBP_bac_11;SBP_bac_6;SBP_bac_1	Bacterial extracellular solute-binding protein;Bacterial extracellular solute-binding protein;Bacterial extracellular solute-binding protein;Bacterial extracellular solute-binding protein	------	------	COG1840	P:Inorganic ion transport and metabolism	------	------	K02012	afuA	map02010	ABC transporters
FPV33_RS23235	Cluster 2	FPV33_RS23235	response regulator transcription factor	0.337	-1.5688	4.84377e-10	2.97601e-09	yes	down	ref_gene	mRNA	<a target="_blank" href="https://www.ncbi.nlm.nih.gov/protein/WP_015704071.1/">WP_015704071.1</a>	response regulator transcription factor [Klebsiella aerogenes]	PF00072.26;PF00486.30	Response_reg;Trans_reg_C	Response regulator receiver domain;Transcriptional regulatory protein, C terminal	<a target="_blank" href="https://www.ncbi.nlm.nih.gov/protein/sp|P07545|VIRG_AGRFC;/">sp|P07545|VIRG_AGRFC;</a>	Regulatory protein VirG OS=Agrobacterium fabrum;	COG0745;COG0745	T:Signal transduction mechanisms;K:Transcription	GO:0000160;GO:0006355;GO:0003677	BP:phosphorelay signal transduction system;BP:regulation of transcription, DNA-templated;MF:DNA binding;	------	------	------	------
FPV33_RS00250	Cluster 2	FPV33_RS00250	PTS sugar transporter subunit IIB	0.164	-2.60504	4.92022e-10	3.01494e-09	yes	down	ref_gene	mRNA	<a target="_blank" href="https://www.ncbi.nlm.nih.gov/protein/WP_015369080.1/">WP_015369080.1</a>	PTS sugar transporter subunit IIB [Klebsiella aerogenes]	PF02302.19	PTS_IIB	PTS system, Lactose/Cellobiose specific IIB subunit	<a target="_blank" href="https://www.ncbi.nlm.nih.gov/protein/sp|Q45399|PTEB_GEOSE;/">sp|Q45399|PTEB_GEOSE;</a>	PTS system cellobiose-specific EIIB component OS=Geobacillus stearothermophilus OX=1422 GN=celA PE=1 SV=1;	COG1440	G:Carbohydrate transport and metabolism	GO:0009401;GO:0103111;GO:0008982;GO:0016301	BP:phosphoenolpyruvate-dependent sugar phosphotransferase system;MF:D-glucosamine PTS permease activity;MF:protein-;MF:kinase activity;	K02760	celA	map02060;map00500	Phosphotransferase system (PTS);Starch and sucrose metabolism
FPV33_RS02300	Cluster 2	FPV33_RS02300	efflux RND transporter permease subunit	0.392	-1.35099	5.34126e-10	3.25994e-09	yes	down	ref_gene	mRNA	<a target="_blank" href="https://www.ncbi.nlm.nih.gov/protein/WP_143830452.1/">WP_143830452.1</a>	efflux RND transporter permease subunit [Klebsiella aerogenes]	PF00873.21;PF02355.18;PF03176.17	ACR_tran;SecD_SecF;MMPL	AcrB/AcrD/AcrF family;Protein export membrane protein;MMPL family	<a target="_blank" href="https://www.ncbi.nlm.nih.gov/protein/sp|P24181|ACRF_ECOLI;/">sp|P24181|ACRF_ECOLI;</a>	Multidrug export protein AcrF OS=Escherichia coli;	COG0841	V:Defense mechanisms	GO:0042908;GO:0016021;GO:0005886;GO:0015562	BP:xenobiotic transport;CC:integral component of membrane;CC:plasma membrane;MF:efflux transmembrane transporter activity;	K18142	acrF	------	------
FPV33_RS02430	Cluster 2	FPV33_RS02430	barstar family protein	0.433	-1.20637	6.31186e-10	3.82698e-09	yes	down	ref_gene	mRNA	<a target="_blank" href="https://www.ncbi.nlm.nih.gov/protein/WP_015369471.1/">WP_015369471.1</a>	barstar family protein [Klebsiella aerogenes]	PF01337.20	Barstar	Barstar	<a target="_blank" href="https://www.ncbi.nlm.nih.gov/protein/sp|P64618|YHCO_ECO57;/">sp|P64618|YHCO_ECO57;</a>	Uncharacterized protein YhcO OS=Escherichia coli O157:H7 OX=83334 GN=yhcO PE=1 SV=1;	COG2732	K:Transcription	------	------	K03623	yhcO	------	------
FPV33_RS08560	Cluster 2	hisC	histidinol-phosphate transaminase	0.35	-1.51555	6.84089e-10	4.13143e-09	yes	down	ref_gene	mRNA	<a target="_blank" href="https://www.ncbi.nlm.nih.gov/protein/WP_063445850.1/">WP_063445850.1</a>	histidinol-phosphate transaminase [Klebsiella aerogenes]	PF00155.23	Aminotran_1_2	Aminotransferase class I and II	<a target="_blank" href="https://www.ncbi.nlm.nih.gov/protein/sp|A6TBC4|HIS8_KLEP7;/">sp|A6TBC4|HIS8_KLEP7;</a>	Histidinol-phosphate aminotransferase OS=Klebsiella pneumoniae subsp. pneumoniae;	COG0079	E:Amino acid transport and metabolism	------	------	K00817	hisC	map00340;map00360;map00350;map00960;map00400;map00401	Histidine metabolism;Phenylalanine metabolism;Tyrosine metabolism;Tropane, piperidine and pyridine alkaloid biosynthesis;Phenylalanine, tyrosine and tryptophan biosynthesis;Novobiocin biosynthesis
FPV33_RS06035	Cluster 2	pat	protein lysine acetyltransferase	0.477	-1.06846	7.18903e-10	4.33033e-09	yes	down	ref_gene	mRNA	<a target="_blank" href="https://www.ncbi.nlm.nih.gov/protein/WP_063445882.1/">WP_063445882.1</a>	protein lysine acetyltransferase [Klebsiella aerogenes]	PF13549.8;PF13607.8;PF13380.8;PF00583.27;PF13302.9	ATP-grasp_5;Succ_CoA_lig;CoA_binding_2;Acetyltransf_1;Acetyltransf_3	ATP-grasp domain;Succinyl-CoA ligase like flavodoxin domain;CoA binding domain;Acetyltransferase;Acetyltransferase	<a target="_blank" href="https://www.ncbi.nlm.nih.gov/protein/sp|Q8ZMX2|LYSAC_SALTY;/">sp|Q8ZMX2|LYSAC_SALTY;</a>	Peptidyl-lysine N-acetyltransferase Pat OS=Salmonella typhimurium;	COG1042	C:Energy production and conversion	GO:0046872;GO:0005524;GO:0008080	MF:metal ion binding;MF:ATP binding;MF:N-acetyltransferase activity;	K09181	yfiQ	------	------
FPV33_RS24750	Cluster 2	FPV33_RS24750	DUF413 domain-containing protein	0.378	-1.4034	7.85583e-10	4.7135e-09	yes	down	ref_gene	mRNA	<a target="_blank" href="https://www.ncbi.nlm.nih.gov/protein/WP_015368901.1/">WP_015368901.1</a>	DUF413 domain-containing protein [Klebsiella aerogenes]	PF04219.14	DUF413	Protein of unknown function, DUF	<a target="_blank" href="https://www.ncbi.nlm.nih.gov/protein/sp|P0ADN4|YIFE_ECO57;/">sp|P0ADN4|YIFE_ECO57;</a>	UPF0438 protein YifE OS=Escherichia coli O157:H7 OX=83334 GN=yifE PE=3 SV=2;	COG3085	S:Function unknown	------	------	K09897	------	------	------
FPV33_RS22635	Cluster 2	cycA	D-serine/D-alanine/glycine transporter	0.474	-1.07561	8.24304e-10	4.93298e-09	yes	down	ref_gene	mRNA	<a target="_blank" href="https://www.ncbi.nlm.nih.gov/protein/WP_015368603.1/">WP_015368603.1</a>	MULTISPECIES: D-serine/D-alanine/glycine transporter [Klebsiella]	PF00324.23;PF13520.8	AA_permease;AA_permease_2	Amino acid permease;Amino acid permease	<a target="_blank" href="https://www.ncbi.nlm.nih.gov/protein/sp|A0A0H2VDI7|CYCA_ECOL6;/">sp|A0A0H2VDI7|CYCA_ECOL6;</a>	D-serine/D-alanine/glycine transporter OS=Escherichia coli O6:H1;	COG1113	E:Amino acid transport and metabolism	GO:0006865;GO:0055085;GO:0016021	BP:amino acid transport;BP:transmembrane transport;CC:integral component of membrane;	K11737	cycA	------	------
FPV33_RS01545	Cluster 2	FPV33_RS01545	DUF2756 family protein	0.475	-1.07288	8.28538e-10	4.95065e-09	yes	down	ref_gene	mRNA	<a target="_blank" href="https://www.ncbi.nlm.nih.gov/protein/WP_063443105.1/">WP_063443105.1</a>	DUF2756 family protein [Klebsiella aerogenes]	PF10956.10	DUF2756	Protein of unknown function	<a target="_blank" href="https://www.ncbi.nlm.nih.gov/protein/sp|P0ADX7|YHHA_ECOLI;/">sp|P0ADX7|YHHA_ECOLI;</a>	Uncharacterized protein YhhA OS=Escherichia coli;	------	------	------	------	------	------	------	------
FPV33_RS10945	Cluster 2	FPV33_RS10945	MFS transporter	0.38	-1.39532	8.4897e-10	5.06087e-09	yes	down	ref_gene	mRNA	<a target="_blank" href="https://www.ncbi.nlm.nih.gov/protein/WP_162184131.1/">WP_162184131.1</a>	MFS transporter [Klebsiella aerogenes]	PF13347.8	MFS_2	MFS/sugar transport protein	<a target="_blank" href="https://www.ncbi.nlm.nih.gov/protein/sp|P94488|YNAJ_BACSU;/">sp|P94488|YNAJ_BACSU;</a>	Uncharacterized symporter YnaJ OS=Bacillus subtilis;	COG2211	G:Carbohydrate transport and metabolism	------	------	K03292	------	------	------
FPV33_RS19890	Cluster 2	gabP	GABA permease	0.306	-1.71025	8.92105e-10	5.30428e-09	yes	down	ref_gene	mRNA	<a target="_blank" href="https://www.ncbi.nlm.nih.gov/protein/EUL42756.1/">EUL42756.1</a>	GABA permease [Klebsiella aerogenes UCI 48]	PF00324.23;PF13520.8	AA_permease;AA_permease_2	Amino acid permease;Amino acid permease	<a target="_blank" href="https://www.ncbi.nlm.nih.gov/protein/sp|P25527|GABP_ECOLI;/">sp|P25527|GABP_ECOLI;</a>	GABA permease OS=Escherichia coli;	COG1113	E:Amino acid transport and metabolism	GO:0016021;GO:0015185	CC:integral component of membrane;MF:gamma-aminobutyric acid transmembrane transporter activity;	K11735	gabP	------	------
FPV33_RS11135	Cluster 2	FPV33_RS11135	DUF333 domain-containing protein	0.299	-1.74122	9.99399e-10	5.91932e-09	yes	down	ref_gene	mRNA	<a target="_blank" href="https://www.ncbi.nlm.nih.gov/protein/WP_047080927.1/">WP_047080927.1</a>	DUF333 domain-containing protein [Klebsiella aerogenes]	PF03891.17	DUF333	Domain of unknown function	<a target="_blank" href="https://www.ncbi.nlm.nih.gov/protein/sp|P0ACW3|YDBJ_ECOL6;/">sp|P0ACW3|YDBJ_ECOL6;</a>	Uncharacterized protein YdbJ OS=Escherichia coli O6:H1;	COG3042	R:General function prediction only	------	------	------	------	------	------
FPV33_RS12845	Cluster 2	FPV33_RS12845	YdeI family stress tolerance OB fold protein	0.402	-1.3157	1.11807e-09	6.59677e-09	yes	down	ref_gene	mRNA	<a target="_blank" href="https://www.ncbi.nlm.nih.gov/protein/WP_063445750.1/">WP_063445750.1</a>	YdeI family stress tolerance OB fold protein [Klebsiella aerogenes]	PF04076.15	BOF	Bacterial OB fold	<a target="_blank" href="https://www.ncbi.nlm.nih.gov/protein/sp|P31130|YDEI_ECOLI;/">sp|P31130|YDEI_ECOLI;</a>	Uncharacterized protein YdeI OS=Escherichia coli;	COG3111	S:Function unknown	------	------	------	------	------	------
FPV33_RS15110	Cluster 2	FPV33_RS15110	DUF2058 domain-containing protein	0.341	-1.55327	1.17566e-09	6.91174e-09	yes	down	ref_gene	mRNA	<a target="_blank" href="https://www.ncbi.nlm.nih.gov/protein/WP_015367123.1/">WP_015367123.1</a>	MULTISPECIES: DUF2058 domain-containing protein [Klebsiella]	PF09831.11	DUF2058	Uncharacterized protein conserved in bacteria	<a target="_blank" href="https://www.ncbi.nlm.nih.gov/protein/sp|P51024|YAIL_ECOLI;/">sp|P51024|YAIL_ECOLI;</a>	Uncharacterized protein YaiL OS=Escherichia coli;	COG3122	S:Function unknown	------	------	K09912	------	------	------
FPV33_RS03800	Cluster 2	FPV33_RS03800	nucleoside permease	0.437	-1.19585	1.17596e-09	6.91174e-09	yes	down	ref_gene	mRNA	<a target="_blank" href="https://www.ncbi.nlm.nih.gov/protein/WP_015703460.1/">WP_015703460.1</a>	nucleoside permease [Klebsiella aerogenes]	PF03825.18;PF12832.9;PF07690.18;PF01306.21	Nuc_H_symport;MFS_1_like;MFS_1;LacY_symp	Nucleoside H+ symporter;MFS_1 like family;Major Facilitator Superfamily;LacY proton/sugar symporter	<a target="_blank" href="https://www.ncbi.nlm.nih.gov/protein/sp|P0AFF4|NUPG_ECOLI;/">sp|P0AFF4|NUPG_ECOLI;</a>	Nucleoside permease NupG OS=Escherichia coli;	COG2211	G:Carbohydrate transport and metabolism	GO:0005887;GO:0015506	CC:integral component of plasma membrane;MF:nucleosid;	K03289	nupG	------	------
FPV33_RS09280	Cluster 2	FPV33_RS09280	YebW family protein	0.439	-1.18643	1.23972e-09	7.26843e-09	yes	down	ref_gene	mRNA	<a target="_blank" href="https://www.ncbi.nlm.nih.gov/protein/WP_015366020.1/">WP_015366020.1</a>	YebW family protein [Klebsiella aerogenes]	PF07358.13	DUF1482	Protein of unknown function	<a target="_blank" href="https://www.ncbi.nlm.nih.gov/protein/sp|P76275|YEBW_ECOLI;/">sp|P76275|YEBW_ECOLI;</a>	Uncharacterized protein YebW OS=Escherichia coli;	------	------	------	------	------	------	------	------
FPV33_RS09270	Cluster 2	FPV33_RS09270	VirK/YbjX family protein	0.477	-1.06803	1.2398e-09	7.26843e-09	yes	down	ref_gene	mRNA	<a target="_blank" href="https://www.ncbi.nlm.nih.gov/protein/WP_162198566.1/">WP_162198566.1</a>	VirK/YbjX family protein [Klebsiella aerogenes]	PF04393.15	DUF535	Protein of unknown function	<a target="_blank" href="https://www.ncbi.nlm.nih.gov/protein/sp|P75829|YBJX_ECOLI;/">sp|P75829|YBJX_ECOLI;</a>	Uncharacterized protein YbjX OS=Escherichia coli;	COG2990	S:Function unknown	------	------	K09824	virK	------	------
FPV33_RS12155	Cluster 2	FPV33_RS12155	anti-virulence regulator CigR family protein	0.39	-1.35783	1.44058e-09	8.37101e-09	yes	down	ref_gene	mRNA	<a target="_blank" href="https://www.ncbi.nlm.nih.gov/protein/WP_063446477.1/">WP_063446477.1</a>	anti-virulence regulator CigR family protein [Klebsiella aerogenes]	------	------	------	------	------	------	------	------	------	------	------	------	------
FPV33_RS06585	Cluster 2	maeB	NADP-dependent oxaloacetate-decarboxylating malate dehydrogenase	0.498	-1.00494	1.57517e-09	9.08433e-09	yes	down	ref_gene	mRNA	<a target="_blank" href="https://www.ncbi.nlm.nih.gov/protein/WP_015703139.1/">WP_015703139.1</a>	NADP-dependent oxaloacetate-decarboxylating malate dehydrogenase [Klebsiella aerogenes]	PF01515.21;PF00390.21;PF03949.17	PTA_PTB;malic;Malic_M	Phosphate acetyl/butaryl transferase;Malic enzyme, N-terminal domain;Malic enzyme, NAD binding domain	<a target="_blank" href="https://www.ncbi.nlm.nih.gov/protein/sp|Q9ZFV8|MAO2_SALTY;/">sp|Q9ZFV8|MAO2_SALTY;</a>	NADP-dependent malic enzyme OS=Salmonella typhimurium;	COG0280	C:Energy production and conversion	GO:0006108;GO:0004473;GO:0051287;GO:0004471;GO:0008948;GO:0016746;GO:0046872	BP:malate metabolic process;MF:malate dehydrogenas;MF:NAD binding;MF:malate dehydrogenas;MF:oxaloacetate decarboxylase activity;MF:transferase activity, transferring acyl groups;MF:metal ion binding;	K00029	maeB	map00620;map03320;map00710	Pyruvate metabolism;PPAR signaling pathway;Carbon fixation in photosynthetic organisms
FPV33_RS20085	Cluster 2	fadE	acyl-CoA dehydrogenase FadE	0.486	-1.04041	2.18403e-09	1.24698e-08	yes	down	ref_gene	mRNA	<a target="_blank" href="https://www.ncbi.nlm.nih.gov/protein/WP_015368121.1/">WP_015368121.1</a>	acyl-CoA dehydrogenase FadE [Klebsiella aerogenes]	PF09317.13;PF02771.18;PF00441.26;PF02770.21	DUF1974;Acyl-CoA_dh_N;Acyl-CoA_dh_1;Acyl-CoA_dh_M	Domain of unknown function;Acyl-CoA dehydrogenase, N-terminal domain;Acyl-CoA dehydrogenase, C-terminal domain;Acyl-CoA dehydrogenase, middle domain	<a target="_blank" href="https://www.ncbi.nlm.nih.gov/protein/sp|Q47146|FADE_ECOLI;/">sp|Q47146|FADE_ECOLI;</a>	Acyl-coenzyme A dehydrogenase OS=Escherichia coli;	COG1960	I:Lipid transport and metabolism	GO:0033539;GO:0016021;GO:0004466;GO:0050660	BP:fatty acid beta-oxidation using acyl-CoA dehydrogenase;CC:integral component of membrane;MF:long-chain-acyl-CoA dehydrogenase activity;MF:flavin adenine dinucleotide binding;	K06445	fadE	map00071	Fatty acid degradation
FPV33_RS22615	Cluster 2	FPV33_RS22615	SDR family oxidoreductase	0.423	-1.23968	2.31528e-09	1.31551e-08	yes	down	ref_gene	mRNA	<a target="_blank" href="https://www.ncbi.nlm.nih.gov/protein/WP_045386747.1/">WP_045386747.1</a>	MULTISPECIES: SDR family oxidoreductase [Klebsiella]	PF05368.15;PF13460.8;PF07993.14;PF01073.21;PF01370.23;PF02254.20	NmrA;NAD_binding_10;NAD_binding_4;3Beta_HSD;Epimerase;TrkA_N	NmrA-like family;NA;Male sterility protein;3-beta hydroxysteroid dehydrogenase/isomerase family;NAD dependent epimerase/dehydratase family;TrkA-N domain	<a target="_blank" href="https://www.ncbi.nlm.nih.gov/protein/sp|P39315|QOR2_ECOLI;/">sp|P39315|QOR2_ECOLI;</a>	Quinone oxidoreductase 2 OS=Escherichia coli;	COG0702	R:General function prediction only	------	------	K19267	qorB	map00130	Ubiquinone and other terpenoid-quinone biosynthesis
FPV33_RS00365	Cluster 2	FPV33_RS00365	zinc-binding alcohol dehydrogenase family protein	0.366	-1.45016	2.70417e-09	1.52893e-08	yes	down	ref_gene	mRNA	<a target="_blank" href="https://www.ncbi.nlm.nih.gov/protein/WP_063446520.1/">WP_063446520.1</a>	zinc-binding alcohol dehydrogenase family protein [Klebsiella aerogenes]	PF13602.8;PF00107.28;PF08240.14	ADH_zinc_N_2;ADH_zinc_N;ADH_N	Zinc-binding dehydrogenase;Zinc-binding dehydrogenase;Alcohol dehydrogenase GroES-like domain	<a target="_blank" href="https://www.ncbi.nlm.nih.gov/protein/sp|Q5HM44|ZDH1_STAEQ;/">sp|Q5HM44|ZDH1_STAEQ;</a>	Zinc-type alcohol dehydrogenase-like protein SERP1785 OS=Staphylococcus epidermidis;	COG0604;COG0604	C:Energy production and conversion;R:General function prediction only	------	------	------	------	------	------
FPV33_RS00875	Cluster 2	xylA	xylose isomerase	0.444	-1.17097	2.88096e-09	1.62292e-08	yes	down	ref_gene	mRNA	<a target="_blank" href="https://www.ncbi.nlm.nih.gov/protein/WP_015703780.1/">WP_015703780.1</a>	xylose isomerase [Klebsiella aerogenes]	PF01261.26	AP_endonuc_2	Xylose isomerase-like TIM barrel	<a target="_blank" href="https://www.ncbi.nlm.nih.gov/protein/sp|P29442|XYLA_KLEPN;/">sp|P29442|XYLA_KLEPN;</a>	Xylose isomerase OS=Klebsiella pneumoniae OX=573 GN=xylA PE=3 SV=1;	COG2115	G:Carbohydrate transport and metabolism	GO:0042732;GO:0005737;GO:0000287;GO:0009045	BP:D-xylose metabolic process;CC:cytoplasm;MF:magnesium ion binding;MF:xylose isomerase activity;	K01805	xylA	map00040;map00051	Pentose and glucuronate interconversions;Fructose and mannose metabolism
FPV33_RS07025	Cluster 2	hisJ	histidine ABC transporter substrate-binding protein HisJ	0.477	-1.06648	3.70842e-09	2.07132e-08	yes	down	ref_gene	mRNA	<a target="_blank" href="https://www.ncbi.nlm.nih.gov/protein/WP_015365563.1/">WP_015365563.1</a>	MULTISPECIES: histidine ABC transporter substrate-binding protein HisJ [Klebsiella]	PF00497.22;PF10613.11	SBP_bac_3;Lig_chan-Glu_bd	Bacterial extracellular solute-binding proteins, family 3;Ligated ion channel L-glutamate- and glycine-binding site	<a target="_blank" href="https://www.ncbi.nlm.nih.gov/protein/sp|P02910|HISJ_SALTY;/">sp|P02910|HISJ_SALTY;</a>	Histidine-binding periplasmic protein OS=Salmonella typhimurium;	COG0834;COG0834	E:Amino acid transport and metabolism;T:Signal transduction mechanisms	GO:0071705;GO:0030288	BP:nitrogen compound transport;CC:outer membrane-bounded periplasmic space;	K10014	hisJ	map02010	ABC transporters
FPV33_RS16555	Cluster 2	ldtD	L%2CD-transpeptidase	0.464	-1.10764	3.88996e-09	2.16485e-08	yes	down	ref_gene	mRNA	<a target="_blank" href="https://www.ncbi.nlm.nih.gov/protein/WP_143830416.1/">WP_143830416.1</a>	L,D-transpeptidase [Klebsiella aerogenes]	PF03734.16;PF20142.1;PF01471.20	YkuD;Scaffold;PG_binding_1	L,D-transpeptidase catalytic domain;Scaffold domain;Putative peptidoglycan binding domain	<a target="_blank" href="https://www.ncbi.nlm.nih.gov/protein/sp|P22525|YCBB_ECOLI;/">sp|P22525|YCBB_ECOLI;</a>	Probable L,D-transpeptidase YcbB OS=Escherichia coli;	COG2989	M:Cell wall/membrane/envelope biogenesis	GO:0009252;GO:0016740	BP:peptidoglycan biosynthetic process;MF:transferase activity;	K21470	ycbB	------	------
FPV33_RS19290	Cluster 2	FPV33_RS19290	YajQ family cyclic di-GMP-binding protein	0.455	-1.1369	4.16381e-09	2.31167e-08	yes	down	ref_gene	mRNA	<a target="_blank" href="https://www.ncbi.nlm.nih.gov/protein/WP_015367982.1/">WP_015367982.1</a>	YajQ family cyclic di-GMP-binding protein [Klebsiella aerogenes]	PF04461.15	DUF520	Protein of unknown function	<a target="_blank" href="https://www.ncbi.nlm.nih.gov/protein/sp|A8AK28|Y2735_CITK8;/">sp|A8AK28|Y2735_CITK8;</a>	UPF0234 protein CKO_02735 OS=Citrobacter koseri;	COG1666	T:Signal transduction mechanisms	------	------	K09767	yajQ	------	------
FPV33_RS20800	Cluster 2	mraZ	division/cell wall cluster transcriptional repressor MraZ	0.454	-1.13895	4.59134e-09	2.5368e-08	yes	down	ref_gene	mRNA	<a target="_blank" href="https://www.ncbi.nlm.nih.gov/protein/WP_015368255.1/">WP_015368255.1</a>	MULTISPECIES: division/cell wall cluster transcriptional repressor MraZ [Klebsiella]	PF02381.20	MraZ	MraZ protein, putative antitoxin-like	<a target="_blank" href="https://www.ncbi.nlm.nih.gov/protein/sp|B5Y1V6|MRAZ_KLEP3;/">sp|B5Y1V6|MRAZ_KLEP3;</a>	Transcriptional regulator MraZ OS=Klebsiella pneumoniae;	COG2001	J:Translation, ribosomal structure and biogenesis	GO:0051301;GO:0005737;GO:0009295;GO:0003700;GO:0003677	BP:cell division;CC:cytoplasm;CC:nucleoid;MF:transcription factor activity, sequence-specific DNA binding;MF:DNA binding;	K03925	mraZ	------	------
FPV33_RS20495	Cluster 2	sfsA	DNA/RNA nuclease SfsA	0.48	-1.05828	4.92016e-09	2.71197e-08	yes	down	ref_gene	mRNA	<a target="_blank" href="https://www.ncbi.nlm.nih.gov/protein/WP_015368194.1/">WP_015368194.1</a>	DNA/RNA nuclease SfsA [Klebsiella aerogenes]	PF03749.15;PF17746.3	SfsA;SfsA_N	Sugar fermentation stimulation protein RE domain;SfsA N-terminal OB domain	<a target="_blank" href="https://www.ncbi.nlm.nih.gov/protein/sp|A6T4T5|SFSA_KLEP7;/">sp|A6T4T5|SFSA_KLEP7;</a>	Sugar fermentation stimulation protein homolog OS=Klebsiella pneumoniae subsp. pneumoniae;	COG1489;COG1489	G:Carbohydrate transport and metabolism;T:Signal transduction mechanisms	GO:0003677	MF:DNA binding;	K06206	sfsA	------	------
FPV33_RS23425	Cluster 2	FPV33_RS23425	quinone oxidoreductase	0.389	-1.36111	5.84684e-09	3.19979e-08	yes	down	ref_gene	mRNA	<a target="_blank" href="https://www.ncbi.nlm.nih.gov/protein/WP_047052938.1/">WP_047052938.1</a>	quinone oxidoreductase [Klebsiella aerogenes]	PF00107.28;PF13602.8;PF08240.14	ADH_zinc_N;ADH_zinc_N_2;ADH_N	Zinc-binding dehydrogenase;Zinc-binding dehydrogenase;Alcohol dehydrogenase GroES-like domain	<a target="_blank" href="https://www.ncbi.nlm.nih.gov/protein/sp|P40783|QOR_SALTY;/">sp|P40783|QOR_SALTY;</a>	Quinone oxidoreductase OS=Salmonella typhimurium;	COG0604;COG0604	C:Energy production and conversion;R:General function prediction only	GO:0003960;GO:0008270;GO:0016491	MF:NADP;MF:zinc ion binding;MF:oxidoreductase activity;	K00344	qor	------	------
FPV33_RS19450	Cluster 2	brnQ	branched-chain amino acid transporter carrier protein BrnQ	0.47	-1.08911	5.87504e-09	3.21127e-08	yes	down	ref_gene	mRNA	<a target="_blank" href="https://www.ncbi.nlm.nih.gov/protein/EUL58513.1/">EUL58513.1</a>	branched-chain amino acid transport system 2 carrier protein [Klebsiella aerogenes UCI 45]	PF05525.15	Branch_AA_trans	Branched-chain amino acid transport protein	<a target="_blank" href="https://www.ncbi.nlm.nih.gov/protein/sp|P0A1W9|BRNQ_SALTI;/">sp|P0A1W9|BRNQ_SALTI;</a>	Branched-chain amino acid transport system 2 carrier protein OS=Salmonella typhi OX=90370 GN=brnQ PE=3 SV=1;	COG1114	E:Amino acid transport and metabolism	GO:0016021;GO:0005886;GO:0015658	CC:integral component of membrane;CC:plasma membrane;MF:branched-chain amino acid transmembrane transporter activity;	K03311	------	------	------
FPV33_RS20965	Cluster 2	FPV33_RS20965	sensor histidine kinase	0.416	-1.26674	5.90987e-09	3.21899e-08	yes	down	ref_gene	mRNA	<a target="_blank" href="https://www.ncbi.nlm.nih.gov/protein/WP_143830434.1/">WP_143830434.1</a>	sensor histidine kinase [Klebsiella aerogenes]	PF02518.28;PF17203.6;PF14501.8;PF14689.8;PF13581.8;PF00989.27	HATPase_c;sCache_3_2;HATPase_c_5;SPOB_a;HATPase_c_2;PAS	Histidine kinase-, DNA gyrase B-, and HSP90-like ATPase;Single cache domain 3;GHKL domain;Sensor_kinase_SpoOB-type, alpha-helical domain;Histidine kinase-like ATPase domain;PAS fold	<a target="_blank" href="https://www.ncbi.nlm.nih.gov/protein/sp|P52687|CITA_KLEPN;/">sp|P52687|CITA_KLEPN;</a>	Sensor histidine kinase CitA OS=Klebsiella pneumoniae OX=573 GN=citA PE=1 SV=1;	COG3290	T:Signal transduction mechanisms	------	------	K07700	dpiB	map02020	Two-component system
FPV33_RS16300	Cluster 2	flhD	flagellar transcriptional regulator FlhD	0.192	-2.37858	7.24048e-09	3.92519e-08	yes	down	ref_gene	mRNA	<a target="_blank" href="https://www.ncbi.nlm.nih.gov/protein/WP_015367348.1/">WP_015367348.1</a>	MULTISPECIES: flagellar transcriptional regulator FlhD [Klebsiella]	PF05247.15;PF11198.10	FlhD;DUF2857	Flagellar transcriptional activator;Protein of unknown function	<a target="_blank" href="https://www.ncbi.nlm.nih.gov/protein/sp|A8GG50|FLHD_SERP5;/">sp|A8GG50|FLHD_SERP5;</a>	Flagellar transcriptional regulator FlhD OS=Serratia proteamaculans;	------	------	GO:0044780;GO:1902208;GO:0045893;GO:0005737;GO:0003677	BP:bacterial-type flagellum assembly;BP:regulation of bacterial-type flagellum assembly;BP:positive regulation of transcription, DNA-templated;CC:cytoplasm;MF:DNA binding;	K02403	flhD	map02026;map02024;map02040;map02020	Biofilm formation - Escherichia coli;Quorum sensing;Flagellar assembly;Two-component system
FPV33_RS25045	Cluster 2	rpmH	50S ribosomal protein L34	0.483	-1.0508	7.38554e-09	3.99913e-08	yes	down	ref_gene	mRNA	<a target="_blank" href="https://www.ncbi.nlm.nih.gov/protein/SAD56412.1/">SAD56412.1</a>	Uncharacterised protein [Enterobacter cloacae]	PF00468.19	Ribosomal_L34	Ribosomal protein L34	<a target="_blank" href="https://www.ncbi.nlm.nih.gov/protein/sp|B2VCE4|RL34_ERWT9;/">sp|B2VCE4|RL34_ERWT9;</a>	50S ribosomal protein L34 OS=Erwinia tasmaniensis;	COG0230	J:Translation, ribosomal structure and biogenesis	GO:0006412;GO:0005840;GO:0003735	BP:translation;CC:ribosome;MF:structural constituent of ribosome;	K02914	rpmH	map03010	Ribosome
FPV33_RS03140	Cluster 2	lsrB	autoinducer 2 ABC transporter substrate-binding protein LsrB	0.368	-1.4439	8.52954e-09	4.60236e-08	yes	down	ref_gene	mRNA	<a target="_blank" href="https://www.ncbi.nlm.nih.gov/protein/WP_004144833.1/">WP_004144833.1</a>	MULTISPECIES: autoinducer 2 ABC transporter substrate-binding protein LsrB [Klebsiella]	PF13407.8;PF13458.8	Peripla_BP_4;Peripla_BP_6	Periplasmic binding protein domain;Periplasmic binding protein	<a target="_blank" href="https://www.ncbi.nlm.nih.gov/protein/sp|A6TEB5|LSRB_KLEP7;/">sp|A6TEB5|LSRB_KLEP7;</a>	Autoinducer 2-binding protein LsrB OS=Klebsiella pneumoniae subsp. pneumoniae;	COG1879	G:Carbohydrate transport and metabolism	GO:0043190;GO:0042597	CC:ATP-binding cassett;CC:periplasmic space;	K10555	lsrB	map02024;map02010	Quorum sensing;ABC transporters
FPV33_RS18545	Cluster 2	FPV33_RS18545	M20 family metallopeptidase	0.381	-1.39036	9.97402e-09	5.35044e-08	yes	down	ref_gene	mRNA	<a target="_blank" href="https://www.ncbi.nlm.nih.gov/protein/WP_020079412.1/">WP_020079412.1</a>	M20 family metallopeptidase [Klebsiella aerogenes]	PF01546.30;PF07687.16	Peptidase_M20;M20_dimer	Peptidase family M20/M25/M40;Peptidase dimerisation domain	<a target="_blank" href="https://www.ncbi.nlm.nih.gov/protein/sp|P45493|HIPO_CAMJE;/">sp|P45493|HIPO_CAMJE;</a>	Hippurate hydrolase OS=Campylobacter jejuni subsp. jejuni serotype O:2;	COG1473	R:General function prediction only	------	------	K01451	hipO	map00360	Phenylalanine metabolism
FPV33_RS07325	Cluster 2	nrdA	ribonucleoside-diphosphate reductase subunit alpha	0.449	-1.15664	1.25143e-08	6.64353e-08	yes	down	ref_gene	mRNA	<a target="_blank" href="https://www.ncbi.nlm.nih.gov/protein/WP_015365619.1/">WP_015365619.1</a>	MULTISPECIES: ribonucleoside-diphosphate reductase subunit alpha [Klebsiella]	PF02867.17;PF03477.18;PF00317.23	Ribonuc_red_lgC;ATP-cone;Ribonuc_red_lgN	Ribonucleotide reductase, barrel domain;ATP cone domain;Ribonucleotide reductase, all-alpha domain	<a target="_blank" href="https://www.ncbi.nlm.nih.gov/protein/sp|P37426|RIR1_SALTY;/">sp|P37426|RIR1_SALTY;</a>	Ribonucleoside-diphosphate reductase 1 subunit alpha OS=Salmonella typhimurium;	COG0209	F:Nucleotide transport and metabolism	GO:0006260;GO:0004748;GO:0005524	BP:DNA replication;MF:ribonucleoside-diphosphate reductase activity, thioredoxin disulfide as acceptor;MF:ATP binding;	K00525	nrdA	map00240;map00230	Pyrimidine metabolism;Purine metabolism
FPV33_RS02860	Cluster 2	FPV33_RS02860	type 1 glutamine amidotransferase	0.374	-1.41811	1.30319e-08	6.91037e-08	yes	down	ref_gene	mRNA	<a target="_blank" href="https://www.ncbi.nlm.nih.gov/protein/WP_015369540.1/">WP_015369540.1</a>	type 1 glutamine amidotransferase [Klebsiella aerogenes]	PF01965.26;PF00117.30	DJ-1_PfpI;GATase	DJ-1/PfpI family;Glutamine amidotransferase class-I	<a target="_blank" href="https://www.ncbi.nlm.nih.gov/protein/sp|P45470|YHBO_ECOLI;/">sp|P45470|YHBO_ECOLI;</a>	Protein/nucleic acid deglycase 2 OS=Escherichia coli;	COG0693	V:Defense mechanisms	GO:0006541;GO:0016740	BP:glutamine metabolic process;MF:transferase activity;	K05520	pfpI	------	------
FPV33_RS01290	Cluster 2	FPV33_RS01290	phenolic acid decarboxylase	0.4	-1.32323	1.3612e-08	7.20141e-08	yes	down	ref_gene	mRNA	<a target="_blank" href="https://www.ncbi.nlm.nih.gov/protein/WP_026612202.1/">WP_026612202.1</a>	MULTISPECIES: phenolic acid decarboxylase [Klebsiella]	PF05870.13	PA_decarbox	Phenolic acid decarboxylase	<a target="_blank" href="https://www.ncbi.nlm.nih.gov/protein/sp|Q9KPX2|PADC_VIBCH;/">sp|Q9KPX2|PADC_VIBCH;</a>	Probable phenolic acid decarboxylase OS=Vibrio cholerae serotype O1;	COG3479	Q:Secondary metabolites biosynthesis, transport and catabolism	GO:0016831	MF:carboxy-lyase activity;	K13727	pdc	------	------
FPV33_RS13925	Cluster 2	FPV33_RS13925	riboflavin synthase	0.424	-1.23655	1.45685e-08	7.66714e-08	yes	down	ref_gene	mRNA	<a target="_blank" href="https://www.ncbi.nlm.nih.gov/protein/WP_015366888.1/">WP_015366888.1</a>	MULTISPECIES: riboflavin synthase [Klebsiella]	PF00677.19	Lum_binding	Lumazine binding domain	<a target="_blank" href="https://www.ncbi.nlm.nih.gov/protein/sp|P0AFU8|RISA_ECOLI;/">sp|P0AFU8|RISA_ECOLI;</a>	Riboflavin synthase OS=Escherichia coli;	COG0307	H:Coenzyme transport and metabolism	GO:0009231;GO:0004746	BP:riboflavin biosynthetic process;MF:riboflavin synthase activity;	K00793	ribE	map00740	Riboflavin metabolism
FPV33_RS01285	Cluster 2	FPV33_RS01285	LysR family transcriptional regulator	0.473	-1.07994	1.65546e-08	8.66858e-08	yes	down	ref_gene	mRNA	<a target="_blank" href="https://www.ncbi.nlm.nih.gov/protein/WP_015703733.1/">WP_015703733.1</a>	LysR family transcriptional regulator [Klebsiella aerogenes]	PF03466.22;PF00126.29	LysR_substrate;HTH_1	LysR substrate binding domain;Bacterial regulatory helix-turn-helix protein, lysR family	<a target="_blank" href="https://www.ncbi.nlm.nih.gov/protein/sp|Q765S2|ALLS_KLEPN;/">sp|Q765S2|ALLS_KLEPN;</a>	HTH-type transcriptional activator AllS OS=Klebsiella pneumoniae OX=573 GN=allS PE=3 SV=1;	COG0583	K:Transcription	GO:0003700	MF:transcription factor activity, sequence-specific DNA binding;	------	------	------	------
FPV33_RS10200	Cluster 2	trpD	bifunctional anthranilate synthase glutamate amidotransferase component TrpG/anthranilate phosphoribosyltransferase TrpD	0.473	-1.08085	2.25075e-08	1.16533e-07	yes	down	ref_gene	mRNA	<a target="_blank" href="https://www.ncbi.nlm.nih.gov/protein/WP_143830233.1/">WP_143830233.1</a>	bifunctional anthranilate synthase glutamate amidotransferase component TrpG/anthranilate phosphoribosyltransferase TrpD [Klebsiella aerogenes]	PF00591.23;PF00117.30;PF02885.19;PF07722.15	Glycos_transf_3;GATase;Glycos_trans_3N;Peptidase_C26	Glycosyl transferase family, a/b domain;Glutamine amidotransferase class-I;Glycosyl transferase family, helical bundle domain;Peptidase C26	<a target="_blank" href="https://www.ncbi.nlm.nih.gov/protein/sp|P00904|TRPGD_ECOLI;/">sp|P00904|TRPGD_ECOLI;</a>	Bifunctional protein TrpGD OS=Escherichia coli;	COG0512;COG0512	E:Amino acid transport and metabolism;H:Coenzyme transport and metabolism	GO:0000162;GO:0006541;GO:0000287;GO:0016829;GO:0004048	BP:tryptophan biosynthetic process;BP:glutamine metabolic process;MF:magnesium ion binding;MF:lyase activity;MF:anthranilate phosphoribosyltransferase activity;	K13497	trpGD	map00400	Phenylalanine, tyrosine and tryptophan biosynthesis
FPV33_RS24945	Cluster 2	pstC	phosphate ABC transporter permease PstC	0.471	-1.08642	2.61018e-08	1.34689e-07	yes	down	ref_gene	mRNA	<a target="_blank" href="https://www.ncbi.nlm.nih.gov/protein/WP_015703914.1/">WP_015703914.1</a>	phosphate ABC transporter permease PstC [Klebsiella aerogenes]	PF00528.24	BPD_transp_1	Binding-protein-dependent transport system inner membrane component	<a target="_blank" href="https://www.ncbi.nlm.nih.gov/protein/sp|P0AGH9|PSTC_ECO57;/">sp|P0AGH9|PSTC_ECO57;</a>	Phosphate transport system permease protein PstC OS=Escherichia coli O157:H7 OX=83334 GN=pstC PE=3 SV=1;	COG0573	P:Inorganic ion transport and metabolism	GO:0006817;GO:0016021;GO:0005886;GO:0005315	BP:phosphate ion transport;CC:integral component of membrane;CC:plasma membrane;MF:inorganic phosphate transmembrane transporter activity;	K02037	pstC	map02010	ABC transporters
FPV33_RS09285	Cluster 2	FPV33_RS09285	YebV family protein	0.406	-1.30169	2.83568e-08	1.45998e-07	yes	down	ref_gene	mRNA	<a target="_blank" href="https://www.ncbi.nlm.nih.gov/protein/EUL35187.1/">EUL35187.1</a>	hypothetical protein P851_02751 [Klebsiella aerogenes UCI 48]	PF07351.15	DUF1480	Protein of unknown function	<a target="_blank" href="https://www.ncbi.nlm.nih.gov/protein/sp|P64504|YEBV_ECOL6;/">sp|P64504|YEBV_ECOL6;</a>	Uncharacterized protein YebV OS=Escherichia coli O6:H1;	------	------	------	------	------	------	------	------
FPV33_RS01020	Cluster 2	FPV33_RS01020	ABC transporter substrate-binding protein	0.494	-1.01761	3.18255e-08	1.63128e-07	yes	down	ref_gene	mRNA	<a target="_blank" href="https://www.ncbi.nlm.nih.gov/protein/WP_015369230.1/">WP_015369230.1</a>	ABC transporter substrate-binding protein [Klebsiella aerogenes]	PF00496.24	SBP_bac_5	Bacterial extracellular solute-binding proteins, family 5 Middle	<a target="_blank" href="https://www.ncbi.nlm.nih.gov/protein/sp|P23847|DPPA_ECOLI;/">sp|P23847|DPPA_ECOLI;</a>	Dipeptide-binding protein OS=Escherichia coli;	COG0747	E:Amino acid transport and metabolism	GO:0055085;GO:0043190;GO:0042597	BP:transmembrane transport;CC:ATP-binding cassett;CC:periplasmic space;	K12368	dppA	map02030;map02010	Bacterial chemotaxis;ABC transporters
FPV33_RS04115	Cluster 2	serA	phosphoglycerate dehydrogenase	0.499	-1.00415	4.75902e-08	2.41515e-07	yes	down	ref_gene	mRNA	<a target="_blank" href="https://www.ncbi.nlm.nih.gov/protein/WP_015703434.1/">WP_015703434.1</a>	phosphoglycerate dehydrogenase [Klebsiella aerogenes]	PF02826.21;PF00389.32;PF01842.27;PF03446.17	2-Hacid_dh_C;2-Hacid_dh;ACT;NAD_binding_2	D-isomer specific 2-hydroxyacid dehydrogenase, NAD binding domain;D-isomer specific 2-hydroxyacid dehydrogenase, catalytic domain;ACT domain;NAD binding domain of 6-phosphogluconate dehydrogenase	<a target="_blank" href="https://www.ncbi.nlm.nih.gov/protein/sp|P0A9T2|SERA_ECO57;/">sp|P0A9T2|SERA_ECO57;</a>	D-3-phosphoglycerate dehydrogenase OS=Escherichia coli O157:H7 OX=83334 GN=serA PE=3 SV=2;	COG0111	H:Coenzyme transport and metabolism	GO:0006564;GO:0051287;GO:0004617	BP:L-serine biosynthetic process;MF:NAD binding;MF:phosphoglycerate dehydrogenase activity;	K00058	serA	map00680;map00270;map00260	Methane metabolism;Cysteine and methionine metabolism;Glycine, serine and threonine metabolism
FPV33_RS11150	Cluster 2	FPV33_RS11150	DedA family protein	0.431	-1.21573	4.88689e-08	2.47187e-07	yes	down	ref_gene	mRNA	<a target="_blank" href="https://www.ncbi.nlm.nih.gov/protein/WP_047080926.1/">WP_047080926.1</a>	DedA family protein [Klebsiella aerogenes]	PF09335.13	SNARE_assoc	SNARE associated Golgi protein	<a target="_blank" href="https://www.ncbi.nlm.nih.gov/protein/sp|P30149|YABI_ECOLI;/">sp|P30149|YABI_ECOLI;</a>	Inner membrane protein YabI OS=Escherichia coli;	COG0586	M:Cell wall/membrane/envelope biogenesis	------	------	------	------	------	------
FPV33_RS13345	Cluster 2	FPV33_RS13345	carboxypeptidase M32	0.458	-1.12664	5.03448e-08	2.54095e-07	yes	down	ref_gene	mRNA	<a target="_blank" href="https://www.ncbi.nlm.nih.gov/protein/WP_063445978.1/">WP_063445978.1</a>	carboxypeptidase M32 [Klebsiella aerogenes]	PF02074.17	Peptidase_M32	Carboxypeptidase Taq	<a target="_blank" href="https://www.ncbi.nlm.nih.gov/protein/sp|Q5SLM3|CBP1_THET8;/">sp|Q5SLM3|CBP1_THET8;</a>	Thermostable carboxypeptidase 1 OS=Thermus thermophilus;	COG2317	O:Posttranslational modification, protein turnover, chaperones	------	------	K01299	------	------	------
FPV33_RS01125	Cluster 2	FPV33_RS01125	MFS transporter	0.476	-1.07202	5.26395e-08	2.64807e-07	yes	down	ref_gene	mRNA	<a target="_blank" href="https://www.ncbi.nlm.nih.gov/protein/WP_015703754.1/">WP_015703754.1</a>	MHS family MFS transporter [Klebsiella aerogenes]	PF00083.26;PF07690.18	Sugar_tr;MFS_1	Sugar;Major Facilitator Superfamily	<a target="_blank" href="https://www.ncbi.nlm.nih.gov/protein/sp|P37643|YHJE_ECOLI;/">sp|P37643|YHJE_ECOLI;</a>	Inner membrane metabolite transport protein YhjE OS=Escherichia coli;	COG2211	G:Carbohydrate transport and metabolism	GO:0016021;GO:0005886;GO:0022857	CC:integral component of membrane;CC:plasma membrane;MF:transmembrane transporter activity;	------	------	------	------
FPV33_RS13360	Cluster 2	FPV33_RS13360	hypothetical protein	0.407	-1.29654	5.4374e-08	2.72936e-07	yes	down	ref_gene	mRNA	<a target="_blank" href="https://www.ncbi.nlm.nih.gov/protein/AEG98572.1/">AEG98572.1</a>	hypothetical protein EAE_18325 [Klebsiella aerogenes KCTC 2190]	------	------	------	------	------	------	------	------	------	------	------	------	------
FPV33_RS18490	Cluster 2	FPV33_RS18490	APC family permease	0.422	-1.24302	5.56509e-08	2.78436e-07	yes	down	ref_gene	mRNA	<a target="_blank" href="https://www.ncbi.nlm.nih.gov/protein/WP_015367825.1/">WP_015367825.1</a>	APC family permease [Klebsiella aerogenes]	PF13520.8;PF00324.23	AA_permease_2;AA_permease	Amino acid permease;Amino acid permease	<a target="_blank" href="https://www.ncbi.nlm.nih.gov/protein/sp|O34739|STET_BACSU;/">sp|O34739|STET_BACSU;</a>	Serine/threonine exchanger SteT OS=Bacillus subtilis;	COG0531	E:Amino acid transport and metabolism	GO:0016021;GO:0022857	CC:integral component of membrane;MF:transmembrane transporter activity;	------	------	------	------
FPV33_RS20615	Cluster 2	FPV33_RS20615	DUF2950 family protein	0.404	-1.30747	5.69317e-08	2.84535e-07	yes	down	ref_gene	mRNA	<a target="_blank" href="https://www.ncbi.nlm.nih.gov/protein/WP_047079951.1/">WP_047079951.1</a>	DUF2950 family protein [Klebsiella aerogenes]	PF11453.10	DUF2950	Protein of unknown function	------	------	------	------	------	------	------	------	------	------
FPV33_RS11040	Cluster 2	FPV33_RS11040	hypothetical protein	0.457	-1.12851	5.7073e-08	2.84932e-07	yes	down	ref_gene	mRNA	<a target="_blank" href="https://www.ncbi.nlm.nih.gov/protein/WP_015366303.1/">WP_015366303.1</a>	hypothetical protein [Klebsiella aerogenes]	------	------	------	------	------	------	------	------	------	------	------	------	------
FPV33_RS15000	Cluster 2	FPV33_RS15000	DUF1883 domain-containing protein	0.195	-2.3591	5.73132e-08	2.85822e-07	yes	down	ref_gene	mRNA	<a target="_blank" href="https://www.ncbi.nlm.nih.gov/protein/WP_015705086.1/">WP_015705086.1</a>	MULTISPECIES: DUF1883 domain-containing protein [Klebsiella]	PF08980.12	DUF1883	Domain of unknown function	------	------	------	------	------	------	------	------	------	------
FPV33_RS24215	Cluster 2	yihX	glucose-1-phosphatase	0.388	-1.36712	6.82287e-08	3.36614e-07	yes	down	ref_gene	mRNA	<a target="_blank" href="https://www.ncbi.nlm.nih.gov/protein/WP_015368969.1/">WP_015368969.1</a>	glucose-1-phosphatase [Klebsiella aerogenes]	PF13419.8;PF00702.28;PF13242.8;PF12689.9;PF12710.9	HAD_2;Hydrolase;Hydrolase_like;Acid_PPase;HAD	Haloacid dehalogenase-like hydrolase;haloacid dehalogenase-like hydrolase;HAD-hyrolase-like;Acid Phosphatase;haloacid dehalogenase-like hydrolase	<a target="_blank" href="https://www.ncbi.nlm.nih.gov/protein/sp|P0A8Y3|YIHX_ECOLI;/">sp|P0A8Y3|YIHX_ECOLI;</a>	Alpha-D-glucose 1-phosphate phosphatase YihX OS=Escherichia coli;	COG1011	H:Coenzyme transport and metabolism	GO:0016787;GO:0046872;GO:0008877	MF:hydrolase activity;MF:metal ion binding;MF:glucose-1-phosphatase activity;	K20866	yihX	map00010	Glycolysis / Gluconeogenesis
FPV33_RS04700	Cluster 2	FPV33_RS04700	acetyl-CoA C-acetyltransferase	0.476	-1.07141	6.96747e-08	3.42648e-07	yes	down	ref_gene	mRNA	<a target="_blank" href="https://www.ncbi.nlm.nih.gov/protein/WP_015369905.1/">WP_015369905.1</a>	acetyl-CoA C-acetyltransferase [Klebsiella aerogenes]	PF00108.25;PF02803.20;PF00109.28;PF08545.12	Thiolase_N;Thiolase_C;ketoacyl-synt;ACP_syn_III	Thiolase, N-terminal domain;Thiolase, C-terminal domain;Beta-ketoacyl synthase, N-terminal domain;3-Oxoacyl-[acyl-carrier-protein	<a target="_blank" href="https://www.ncbi.nlm.nih.gov/protein/sp|Q46939|YQEF_ECOLI;/">sp|Q46939|YQEF_ECOLI;</a>	Probable acetyl-CoA acetyltransferase OS=Escherichia coli;	COG0183	I:Lipid transport and metabolism	GO:0003985;GO:0016747	MF:acetyl-CoA C-acetyltransferase activity;MF:transferase activity, transferring acyl groups other than amino-acyl groups;	K00626	atoB	map00630;map00310;map00640;map00650;map00720;map00620;map00900;map00362;map02020;map00071;map00280;map04975;map00380	Glyoxylate and dicarboxylate metabolism;Lysine degradation;Propanoate metabolism;Butanoate metabolism;Carbon fixation pathways in prokaryotes;Pyruvate metabolism;Terpenoid backbone biosynthesis;Benzoate degradation;Two-component system;Fatty acid degradation;Valine, leucine and isoleucine degradation;Fat digestion and absorption;Tryptophan metabolism
FPV33_RS23785	Cluster 2	FPV33_RS23785	PTS sugar transporter subunit IIB	0.195	-2.3609	7.11707e-08	3.49259e-07	yes	down	ref_gene	mRNA	<a target="_blank" href="https://www.ncbi.nlm.nih.gov/protein/WP_032715413.1/">WP_032715413.1</a>	PTS sugar transporter subunit IIB [Klebsiella aerogenes]	PF02302.19	PTS_IIB	PTS system, Lactose/Cellobiose specific IIB subunit	<a target="_blank" href="https://www.ncbi.nlm.nih.gov/protein/sp|Q45399|PTEB_GEOSE;/">sp|Q45399|PTEB_GEOSE;</a>	PTS system cellobiose-specific EIIB component OS=Geobacillus stearothermophilus OX=1422 GN=celA PE=1 SV=1;	COG1440	G:Carbohydrate transport and metabolism	GO:0009401;GO:0103111;GO:0008982;GO:0016301	BP:phosphoenolpyruvate-dependent sugar phosphotransferase system;MF:D-glucosamine PTS permease activity;MF:protein-;MF:kinase activity;	K02760	celA	map02060;map00500	Phosphotransferase system (PTS);Starch and sucrose metabolism
FPV33_RS00900	Cluster 2	FPV33_RS00900	membrane protein	0.412	-1.27778	7.74267e-08	3.77548e-07	yes	down	ref_gene	mRNA	<a target="_blank" href="https://www.ncbi.nlm.nih.gov/protein/WP_015369210.1/">WP_015369210.1</a>	membrane protein [Klebsiella aerogenes]	PF13983.8	YsaB	YsaB-like lipoprotein	<a target="_blank" href="https://www.ncbi.nlm.nih.gov/protein/sp|Q57IG4|YSAB_SALCH;/">sp|Q57IG4|YSAB_SALCH;</a>	Uncharacterized lipoprotein YsaB OS=Salmonella choleraesuis;	------	------	------	------	------	------	------	------
FPV33_RS19015	Cluster 2	FPV33_RS19015	MGMT family protein	0.267	-1.90347	9.03145e-08	4.38535e-07	yes	down	ref_gene	mRNA	<a target="_blank" href="https://www.ncbi.nlm.nih.gov/protein/WP_015367931.1/">WP_015367931.1</a>	MULTISPECIES: MGMT family protein [Klebsiella]	PF01035.22	DNA_binding_1	6-O-methylguanine DNA methyltransferase, DNA binding domain	<a target="_blank" href="https://www.ncbi.nlm.nih.gov/protein/sp|P0AFP2|ATL_ECOLI;/">sp|P0AFP2|ATL_ECOLI;</a>	DNA base-flipping protein OS=Escherichia coli;	COG3695	K:Transcription	GO:0032259;GO:0006281;GO:0008168;GO:0003908	BP:methylation;BP:DNA repair;MF:methyltransferase activity;MF:methylated-DNA-[protein]-cysteine S-methyltransferase activity;	K07443	ybaZ	------	------
FPV33_RS13990	Cluster 2	FPV33_RS13990	OFA family MFS transporter	0.454	-1.13769	9.95902e-08	4.81039e-07	yes	down	ref_gene	mRNA	<a target="_blank" href="https://www.ncbi.nlm.nih.gov/protein/WP_015705216.1/">WP_015705216.1</a>	OFA family MFS transporter [Klebsiella aerogenes]	PF07690.18	MFS_1	Major Facilitator Superfamily	<a target="_blank" href="https://www.ncbi.nlm.nih.gov/protein/sp|A0LNN5|SFMCT_SYNFM;/">sp|A0LNN5|SFMCT_SYNFM;</a>	L-lactate transporter OS=Syntrophobacter fumaroxidans;	COG2223	P:Inorganic ion transport and metabolism	GO:0016021;GO:0005886;GO:0022857	CC:integral component of membrane;CC:plasma membrane;MF:transmembrane transporter activity;	------	------	------	------
FPV33_RS03540	Cluster 2	yqhD	alcohol dehydrogenase	0.46	-1.12043	1.04045e-07	5.01505e-07	yes	down	ref_gene	mRNA	<a target="_blank" href="https://www.ncbi.nlm.nih.gov/protein/WP_047079782.1/">WP_047079782.1</a>	alcohol dehydrogenase [Klebsiella aerogenes]	PF00465.21;PF13685.8	Fe-ADH;Fe-ADH_2	Iron-containing alcohol dehydrogenase;Iron-containing alcohol dehydrogenase	<a target="_blank" href="https://www.ncbi.nlm.nih.gov/protein/sp|Q46856|YQHD_ECOLI;/">sp|Q46856|YQHD_ECOLI;</a>	Alcohol dehydrogenase YqhD OS=Escherichia coli;	COG1979	C:Energy production and conversion	GO:0046872;GO:0016491	MF:metal ion binding;MF:oxidoreductase activity;	K08325	yqhD	map00640	Propanoate metabolism
FPV33_RS00150	Cluster 2	tisB	type I toxin-antitoxin system toxin TisB	0.497	-1.00972	1.17625e-07	5.63428e-07	yes	down	ref_gene	mRNA	<a target="_blank" href="https://www.ncbi.nlm.nih.gov/protein/SSN11269.1/">SSN11269.1</a>	Uncharacterised protein [Klebsiella pneumoniae]	PF13939.8	TisB_toxin	Toxin TisB, type I toxin-antitoxin system	------	------	------	------	GO:0022611;GO:0009432;GO:0005887;GO:0005253	BP:dormancy process;BP:SOS response;CC:integral component of plasma membrane;MF:anion channel activity;	K19148	tisB	------	------
FPV33_RS17205	Cluster 2	ybiO	mechanosensitive channel protein	0.471	-1.08487	1.25683e-07	5.98911e-07	yes	down	ref_gene	mRNA	<a target="_blank" href="https://www.ncbi.nlm.nih.gov/protein/WP_047076969.1/">WP_047076969.1</a>	mechanosensitive channel protein [Klebsiella aerogenes]	PF00924.20	MS_channel	Mechanosensitive ion channel	<a target="_blank" href="https://www.ncbi.nlm.nih.gov/protein/sp|P75783|YBIO_ECOLI;/">sp|P75783|YBIO_ECOLI;</a>	Moderate conductance mechanosensitive channel YbiO OS=Escherichia coli;	COG0668	M:Cell wall/membrane/envelope biogenesis	------	------	K22044	ybiO	------	------
FPV33_RS23920	Cluster 2	FPV33_RS23920	YijD family membrane protein	0.435	-1.20214	1.31582e-07	6.25082e-07	yes	down	ref_gene	mRNA	<a target="_blank" href="https://www.ncbi.nlm.nih.gov/protein/WP_015368906.1/">WP_015368906.1</a>	YijD family membrane protein [Klebsiella aerogenes]	PF07226.13	DUF1422	Protein of unknown function	<a target="_blank" href="https://www.ncbi.nlm.nih.gov/protein/sp|P0AF42|YIJD_ECO57;/">sp|P0AF42|YIJD_ECO57;</a>	Inner membrane protein YijD OS=Escherichia coli O157:H7 OX=83334 GN=yijD PE=3 SV=1;	------	------	GO:0016021	CC:integral component of membrane;	------	------	------	------
FPV33_RS23615	Cluster 2	pepE	dipeptidase PepE	0.411	-1.28258	1.36583e-07	6.48173e-07	yes	down	ref_gene	mRNA	<a target="_blank" href="https://www.ncbi.nlm.nih.gov/protein/WP_015368795.1/">WP_015368795.1</a>	dipeptidase PepE [Klebsiella aerogenes]	PF03575.19	Peptidase_S51	Peptidase family S51	<a target="_blank" href="https://www.ncbi.nlm.nih.gov/protein/sp|A7ZUN5|PEPE_ECO24;/">sp|A7ZUN5|PEPE_ECO24;</a>	Peptidase E OS=Escherichia coli O139:H28;	COG3340	E:Amino acid transport and metabolism	GO:0005737;GO:0016805;GO:0008236	CC:cytoplasm;MF:dipeptidase activity;MF:serine-type peptidase activity;	K05995	pepE	------	------
FPV33_RS18670	Cluster 2	FPV33_RS18670	GNAT family N-acetyltransferase	0.359	-1.47792	1.46046e-07	6.90945e-07	yes	down	ref_gene	mRNA	<a target="_blank" href="https://www.ncbi.nlm.nih.gov/protein/WP_047076208.1/">WP_047076208.1</a>	GNAT family N-acetyltransferase [Klebsiella aerogenes]	PF13527.9;PF13673.9;PF00583.27;PF13508.9;PF08445.12	Acetyltransf_9;Acetyltransf_10;Acetyltransf_1;Acetyltransf_7;FR47	Acetyltransferase;Acetyltransferase;Acetyltransferase;Acetyltransferase;FR47-like protein	------	------	COG3393	R:General function prediction only	GO:0008080	MF:N-acetyltransferase activity;	------	------	------	------
FPV33_RS16395	Cluster 2	mgsA	methylglyoxal synthase	0.397	-1.33259	1.48509e-07	7.01879e-07	yes	down	ref_gene	mRNA	<a target="_blank" href="https://www.ncbi.nlm.nih.gov/protein/WP_015367424.1/">WP_015367424.1</a>	methylglyoxal synthase [Klebsiella aerogenes]	PF02142.24	MGS	MGS-like domain	<a target="_blank" href="https://www.ncbi.nlm.nih.gov/protein/sp|B5XY41|MGSA_KLEP3;/">sp|B5XY41|MGSA_KLEP3;</a>	Methylglyoxal synthase OS=Klebsiella pneumoniae;	COG1803	G:Carbohydrate transport and metabolism	GO:0019242;GO:0008929	BP:methylglyoxal biosynthetic process;MF:methylglyoxal synthase activity;	K01734	mgsA	map00640	Propanoate metabolism
FPV33_RS03020	Cluster 2	FPV33_RS03020	glutathione S-transferase family protein	0.465	-1.10476	1.50832e-07	7.12126e-07	yes	down	ref_gene	mRNA	<a target="_blank" href="https://www.ncbi.nlm.nih.gov/protein/WP_020077868.1/">WP_020077868.1</a>	glutathione S-transferase family protein [Klebsiella aerogenes]	PF13409.8;PF13410.8;PF00043.27;PF14497.8;PF13417.8	GST_N_2;GST_C_2;GST_C;GST_C_3;GST_N_3	Glutathione S-transferase, N-terminal domain;Glutathione S-transferase, C-terminal domain;Glutathione S-transferase, C-terminal domain;Glutathione S-transferase, C-terminal domain;Glutathione S-transferase, N-terminal domain	<a target="_blank" href="https://www.ncbi.nlm.nih.gov/protein/sp|P42620|YQJG_ECOLI;/">sp|P42620|YQJG_ECOLI;</a>	Glutathionyl-hydroquinone reductase YqjG OS=Escherichia coli;	COG0435	C:Energy production and conversion	GO:0006749;GO:0004364	BP:glutathione metabolic process;MF:glutathione transferase activity;	K07393	yqjG	------	------
FPV33_RS11430	Cluster 2	FPV33_RS11430	endonuclease/exonuclease/phosphatase family protein	0.495	-1.01504	1.97914e-07	9.23998e-07	yes	down	ref_gene	mRNA	<a target="_blank" href="https://www.ncbi.nlm.nih.gov/protein/WP_032708195.1/">WP_032708195.1</a>	endonuclease/exonuclease/phosphatase family protein [Klebsiella aerogenes]	PF03372.25	Exo_endo_phos	Endonuclease/Exonuclease/phosphatase family	------	------	COG3568	R:General function prediction only	GO:0004519;GO:0004527	MF:endonuclease activity;MF:exonuclease activity;	------	------	------	------
FPV33_RS20400	Cluster 2	FPV33_RS20400	DUF3461 family protein	0.456	-1.13441	2.12522e-07	9.89192e-07	yes	down	ref_gene	mRNA	<a target="_blank" href="https://www.ncbi.nlm.nih.gov/protein/WP_015368173.1/">WP_015368173.1</a>	MULTISPECIES: DUF3461 family protein [Klebsiella]	PF11944.10	DUF3461	Protein of unknown function	<a target="_blank" href="https://www.ncbi.nlm.nih.gov/protein/sp|A6T4W7|Y177_KLEP7;/">sp|A6T4W7|Y177_KLEP7;</a>	UPF0325 protein KPN78578_01770 OS=Klebsiella pneumoniae subsp. pneumoniae;	------	------	------	------	------	------	------	------
FPV33_RS14305	Cluster 2	FPV33_RS14305	LysE family translocator	0.353	-1.50372	2.51075e-07	1.16511e-06	yes	down	ref_gene	mRNA	<a target="_blank" href="https://www.ncbi.nlm.nih.gov/protein/WP_015366973.1/">WP_015366973.1</a>	LysE family translocator [Klebsiella aerogenes]	PF01810.20;PF02659.17	LysE;Mntp	LysE type translocator;Putative manganese efflux pump	<a target="_blank" href="https://www.ncbi.nlm.nih.gov/protein/sp|Q9KVK7|Y136_VIBCH;/">sp|Q9KVK7|Y136_VIBCH;</a>	Uncharacterized membrane protein VC_0136 OS=Vibrio cholerae serotype O1;	COG1280	E:Amino acid transport and metabolism	GO:0006865;GO:0016020;GO:0016021;GO:0005886	BP:amino acid transport;CC:membrane;CC:integral component of membrane;CC:plasma membrane;	------	------	------	------
FPV33_RS18560	Cluster 2	FPV33_RS18560	hypothetical protein	0.462	-1.11495	2.53189e-07	1.17374e-06	yes	down	ref_gene	mRNA	<a target="_blank" href="https://www.ncbi.nlm.nih.gov/protein/WP_126338295.1/">WP_126338295.1</a>	hypothetical protein [Klebsiella aerogenes]	------	------	------	------	------	------	------	------	------	------	------	------	------
FPV33_RS17165	Cluster 2	mntS	manganase accumulation protein MntS	0.449	-1.15426	3.26208e-07	1.4942e-06	yes	down	ref_gene	mRNA	<a target="_blank" href="https://www.ncbi.nlm.nih.gov/protein/WP_015367575.1/">WP_015367575.1</a>	manganase accumulation protein MntS [Klebsiella aerogenes]	------	------	------	<a target="_blank" href="https://www.ncbi.nlm.nih.gov/protein/sp|P0DKB3|MNTS_ECOLI;/">sp|P0DKB3|MNTS_ECOLI;</a>	Small protein MntS OS=Escherichia coli;	------	------	------	------	------	------	------	------
FPV33_RS04160	Cluster 2	gcvH	glycine cleavage system protein GcvH	0.345	-1.53704	3.42321e-07	1.55717e-06	yes	down	ref_gene	mRNA	<a target="_blank" href="https://www.ncbi.nlm.nih.gov/protein/WP_020077973.1/">WP_020077973.1</a>	MULTISPECIES: glycine cleavage system protein GcvH [Klebsiella]	PF01597.21	GCV_H	Glycine cleavage H-protein	<a target="_blank" href="https://www.ncbi.nlm.nih.gov/protein/sp|B5XUD4|GCSH_KLEP3;/">sp|B5XUD4|GCSH_KLEP3;</a>	Glycine cleavage system H protein OS=Klebsiella pneumoniae;	COG0509	E:Amino acid transport and metabolism	GO:0019464;GO:0005960;GO:0016874	BP:glycine decarboxylation via glycine cleavage system;CC:glycine cleavage complex;MF:ligase activity;	K02437	gcvH	map00630;map00260	Glyoxylate and dicarboxylate metabolism;Glycine, serine and threonine metabolism
FPV33_RS25880	Cluster 2	FPV33_RS25880	hypothetical protein	0.338	-1.56541	3.43388e-07	1.56049e-06	yes	down	ref_gene	mRNA	<a target="_blank" href="https://www.ncbi.nlm.nih.gov/protein/AEG95413.1/">AEG95413.1</a>	hypothetical protein EAE_02390 [Klebsiella aerogenes KCTC 2190]	------	------	------	------	------	------	------	------	------	------	------	------	------
FPV33_RS07685	Cluster 2	FPV33_RS07685	DeoR/GlpR family DNA-binding transcription regulator	0.364	-1.4568	5.49308e-07	2.45035e-06	yes	down	ref_gene	mRNA	<a target="_blank" href="https://www.ncbi.nlm.nih.gov/protein/WP_063446736.1/">WP_063446736.1</a>	DeoR/GlpR family DNA-binding transcription regulator [Klebsiella aerogenes]	PF00455.24;PF08220.14;PF08279.14;PF00392.23;PF19187.2	DeoRC;HTH_DeoR;HTH_11;GntR;HTH_PafC	DeoR C terminal sensor domain;DeoR-like helix-turn-helix domain;HTH domain;Bacterial regulatory proteins, gntR family;PafC helix-turn-helix domain	<a target="_blank" href="https://www.ncbi.nlm.nih.gov/protein/sp|D4GYE7|GLPR_HALVD;/">sp|D4GYE7|GLPR_HALVD;</a>	HTH-type transcriptional regulator GlpR OS=Haloferax volcanii;	COG1349;COG1349	K:Transcription;G:Carbohydrate transport and metabolism	------	------	------	------	------	------
FPV33_RS08135	Cluster 2	FPV33_RS08135	universal stress protein	0.472	-1.08237	5.8218e-07	2.59196e-06	yes	down	ref_gene	mRNA	<a target="_blank" href="https://www.ncbi.nlm.nih.gov/protein/WP_015365758.1/">WP_015365758.1</a>	universal stress protein [Klebsiella aerogenes]	PF00582.28	Usp	Universal stress protein family	<a target="_blank" href="https://www.ncbi.nlm.nih.gov/protein/sp|Q7VLK1|USPA_HAEDU;/">sp|Q7VLK1|USPA_HAEDU;</a>	Universal stress protein A homolog OS=Haemophilus ducreyi;	COG0589	T:Signal transduction mechanisms	GO:0005737	CC:cytoplasm;	------	------	------	------
FPV33_RS14745	Cluster 2	FPV33_RS14745	SOS response-associated peptidase	0.493	-1.02028	1.00379e-06	4.3269e-06	yes	down	ref_gene	mRNA	<a target="_blank" href="https://www.ncbi.nlm.nih.gov/protein/WP_063446702.1/">WP_063446702.1</a>	SOS response-associated peptidase [Klebsiella aerogenes]	PF02586.16	SRAP	SOS response associated peptidase	<a target="_blank" href="https://www.ncbi.nlm.nih.gov/protein/sp|P76318|YEDK_ECOLI;/">sp|P76318|YEDK_ECOLI;</a>	Abasic site processing protein YedK OS=Escherichia coli;	COG2135	L:Replication, recombination and repair	------	------	------	------	------	------
FPV33_RS20850	Cluster 2	leuD	3-isopropylmalate dehydratase small subunit	0.431	-1.21264	1.18892e-06	5.10583e-06	yes	down	ref_gene	mRNA	<a target="_blank" href="https://www.ncbi.nlm.nih.gov/protein/WP_015704393.1/">WP_015704393.1</a>	3-isopropylmalate dehydratase small subunit [Klebsiella aerogenes]	PF00694.21	Aconitase_C	Aconitase C-terminal domain	<a target="_blank" href="https://www.ncbi.nlm.nih.gov/protein/sp|B5Y1W5|LEUD_KLEP3;/">sp|B5Y1W5|LEUD_KLEP3;</a>	3-isopropylmalate dehydratase small subunit OS=Klebsiella pneumoniae;	COG0066	E:Amino acid transport and metabolism	GO:0009098;GO:0009082;GO:0009316;GO:0003861;GO:0016853	BP:leucine biosynthetic process;BP:branched-chain amino acid biosynthetic process;CC:3-isopropylmalate dehydratase complex;MF:3-isopropylmalate dehydratase activity;MF:isomerase activity;	K01704	leuD	map00660;map00290	C5-Branched dibasic acid metabolism;Valine, leucine and isoleucine biosynthesis
FPV33_RS19255	Cluster 2	FPV33_RS19255	aminomethyltransferase family protein	0.437	-1.19534	1.25182e-06	5.36595e-06	yes	down	ref_gene	mRNA	<a target="_blank" href="https://www.ncbi.nlm.nih.gov/protein/WP_042893569.1/">WP_042893569.1</a>	aminomethyltransferase family protein [Klebsiella aerogenes]	PF01571.23;PF08669.13	GCV_T;GCV_T_C	Aminomethyltransferase folate-binding domain;Glycine cleavage T-protein C-terminal barrel domain	<a target="_blank" href="https://www.ncbi.nlm.nih.gov/protein/sp|B8D1D7|GCST_HALOH;/">sp|B8D1D7|GCST_HALOH;</a>	Aminomethyltransferase OS=Halothermothrix orenii;	COG0404	E:Amino acid transport and metabolism	------	------	------	------	------	------
FPV33_RS17215	Cluster 2	FPV33_RS17215	flavin reductase family protein	0.334	-1.58249	1.59337e-06	6.76082e-06	yes	down	ref_gene	mRNA	<a target="_blank" href="https://www.ncbi.nlm.nih.gov/protein/CCG31047.1/">CCG31047.1</a>	Nitrilotriacetate monooxygenase component B (EC 1.14.13.-) [Klebsiella aerogenes EA1509E]	PF01613.20	Flavin_Reduct	Flavin reductase like domain	<a target="_blank" href="https://www.ncbi.nlm.nih.gov/protein/sp|O67071|Y928_AQUAE;/">sp|O67071|Y928_AQUAE;</a>	Uncharacterized protein aq_928 OS=Aquifex aeolicus;	COG1853	C:Energy production and conversion	GO:0004497;GO:0010181	MF:monooxygenase activity;MF:FMN binding;	------	------	------	------
FPV33_RS24730	Cluster 2	ilvM	acetolactate synthase 2 small subunit	0.172	-2.53864	2.02603e-06	8.52596e-06	yes	down	ref_gene	mRNA	<a target="_blank" href="https://www.ncbi.nlm.nih.gov/protein/WP_015368897.1/">WP_015368897.1</a>	MULTISPECIES: acetolactate synthase 2 small subunit [Klebsiella]	PF13710.8;PF13291.8	ACT_5;ACT_4	ACT domain;ACT domain	<a target="_blank" href="https://www.ncbi.nlm.nih.gov/protein/sp|P0ADG2|ILVM_ECOL6;/">sp|P0ADG2|ILVM_ECOL6;</a>	Acetolactate synthase isozyme 2 small subunit OS=Escherichia coli O6:H1;	COG3978	E:Amino acid transport and metabolism	GO:0003984	MF:acetolactate synthase activity;	K11258	ilvM	map00660;map00290;map00770;map00650	C5-Branched dibasic acid metabolism;Valine, leucine and isoleucine biosynthesis;Pantothenate and CoA biosynthesis;Butanoate metabolism
FPV33_RS00120	Cluster 2	dsdA	D-serine ammonia-lyase	0.451	-1.14755	2.15302e-06	9.03472e-06	yes	down	ref_gene	mRNA	<a target="_blank" href="https://www.ncbi.nlm.nih.gov/protein/WP_063446787.1/">WP_063446787.1</a>	D-serine ammonia-lyase [Klebsiella aerogenes]	PF00291.27	PALP	Pyridoxal-phosphate dependent enzyme	<a target="_blank" href="https://www.ncbi.nlm.nih.gov/protein/sp|A7ZPH2|SDHD_ECO24;/">sp|A7ZPH2|SDHD_ECO24;</a>	D-serine dehydratase OS=Escherichia coli O139:H28;	COG3048	E:Amino acid transport and metabolism	------	------	K01753	dsdA	map00260	Glycine, serine and threonine metabolism
FPV33_RS00355	Cluster 2	FPV33_RS00355	NAD(P)-dependent alcohol dehydrogenase	0.421	-1.24816	2.17337e-06	9.09617e-06	yes	down	ref_gene	mRNA	<a target="_blank" href="https://www.ncbi.nlm.nih.gov/protein/WP_032709443.1/">WP_032709443.1</a>	NAD(P)-dependent alcohol dehydrogenase [Klebsiella aerogenes]	PF08240.14;PF00107.28;PF01262.23;PF13602.8;PF02826.21;PF00148.21	ADH_N;ADH_zinc_N;AlaDh_PNT_C;ADH_zinc_N_2;2-Hacid_dh_C;Oxidored_nitro	Alcohol dehydrogenase GroES-like domain;Zinc-binding dehydrogenase;Alanine dehydrogenase/PNT, C-terminal domain;Zinc-binding dehydrogenase;D-isomer specific 2-hydroxyacid dehydrogenase, NAD binding domain;Nitrogenase component 1 type Oxidoreductase	<a target="_blank" href="https://www.ncbi.nlm.nih.gov/protein/sp|P75691|YAHK_ECOLI;/">sp|P75691|YAHK_ECOLI;</a>	Aldehyde reductase YahK OS=Escherichia coli;	COG1064	G:Carbohydrate transport and metabolism	GO:0008270;GO:0016491	MF:zinc ion binding;MF:oxidoreductase activity;	K13979	yahK	map00010;map00561;map00620	Glycolysis / Gluconeogenesis;Glycerolipid metabolism;Pyruvate metabolism
FPV33_RS22895	Cluster 2	frdD	fumarate reductase subunit FrdD	0.363	-1.46153	2.36113e-06	9.83732e-06	yes	down	ref_gene	mRNA	<a target="_blank" href="https://www.ncbi.nlm.nih.gov/protein/WP_015368650.1/">WP_015368650.1</a>	MULTISPECIES: fumarate reductase subunit FrdD [Klebsiella]	PF02313.19	Fumarate_red_D	Fumarate reductase subunit D	<a target="_blank" href="https://www.ncbi.nlm.nih.gov/protein/sp|B5Y349|FRDD_KLEP3;/">sp|B5Y349|FRDD_KLEP3;</a>	Fumarate reductase subunit D OS=Klebsiella pneumoniae;	COG3080	C:Energy production and conversion	GO:0006106;GO:0016021;GO:0045284;GO:0000104	BP:fumarate metabolic process;CC:integral component of membrane;CC:plasma membrane fumarate reductase complex;MF:succinate dehydrogenase activity;	K00247	frdD	map00650;map00720;map00620;map02020;map00020;map00190	Citrate cycle (TCA cycle);Oxidative phosphorylation
FPV33_RS06835	Cluster 2	FPV33_RS06835	MipA/OmpV family protein	0.435	-1.19999	2.44352e-06	1.01531e-05	yes	down	ref_gene	mRNA	<a target="_blank" href="https://www.ncbi.nlm.nih.gov/protein/KDF22493.1/">KDF22493.1</a>	hypothetical protein AF48_02628 [Klebsiella aerogenes MGH 62]	PF06629.14	MipA	MltA-interacting protein MipA	<a target="_blank" href="https://www.ncbi.nlm.nih.gov/protein/sp|P0A908|MIPA_ECOLI;/">sp|P0A908|MIPA_ECOLI;</a>	MltA-interacting protein OS=Escherichia coli;	COG3713	M:Cell wall/membrane/envelope biogenesis	------	------	K07274	mipA	------	------
FPV33_RS11795	Cluster 2	FPV33_RS11795	glutathione S-transferase	0.395	-1.34131	2.7445e-06	1.12917e-05	yes	down	ref_gene	mRNA	<a target="_blank" href="https://www.ncbi.nlm.nih.gov/protein/WP_063446727.1/">WP_063446727.1</a>	glutathione S-transferase [Klebsiella aerogenes]	PF13409.8;PF13417.8;PF02798.22;PF13410.8	GST_N_2;GST_N_3;GST_N;GST_C_2	Glutathione S-transferase, N-terminal domain;Glutathione S-transferase, N-terminal domain;Glutathione S-transferase, N-terminal domain;Glutathione S-transferase, C-terminal domain	<a target="_blank" href="https://www.ncbi.nlm.nih.gov/protein/sp|P76117|YNCG_ECOLI;/">sp|P76117|YNCG_ECOLI;</a>	Uncharacterized GST-like protein YncG OS=Escherichia coli;	COG0625	O:Posttranslational modification, protein turnover, chaperones	GO:0006749;GO:0016740;GO:0004364	BP:glutathione metabolic process;MF:transferase activity;MF:glutathione transferase activity;	K11208	yncG	------	------
FPV33_RS09415	Cluster 2	pabB	aminodeoxychorismate synthase component 1	0.438	-1.19192	3.12325e-06	1.27362e-05	yes	down	ref_gene	mRNA	<a target="_blank" href="https://www.ncbi.nlm.nih.gov/protein/WP_047079645.1/">WP_047079645.1</a>	aminodeoxychorismate synthase component 1 [Klebsiella aerogenes]	PF00425.20;PF04715.15	Chorismate_bind;Anth_synt_I_N	chorismate binding enzyme;Anthranilate synthase component I, N terminal region	<a target="_blank" href="https://www.ncbi.nlm.nih.gov/protein/sp|P12679|PABB_KLEAE;/">sp|P12679|PABB_KLEAE;</a>	Aminodeoxychorismate synthase component 1 OS=Klebsiella aerogenes OX=548 GN=pabB PE=3 SV=1;	COG0147;COG0147	E:Amino acid transport and metabolism;H:Coenzyme transport and metabolism	------	------	K01665	pabB	map00790	Folate biosynthesis
FPV33_RS07075	Cluster 2	yfcF	glutathione transferase	0.479	-1.06085	3.35133e-06	1.36181e-05	yes	down	ref_gene	mRNA	<a target="_blank" href="https://www.ncbi.nlm.nih.gov/protein/WP_063446138.1/">WP_063446138.1</a>	glutathione transferase [Klebsiella aerogenes]	PF14834.8;PF13417.8;PF02798.22;PF13409.8	GST_C_4;GST_N_3;GST_N;GST_N_2	Glutathione S-transferase, C-terminal domain;Glutathione S-transferase, N-terminal domain;Glutathione S-transferase, N-terminal domain;Glutathione S-transferase, N-terminal domain	<a target="_blank" href="https://www.ncbi.nlm.nih.gov/protein/sp|P77544|YFCF_ECOLI;/">sp|P77544|YFCF_ECOLI;</a>	Glutathione S-transferase YfcF OS=Escherichia coli;	COG0625	O:Posttranslational modification, protein turnover, chaperones	GO:0006749;GO:0016740;GO:0004364	BP:glutathione metabolic process;MF:transferase activity;MF:glutathione transferase activity;	K00799	gst	map05207;map00480;map05204;map00983;map00982;map00980;map05200;map05208;map05418;map05225;map04212;map01524	Chemical carcinogenesis - receptor activation;Glutathione metabolism;Chemical carcinogenesis - DNA adducts;Drug metabolism - other enzymes;Drug metabolism - cytochrome P450;Metabolism of xenobiotics by cytochrome P450;Pathways in cancer;Chemical carcinogenesis - reactive oxygen species;Fluid shear stress and atherosclerosis;Hepatocellular carcinoma;Longevity regulating pathway - worm;Platinum dru…
FPV33_RS11165	Cluster 2	FPV33_RS11165	YdbL family protein	0.432	-1.21212	4.167e-06	1.66825e-05	yes	down	ref_gene	mRNA	<a target="_blank" href="https://www.ncbi.nlm.nih.gov/protein/WP_015366327.1/">WP_015366327.1</a>	YdbL family protein [Klebsiella aerogenes]	PF07027.14	DUF1318	Protein of unknown function	<a target="_blank" href="https://www.ncbi.nlm.nih.gov/protein/sp|P76076|YDBL_ECOLI;/">sp|P76076|YDBL_ECOLI;</a>	Uncharacterized protein YdbL OS=Escherichia coli;	COG3784	S:Function unknown	------	------	K09978	------	------	------
FPV33_RS09930	Cluster 2	ansA	asparaginase	0.483	-1.05065	4.35651e-06	1.73958e-05	yes	down	ref_gene	mRNA	<a target="_blank" href="https://www.ncbi.nlm.nih.gov/protein/WP_015366152.1/">WP_015366152.1</a>	asparaginase [Klebsiella aerogenes]	PF00710.22;PF17763.3	Asparaginase;Asparaginase_C	Asparaginase, N-terminal;Glutaminase/Asparaginase C-terminal domain	<a target="_blank" href="https://www.ncbi.nlm.nih.gov/protein/sp|P0A963|ASPG1_ECO57;/">sp|P0A963|ASPG1_ECO57;</a>	L-asparaginase 1 OS=Escherichia coli O157:H7 OX=83334 GN=ansA PE=3 SV=1;	COG0252;COG0252	J:Translation, ribosomal structure and biogenesis;E:Amino acid transport and metabolism	GO:0006520;GO:0004067	BP:cellular amino acid metabolic process;MF:asparaginase activity;	K01424	ansA	map00460;map00250	Cyanoamino acid metabolism;Alanine, aspartate and glutamate metabolism
FPV33_RS06455	Cluster 2	FPV33_RS06455	6-phospho-beta-glucosidase	0.467	-1.09821	5.02467e-06	1.98403e-05	yes	down	ref_gene	mRNA	<a target="_blank" href="https://www.ncbi.nlm.nih.gov/protein/WP_063446605.1/">WP_063446605.1</a>	6-phospho-beta-glucosidase [Klebsiella aerogenes]	PF00232.20	Glyco_hydro_1	Glycosyl hydrolase family 1	<a target="_blank" href="https://www.ncbi.nlm.nih.gov/protein/sp|Q46829|BGLA_ECOLI;/">sp|Q46829|BGLA_ECOLI;</a>	6-phospho-beta-glucosidase BglA OS=Escherichia coli;	COG2723	G:Carbohydrate transport and metabolism	GO:0005975;GO:0103047;GO:0008706	BP:carbohydrate metabolic process;MF:methyl beta-D-glucoside 6-phosphate glucohydrolase activity;MF:6-phospho-beta-glucosidase activity;	K01223	bglA	map00010;map00500	Glycolysis / Gluconeogenesis;Starch and sucrose metabolism
FPV33_RS18755	Cluster 2	mnmH	tRNA 2-selenouridine(34) synthase MnmH	0.423	-1.24001	5.75882e-06	2.24887e-05	yes	down	ref_gene	mRNA	<a target="_blank" href="https://www.ncbi.nlm.nih.gov/protein/WP_063446360.1/">WP_063446360.1</a>	tRNA 2-selenouridine(34) synthase MnmH [Klebsiella aerogenes]	PF00581.22	Rhodanese	Rhodanese-like domain	<a target="_blank" href="https://www.ncbi.nlm.nih.gov/protein/sp|B4TMJ2|SELU_SALSV;/">sp|B4TMJ2|SELU_SALSV;</a>	tRNA 2-selenouridine synthase OS=Salmonella schwarzengrund;	COG2603	J:Translation, ribosomal structure and biogenesis	------	------	K06917	selU	------	------
FPV33_RS14235	Cluster 2	FPV33_RS14235	VOC family protein	0.492	-1.02225	6.60596e-06	2.55586e-05	yes	down	ref_gene	mRNA	<a target="_blank" href="https://www.ncbi.nlm.nih.gov/protein/WP_015366948.1/">WP_015366948.1</a>	VOC family protein [Klebsiella aerogenes]	PF00903.27	Glyoxalase	Glyoxalase/Bleomycin resistance protein/Dioxygenase superfamily	------	------	COG0346	Q:Secondary metabolites biosynthesis, transport and catabolism	GO:0016829;GO:0051213	MF:lyase activity;MF:dioxygenase activity;	------	------	------	------
FPV33_RS03880	Cluster 2	FPV33_RS03880	LuxR C-terminal-related transcriptional regulator	0.484	-1.0467	7.36942e-06	2.83458e-05	yes	down	ref_gene	mRNA	<a target="_blank" href="https://www.ncbi.nlm.nih.gov/protein/WP_015369732.1/">WP_015369732.1</a>	transcriptional regulator CsgD [Klebsiella aerogenes]	PF00196.21	GerE	Bacterial regulatory proteins, luxR family	<a target="_blank" href="https://www.ncbi.nlm.nih.gov/protein/sp|P52106|CSGD_ECOLI;/">sp|P52106|CSGD_ECOLI;</a>	CsgBAC operon transcriptional regulatory protein OS=Escherichia coli;	COG2197;COG2197	T:Signal transduction mechanisms;K:Transcription	GO:0006355;GO:0003677	BP:regulation of transcription, DNA-templated;MF:DNA binding;	K04333	csgD	map02026	Biofilm formation - Escherichia coli
FPV33_RS14025	Cluster 2	arcC	carbamate kinase	0.389	-1.36087	9.30844e-06	3.53905e-05	yes	down	ref_gene	mRNA	<a target="_blank" href="https://www.ncbi.nlm.nih.gov/protein/WP_015366905.1/">WP_015366905.1</a>	carbamate kinase [Klebsiella aerogenes]	PF00696.30	AA_kinase	Amino acid kinase family	<a target="_blank" href="https://www.ncbi.nlm.nih.gov/protein/sp|Q46807|ARCL_ECOLI;/">sp|Q46807|ARCL_ECOLI;</a>	Carbamate kinase-like protein YqeA OS=Escherichia coli;	COG0549	E:Amino acid transport and metabolism	GO:0006525;GO:0008804	BP:arginine metabolic process;MF:carbamate kinase activity;	K00926	arcC	map00220;map00910;map00230	Arginine biosynthesis;Nitrogen metabolism;Purine metabolism
FPV33_RS00945	Cluster 2	ghrB	glyoxylate/hydroxypyruvate reductase GhrB	0.475	-1.07422	9.77972e-06	3.706e-05	yes	down	ref_gene	mRNA	<a target="_blank" href="https://www.ncbi.nlm.nih.gov/protein/WP_047079865.1/">WP_047079865.1</a>	glyoxylate/hydroxypyruvate reductase GhrB [Klebsiella aerogenes]	PF02826.21;PF00389.32;PF03446.17	2-Hacid_dh_C;2-Hacid_dh;NAD_binding_2	D-isomer specific 2-hydroxyacid dehydrogenase, NAD binding domain;D-isomer specific 2-hydroxyacid dehydrogenase, catalytic domain;NAD binding domain of 6-phosphogluconate dehydrogenase	<a target="_blank" href="https://www.ncbi.nlm.nih.gov/protein/sp|B5XMZ4|GHRB_KLEP3;/">sp|B5XMZ4|GHRB_KLEP3;</a>	Glyoxylate/hydroxypyruvate reductase B OS=Klebsiella pneumoniae;	COG1052;COG1052;COG1052	C:Energy production and conversion;H:Coenzyme transport and metabolism;R:General function prediction only	GO:0005737;GO:0005886;GO:0016618;GO:0051287;GO:0030267;GO:0008465	CC:cytoplasm;CC:plasma membrane;MF:hydroxypyruvate reductase activity;MF:NAD binding;MF:glyoxylate reductas;MF:glycerate dehydrogenase activity;	K00090	ghrB	map00630;map00030;map00260;map00620	Glyoxylate and dicarboxylate metabolism;Pentose phosphate pathway;Glycine, serine and threonine metabolism;Pyruvate metabolism
FPV33_RS24680	Cluster 2	FPV33_RS24680	amidohydrolase family protein	0.481	-1.05493	1.06935e-05	4.02579e-05	yes	down	ref_gene	mRNA	<a target="_blank" href="https://www.ncbi.nlm.nih.gov/protein/WP_063445772.1/">WP_063445772.1</a>	amidohydrolase family protein [Klebsiella aerogenes]	PF04909.16	Amidohydro_2	Amidohydrolase	<a target="_blank" href="https://www.ncbi.nlm.nih.gov/protein/sp|P80402|DBD23_ASPOR;/">sp|P80402|DBD23_ASPOR;</a>	2,3-dihydroxybenzoate decarboxylase OS=Aspergillus oryzae;	COG2159	G:Carbohydrate transport and metabolism	GO:0001760;GO:0016787;GO:0016831	MF:aminocarboxymuconate-semialdehyde decarboxylase activity;MF:hydrolase activity;MF:carboxy-lyase activity;	K20941	graF	map00362	Benzoate degradation
FPV33_RS00475	Cluster 2	FPV33_RS00475	aquaporin	0.458	-1.12511	1.21507e-05	4.52631e-05	yes	down	ref_gene	mRNA	<a target="_blank" href="https://www.ncbi.nlm.nih.gov/protein/WP_015369132.1/">WP_015369132.1</a>	MULTISPECIES: aquaporin [Klebsiella]	PF00230.22	MIP	Major intrinsic protein	<a target="_blank" href="https://www.ncbi.nlm.nih.gov/protein/sp|P31140|GLPF_SHIFL;/">sp|P31140|GLPF_SHIFL;</a>	Glycerol uptake facilitator protein OS=Shigella flexneri OX=623 GN=glpF PE=3 SV=2;	COG0580	G:Carbohydrate transport and metabolism	GO:0016021;GO:0015267	CC:integral component of membrane;MF:channel activity;	K02440	------	------	------
FPV33_RS05675	Cluster 2	FPV33_RS05675	ABC transporter ATP-binding protein	0.465	-1.10442	2.77247e-05	9.82735e-05	yes	down	ref_gene	mRNA	<a target="_blank" href="https://www.ncbi.nlm.nih.gov/protein/WP_063446079.1/">WP_063446079.1</a>	ABC transporter ATP-binding protein [Klebsiella aerogenes]	PF00005.29;PF08352.14;PF13304.8;PF02463.21	ABC_tran;oligo_HPY;AAA_21;SMC_N	ABC transporter;Oligopeptide/dipeptide transporter, C-terminal region;AAA domain, putative AbiEii toxin, Type IV TA system;RecF/RecN/SMC N terminal domain	<a target="_blank" href="https://www.ncbi.nlm.nih.gov/protein/sp|P77268|DDPD_ECOLI;/">sp|P77268|DDPD_ECOLI;</a>	Probable D,D-dipeptide transport ATP-binding protein DdpD OS=Escherichia coli;	COG0444;COG0444	E:Amino acid transport and metabolism;P:Inorganic ion transport and metabolism	------	------	K02031	ddpD	map02024	Quorum sensing
FPV33_RS07820	Cluster 2	nfo	deoxyribonuclease IV	0.432	-1.2124	2.99629e-05	0.000105396	yes	down	ref_gene	mRNA	<a target="_blank" href="https://www.ncbi.nlm.nih.gov/protein/WP_063445866.1/">WP_063445866.1</a>	deoxyribonuclease IV [Klebsiella aerogenes]	PF01261.26	AP_endonuc_2	Xylose isomerase-like TIM barrel	<a target="_blank" href="https://www.ncbi.nlm.nih.gov/protein/sp|A6TBP4|END4_KLEP7;/">sp|A6TBP4|END4_KLEP7;</a>	Probable endonuclease 4 OS=Klebsiella pneumoniae subsp. pneumoniae;	COG0648	L:Replication, recombination and repair	GO:0006281;GO:0008833;GO:0008270;GO:0003677	BP:DNA repair;MF:deoxyribonuclease I;MF:zinc ion binding;MF:DNA binding;	K01151	nfo	map03410	Base excision repair
FPV33_RS00165	Cluster 2	ilvN	acetolactate synthase small subunit	0.431	-1.21363	3.27104e-05	0.00011368	yes	down	ref_gene	mRNA	<a target="_blank" href="https://www.ncbi.nlm.nih.gov/protein/WP_016162014.1/">WP_016162014.1</a>	MULTISPECIES: acetolactate synthase small subunit [Klebsiella]	PF13710.8;PF01842.27;PF13291.8	ACT_5;ACT;ACT_4	ACT domain;ACT domain;ACT domain	<a target="_blank" href="https://www.ncbi.nlm.nih.gov/protein/sp|P0ADG0|ILVN_ECO57;/">sp|P0ADG0|ILVN_ECO57;</a>	Acetolactate synthase isozyme 1 small subunit OS=Escherichia coli O157:H7 OX=83334 GN=ilvN PE=3 SV=1;	COG0440	E:Amino acid transport and metabolism	GO:0009097;GO:0009099;GO:1990610;GO:0003984	BP:isoleucine biosynthetic process;BP:valine biosynthetic process;MF:acetolactate synthase regulator activity;MF:acetolactate synthase activity;	K01653	ilvH	map00660;map00290;map00770;map00650	C5-Branched dibasic acid metabolism;Valine, leucine and isoleucine biosynthesis;Pantothenate and CoA biosynthesis;Butanoate metabolism
FPV33_RS00155	Cluster 2	ivbL	ilvB operon leader peptide IvbL	0.345	-1.53562	4.18813e-05	0.000142955	yes	down	ref_gene	mRNA	------	------	PF08049.13	IlvB_leader	IlvB leader peptide	------	------	------	------	------	------	------	------	------	------
FPV33_RS18665	Cluster 2	FPV33_RS18665	alpha/beta hydrolase	0.489	-1.03084	5.043e-05	0.000170869	yes	down	ref_gene	mRNA	<a target="_blank" href="https://www.ncbi.nlm.nih.gov/protein/WP_015367864.1/">WP_015367864.1</a>	alpha/beta hydrolase [Klebsiella aerogenes]	PF00561.22;PF12146.10;PF12697.9;PF00326.23;PF01738.20;PF08386.12	Abhydrolase_1;Hydrolase_4;Abhydrolase_6;Peptidase_S9;DLH;Abhydrolase_4	alpha/beta hydrolase fold;Serine aminopeptidase, S33;Alpha/beta hydrolase family;Prolyl oligopeptidase family;Dienelactone hydrolase family;TAP-like protein	<a target="_blank" href="https://www.ncbi.nlm.nih.gov/protein/sp|P25026|PRXC_BURPY;/">sp|P25026|PRXC_BURPY;</a>	Non-heme chloroperoxidase OS=Burkholderia pyrrocinia OX=60550 GN=cpo PE=1 SV=3;	COG0596;COG0596	H:Coenzyme transport and metabolism;R:General function prediction only	GO:0016787	MF:hydrolase activity;	K00433	cpo	------	------
FPV33_RS23395	Cluster 2	FPV33_RS23395	MmcQ/YjbR family DNA-binding protein	0.465	-1.10319	5.30565e-05	0.000178978	yes	down	ref_gene	mRNA	<a target="_blank" href="https://www.ncbi.nlm.nih.gov/protein/WP_020079872.1/">WP_020079872.1</a>	MULTISPECIES: MmcQ/YjbR family DNA-binding protein [Klebsiella]	PF04237.15	YjbR	YjbR	<a target="_blank" href="https://www.ncbi.nlm.nih.gov/protein/sp|P0AF51|YJBR_ECO57;/">sp|P0AF51|YJBR_ECO57;</a>	Uncharacterized protein YjbR OS=Escherichia coli O157:H7 OX=83334 GN=yjbR PE=4 SV=1;	COG2315	K:Transcription	GO:0003677	MF:DNA binding;	------	------	------	------
FPV33_RS04780	Cluster 2	FPV33_RS04780	YgdI/YgdR family lipoprotein	0.419	-1.25562	5.93928e-05	0.000199186	yes	down	ref_gene	mRNA	<a target="_blank" href="https://www.ncbi.nlm.nih.gov/protein/BDA53293.1/">BDA53293.1</a>	hypothetical protein NUITMVR1_09520 [Raoultella ornithinolytica]	PF06004.14	DUF903	Bacterial protein of unknown function	<a target="_blank" href="https://www.ncbi.nlm.nih.gov/protein/sp|P65296|YGDR_ECO57;/">sp|P65296|YGDR_ECO57;</a>	Uncharacterized lipoprotein YgdR OS=Escherichia coli O157:H7 OX=83334 GN=ygdR PE=3 SV=1;	------	------	GO:0005886	CC:plasma membrane;	------	------	------	------
FPV33_RS24090	Cluster 2	rhaR	HTH-type transcriptional activator RhaR	0.427	-1.22798	7.87692e-05	0.000258709	yes	down	ref_gene	mRNA	<a target="_blank" href="https://www.ncbi.nlm.nih.gov/protein/WP_074167428.1/">WP_074167428.1</a>	HTH-type transcriptional activator RhaR [Klebsiella aerogenes]	PF12833.9;PF02311.21;PF00165.25;PF07883.13	HTH_18;AraC_binding;HTH_AraC;Cupin_2	Helix-turn-helix domain;AraC-like ligand binding domain;Bacterial regulatory helix-turn-helix proteins, AraC family;Cupin domain	<a target="_blank" href="https://www.ncbi.nlm.nih.gov/protein/sp|A6TGB0|RHAR_KLEP7;/">sp|A6TGB0|RHAR_KLEP7;</a>	HTH-type transcriptional activator RhaR OS=Klebsiella pneumoniae subsp. pneumoniae;	COG1917	R:General function prediction only	------	------	K02854	rhaR	------	------
FPV33_RS00260	Cluster 2	FPV33_RS00260	hypothetical protein	0.419	-1.25406	9.12721e-05	0.000295768	yes	down	ref_gene	mRNA	<a target="_blank" href="https://www.ncbi.nlm.nih.gov/protein/WP_161798758.1/">WP_161798758.1</a>	hypothetical protein [Klebsiella aerogenes]	------	------	------	<a target="_blank" href="https://www.ncbi.nlm.nih.gov/protein/sp|Q57I62|YICS_SALCH;/">sp|Q57I62|YICS_SALCH;</a>	Uncharacterized protein YicS OS=Salmonella choleraesuis;	------	------	------	------	------	------	------	------
FPV33_RS11235	Cluster 2	paaI	hydroxyphenylacetyl-CoA thioesterase PaaI	0.337	-1.57113	0.000111284	0.000357849	yes	down	ref_gene	mRNA	<a target="_blank" href="https://www.ncbi.nlm.nih.gov/protein/WP_015366341.1/">WP_015366341.1</a>	MULTISPECIES: hydroxyphenylacetyl-CoA thioesterase PaaI [Klebsiella]	PF03061.24;PF14539.8	4HBT;DUF4442	Thioesterase superfamily;Domain of unknown function	<a target="_blank" href="https://www.ncbi.nlm.nih.gov/protein/sp|P76084|PAAI_ECOLI;/">sp|P76084|PAAI_ECOLI;</a>	Acyl-coenzyme A thioesterase PaaI OS=Escherichia coli;	COG2050	Q:Secondary metabolites biosynthesis, transport and catabolism	GO:0016790	MF:thiolester hydrolase activity;	K02614	paaI	map00360	Phenylalanine metabolism
FPV33_RS11915	Cluster 2	benC	benzoate 1%2C2-dioxygenase electron transfer component BenC	0.452	-1.1443	0.000115102	0.00036868	yes	down	ref_gene	mRNA	<a target="_blank" href="https://www.ncbi.nlm.nih.gov/protein/WP_063446717.1/">WP_063446717.1</a>	ring-hydroxylating dioxygenase ferredoxin reductase family protein [Klebsiella aerogenes]	PF00175.23;PF00111.29;PF00970.26	NAD_binding_1;Fer2;FAD_binding_6	Oxidoreductase NAD-binding domain;2Fe-2S iron-sulfur cluster binding domain;Oxidoreductase FAD-binding domain	<a target="_blank" href="https://www.ncbi.nlm.nih.gov/protein/sp|P23101|XYLZ_PSEPU;/">sp|P23101|XYLZ_PSEPU;</a>	Toluate 1,2-dioxygenase electron transfer component OS=Pseudomonas putida OX=303 GN=xylZ PE=3 SV=1;	COG0633	C:Energy production and conversion	------	------	K05784	benC-xylZ	map00362;map00622;map00364	Benzoate degradation;Xylene degradation;Fluorobenzoate degradation
FPV33_RS03970	Cluster 2	FPV33_RS03970	aromatic ring-hydroxylating dioxygenase subunit alpha	0.498	-1.00679	0.000160298	0.000500783	yes	down	ref_gene	mRNA	<a target="_blank" href="https://www.ncbi.nlm.nih.gov/protein/WP_032413044.1/">WP_032413044.1</a>	MULTISPECIES: aromatic ring-hydroxylating dioxygenase subunit alpha [Klebsiella]	PF19112.2;PF00355.28	VanA_C;Rieske	Vanillate O-demethylase oxygenase C-terminal domain;Rieske [2Fe-2S] domain	<a target="_blank" href="https://www.ncbi.nlm.nih.gov/protein/sp|Q9SK50|TIC55_ARATH;/">sp|Q9SK50|TIC55_ARATH;</a>	Protein TIC 55, chloroplastic OS=Arabidopsis thaliana OX=3702 GN=TIC55 PE=1 SV=1;	COG4638;COG4638	P:Inorganic ion transport and metabolism;R:General function prediction only	GO:0046872;GO:0051537;GO:0051213	MF:metal ion binding;MF:2 iron, 2 sulfur cluster binding;MF:dioxygenase activity;	------	------	------	------
FPV33_RS05090	Cluster 2	FPV33_RS05090	DUF3561 family protein	0.473	-1.08129	0.000165257	0.000515924	yes	down	ref_gene	mRNA	<a target="_blank" href="https://www.ncbi.nlm.nih.gov/protein/WP_015369982.1/">WP_015369982.1</a>	DUF3561 family protein [Klebsiella aerogenes]	PF12084.10	DUF3561	Protein of unknown function	<a target="_blank" href="https://www.ncbi.nlm.nih.gov/protein/sp|P46141|YGBE_ECOLI;/">sp|P46141|YGBE_ECOLI;</a>	Inner membrane protein YgbE OS=Escherichia coli;	------	------	GO:0016021	CC:integral component of membrane;	------	------	------	------
FPV33_RS22490	Cluster 2	FPV33_RS22490	DUF4311 domain-containing protein	0.429	-1.22095	0.000176878	0.000548489	yes	down	ref_gene	mRNA	<a target="_blank" href="https://www.ncbi.nlm.nih.gov/protein/WP_015368574.1/">WP_015368574.1</a>	MULTISPECIES: DUF4311 domain-containing protein [Klebsiella]	PF14188.8	DUF4311	Domain of unknown function	------	------	------	------	GO:0016021	CC:integral component of membrane;	------	------	------	------
FPV33_RS22500	Cluster 2	FPV33_RS22500	SFCGS family glycine-rich protein	0.34	-1.55668	0.000232195	0.000710932	yes	down	ref_gene	mRNA	<a target="_blank" href="https://www.ncbi.nlm.nih.gov/protein/WP_015368576.1/">WP_015368576.1</a>	MULTISPECIES: hypothetical protein [Klebsiella]	PF14272.8	Gly_rich_SFCGS	Glycine-rich SFCGS	------	------	------	------	------	------	------	------	------	------
FPV33_RS21885	Cluster 2	FPV33_RS21885	PTS system mannose/fructose/N-acetylgalactosamine-transporter subunit IIB	0.291	-1.78007	0.000261043	0.000795035	yes	down	ref_gene	mRNA	<a target="_blank" href="https://www.ncbi.nlm.nih.gov/protein/WP_063446278.1/">WP_063446278.1</a>	PTS system mannose/fructose/N-acetylgalactosamine-transporter subunit IIB [Klebsiella aerogenes]	PF03830.17	PTSIIB_sorb	PTS system sorbose subfamily IIB component	<a target="_blank" href="https://www.ncbi.nlm.nih.gov/protein/sp|P26380|PTFB_BACSU;/">sp|P26380|PTFB_BACSU;</a>	PTS system fructose-specific EIIB component OS=Bacillus subtilis;	COG3444	G:Carbohydrate transport and metabolism	GO:0009401;GO:0005737;GO:0103111;GO:0008982;GO:0016301	BP:phosphoenolpyruvate-dependent sugar phosphotransferase system;CC:cytoplasm;MF:D-glucosamine PTS permease activity;MF:protein-;MF:kinase activity;	K17465	dgaB	map02060;map00030	Phosphotransferase system (PTS);Pentose phosphate pathway
FPV33_RS24890	Cluster 2	atpE	F0F1 ATP synthase subunit C	0.44	-1.18403	0.000408312	0.00118943	yes	down	ref_gene	mRNA	<a target="_blank" href="https://www.ncbi.nlm.nih.gov/protein/WP_108900914.1/">WP_108900914.1</a>	MULTISPECIES: F0F1 ATP synthase subunit C [Enterobacterales]	PF00137.23	ATP-synt_C	ATP synthase subunit C	<a target="_blank" href="https://www.ncbi.nlm.nih.gov/protein/sp|A8ACP3|ATPL_CITK8;/">sp|A8ACP3|ATPL_CITK8;</a>	ATP synthase subunit c OS=Citrobacter koseri;	COG0636	C:Energy production and conversion	GO:0015986;GO:0045263;GO:0016021;GO:0005886;GO:0016787;GO:0046933;GO:0008289;GO:0046961	BP:ATP synthesis coupled proton transport;CC:proton-transporting ATP synthase complex, coupling factor;CC:integral component of membrane;CC:plasma membrane;MF:hydrolase activity;MF:proton-transporting ATP synthase activity, rotational mechanism;MF:lipid binding;MF:proton-transporting ATPase activity, rotational mechanism;	K02110	atpE	map00195;map00190	Photosynthesis;Oxidative phosphorylation
FPV33_RS04385	Cluster 2	FPV33_RS04385	cytochrome b/b6 domain-containing protein	0.46	-1.12037	0.000449953	0.0012983	yes	down	ref_gene	mRNA	<a target="_blank" href="https://www.ncbi.nlm.nih.gov/protein/WP_063445940.1/">WP_063445940.1</a>	cytochrome b/b6 domain-containing protein [Klebsiella aerogenes]	PF01292.22	Ni_hydr_CYTB	Prokaryotic cytochrome b561	<a target="_blank" href="https://www.ncbi.nlm.nih.gov/protein/sp|P75925|C56I_ECOLI;/">sp|P75925|C56I_ECOLI;</a>	Cytochrome b561 homolog 2 OS=Escherichia coli;	COG3038	C:Energy production and conversion	------	------	------	------	------	------
FPV33_RS21085	Cluster 2	FPV33_RS21085	oxaloacetate decarboxylase subunit gamma	0.186	-2.4289	0.000555821	0.00156363	yes	down	ref_gene	mRNA	<a target="_blank" href="https://www.ncbi.nlm.nih.gov/protein/WP_045386005.1/">WP_045386005.1</a>	oxaloacetate decarboxylase subunit gamma [Klebsiella aerogenes]	PF04277.15	OAD_gamma	Oxaloacetate decarboxylase, gamma chain	<a target="_blank" href="https://www.ncbi.nlm.nih.gov/protein/sp|P13155|OADG_KLEPN;/">sp|P13155|OADG_KLEPN;</a>	Oxaloacetate decarboxylase gamma chain OS=Klebsiella pneumoniae OX=573 GN=oadG PE=1 SV=1;	COG3630	C:Energy production and conversion	GO:0036376;GO:0016021;GO:0005886;GO:0015451;GO:0015081;GO:0008948	BP:sodium ion export from cell;CC:integral component of membrane;CC:plasma membrane;MF:decarboxylation-driven active transmembrane transporter activity;MF:sodium ion transmembrane transporter activity;MF:oxaloacetate decarboxylase activity;	K01573	oadG	map00620	Pyruvate metabolism
FPV33_RS19210	Cluster 2	FPV33_RS19210	ACP S-malonyltransferase	0.475	-1.07524	0.000822535	0.0022494	yes	down	ref_gene	mRNA	<a target="_blank" href="https://www.ncbi.nlm.nih.gov/protein/WP_143830334.1/">WP_143830334.1</a>	ACP S-malonyltransferase [Klebsiella aerogenes]	PF00698.23	Acyl_transf_1	Acyl transferase domain	<a target="_blank" href="https://www.ncbi.nlm.nih.gov/protein/sp|Q9R9J2|FENF_BACIU;/">sp|Q9R9J2|FENF_BACIU;</a>	Malonyl CoA-acyl carrier protein transacylase OS=Bacillus subtilis OX=1423 GN=fenF PE=1 SV=1;	COG0331	I:Lipid transport and metabolism	------	------	K00645	fabD	map00061;map00333	Fatty acid biosynthesis;Prodigiosin biosynthesis
FPV33_RS03960	Cluster 2	FPV33_RS03960	non-heme iron oxygenase ferredoxin subunit	0.155	-2.69101	0.000850563	0.00232467	yes	down	ref_gene	mRNA	<a target="_blank" href="https://www.ncbi.nlm.nih.gov/protein/AGT22653.1/">AGT22653.1</a>	naphthalene 1,2-dioxygenase system ferredoxin component [Klebsiella pneumoniae JM45]	PF00355.28;PF13806.8	Rieske;Rieske_2	Rieske [2Fe-2S] domain;Rieske-like [2Fe-2S] domain	<a target="_blank" href="https://www.ncbi.nlm.nih.gov/protein/sp|Q51493|NDOA_PSEAI;/">sp|Q51493|NDOA_PSEAI;</a>	Naphthalene 1,2-dioxygenase system, ferredoxin component OS=Pseudomonas aeruginosa OX=287 GN=ndoA PE=3 SV=3;	COG2146;COG2146	P:Inorganic ion transport and metabolism;Q:Secondary metabolites biosynthesis, transport and catabolism	GO:0046872;GO:0051213;GO:0051537	MF:metal ion binding;MF:dioxygenase activity;MF:2 iron, 2 sulfur cluster binding;	------	------	------	------
FPV33_RS01265	Cluster 2	FPV33_RS01265	nickel import ATP-binding protein NikD	0.42	-1.25292	0.000911698	0.00248146	yes	down	ref_gene	mRNA	<a target="_blank" href="https://www.ncbi.nlm.nih.gov/protein/WP_032715258.1/">WP_032715258.1</a>	nickel import ATP-binding protein NikD [Klebsiella aerogenes]	PF00005.29;PF13304.8;PF02463.21	ABC_tran;AAA_21;SMC_N	ABC transporter;AAA domain, putative AbiEii toxin, Type IV TA system;RecF/RecN/SMC N terminal domain	<a target="_blank" href="https://www.ncbi.nlm.nih.gov/protein/sp|Q8X5U1|NIKD_ECO57;/">sp|Q8X5U1|NIKD_ECO57;</a>	Nickel import ATP-binding protein NikD OS=Escherichia coli O157:H7 OX=83334 GN=nikD PE=3 SV=1;	COG0444;COG0444	E:Amino acid transport and metabolism;P:Inorganic ion transport and metabolism	GO:0005886;GO:0015413;GO:0005524	CC:plasma membrane;MF:nickel-transporting ATPase activity;MF:ATP binding;	K15587	nikD	map02010	ABC transporters
FPV33_RS23210	Cluster 2	FPV33_RS23210	hypothetical protein	0.442	-1.17868	0.000925673	0.00251355	yes	down	ref_gene	mRNA	<a target="_blank" href="https://www.ncbi.nlm.nih.gov/protein/WP_015368705.1/">WP_015368705.1</a>	hypothetical protein [Klebsiella aerogenes]	------	------	------	<a target="_blank" href="https://www.ncbi.nlm.nih.gov/protein/sp|Q8FAW3|YJDP_ECOL6;/">sp|Q8FAW3|YJDP_ECOL6;</a>	Uncharacterized protein YjdP OS=Escherichia coli O6:H1;	------	------	------	------	------	------	------	------
FPV33_RS15575	Cluster 2	FPV33_RS15575	type 1 fimbrial protein	0.456	-1.13446	0.0010019	0.00269042	yes	down	ref_gene	mRNA	<a target="_blank" href="https://www.ncbi.nlm.nih.gov/protein/WP_063446672.1/">WP_063446672.1</a>	type 1 fimbrial protein [Klebsiella aerogenes]	------	------	------	<a target="_blank" href="https://www.ncbi.nlm.nih.gov/protein/sp|P75917|YMDA_ECOLI;/">sp|P75917|YMDA_ECOLI;</a>	Uncharacterized protein YmdA OS=Escherichia coli;	------	------	------	------	------	------	------	------
FPV33_RS03965	Cluster 2	FPV33_RS03965	hypothetical protein	0.295	-1.76097	0.00114881	0.00304762	yes	down	ref_gene	mRNA	<a target="_blank" href="https://www.ncbi.nlm.nih.gov/protein/WP_004144765.1/">WP_004144765.1</a>	MULTISPECIES: hypothetical protein [Bacteria]	------	------	------	------	------	------	------	GO:0046872;GO:0051537;GO:0051213	MF:metal ion binding;MF:2 iron, 2 sulfur cluster binding;MF:dioxygenase activity;	------	------	------	------
FPV33_RS12600	Cluster 2	uraD	2-oxo-4-hydroxy-4-carboxy-5-ureidoimidazoline decarboxylase	0.397	-1.33373	0.00124537	0.00328676	yes	down	ref_gene	mRNA	<a target="_blank" href="https://www.ncbi.nlm.nih.gov/protein/WP_045387895.1/">WP_045387895.1</a>	2-oxo-4-hydroxy-4-carboxy-5-ureidoimidazoline decarboxylase [Klebsiella aerogenes]	PF09349.12	OHCU_decarbox	OHCU decarboxylase	<a target="_blank" href="https://www.ncbi.nlm.nih.gov/protein/sp|Q9LVM5|TTHL_ARATH;/">sp|Q9LVM5|TTHL_ARATH;</a>	Uric acid degradation bifunctional protein TTL OS=Arabidopsis thaliana OX=3702 GN=TTL PE=1 SV=1;	COG3195	F:Nucleotide transport and metabolism	------	------	K16840	hpxQ	map00230	Purine metabolism
FPV33_RS00805	Cluster 2	FPV33_RS00805	DUF3302 domain-containing protein	0.476	-1.06958	0.00128742	0.00338997	yes	down	ref_gene	mRNA	<a target="_blank" href="https://www.ncbi.nlm.nih.gov/protein/WP_015369192.1/">WP_015369192.1</a>	DUF3302 domain-containing protein [Klebsiella aerogenes]	PF11742.10	DUF3302	Protein of unknown function	<a target="_blank" href="https://www.ncbi.nlm.nih.gov/protein/sp|P32108|YIBI_ECOLI;/">sp|P32108|YIBI_ECOLI;</a>	Uncharacterized protein YibI OS=Escherichia coli;	------	------	GO:0016021	CC:integral component of membrane;	------	------	------	------
FPV33_RS00435	Cluster 2	FPV33_RS00435	D-lyxose/D-mannose family sugar isomerase	0.413	-1.27708	0.00155972	0.00403094	yes	down	ref_gene	mRNA	<a target="_blank" href="https://www.ncbi.nlm.nih.gov/protein/WP_015369124.1/">WP_015369124.1</a>	D-lyxose/D-mannose family sugar isomerase [Klebsiella aerogenes]	PF07385.14	Lyx_isomer	D-lyxose isomerase	------	------	COG3822	G:Carbohydrate transport and metabolism	GO:0016853	MF:isomerase activity;	K09988	lyxA	map00040	Pentose and glucuronate interconversions
FPV33_RS04460	Cluster 2	speFL	leader peptide SpeFL	0.14	-2.83669	0.00201184	0.00506865	yes	down	ref_gene	mRNA	<a target="_blank" href="https://www.ncbi.nlm.nih.gov/protein/WP_006819052.1/">WP_006819052.1</a>	MULTISPECIES: leader peptide SpeFL [Enterobacteriaceae]	PF10940.10	DUF2618	Protein of unknown function	<a target="_blank" href="https://www.ncbi.nlm.nih.gov/protein/sp|P0DTV8|SPEFL_SALTS;/">sp|P0DTV8|SPEFL_SALTS;</a>	Leader peptide SpeFL OS=Salmonella typhimurium;	------	------	------	------	------	------	------	------
FPV33_RS04605	Cluster 2	FPV33_RS04605	PDR/VanB family oxidoreductase	0.492	-1.02185	0.00647074	0.0145877	yes	down	ref_gene	mRNA	<a target="_blank" href="https://www.ncbi.nlm.nih.gov/protein/WP_063446998.1/">WP_063446998.1</a>	PDR/VanB family oxidoreductase [Klebsiella aerogenes]	PF00111.29;PF00175.23	Fer2;NAD_binding_1	2Fe-2S iron-sulfur cluster binding domain;Oxidoreductase NAD-binding domain	<a target="_blank" href="https://www.ncbi.nlm.nih.gov/protein/sp|O05617|VANB_PSEUH;/">sp|O05617|VANB_PSEUH;</a>	Vanillate O-demethylase oxidoreductase OS=Pseudomonas sp.;	COG0633	C:Energy production and conversion	------	------	------	------	------	------
FPV33_RS20830	Cluster 2	leuL	leu operon leader peptide	0.22	-2.18161	0.00754961	0.0166373	yes	down	ref_gene	mRNA	------	------	PF08054.13	Leu_leader	Leucine operon leader peptide	------	------	------	------	------	------	------	------	------	------
FPV33_RS07250	Cluster 2	FPV33_RS07250	tripartite tricarboxylate transporter TctB family protein	0.453	-1.14233	0.00853738	0.0185198	yes	down	ref_gene	mRNA	<a target="_blank" href="https://www.ncbi.nlm.nih.gov/protein/WP_015365604.1/">WP_015365604.1</a>	tripartite tricarboxylate transporter TctB family protein [Klebsiella aerogenes]	PF07331.13	TctB	Tripartite tricarboxylate transporter TctB family	------	------	------	------	GO:0016021	CC:integral component of membrane;	K07794	tctB	map02020	Two-component system
FPV33_RS21250	Cluster 2	FPV33_RS21250	winged helix-turn-helix transcriptional regulator	0.465	-1.10583	0.012354	0.0257008	yes	down	ref_gene	mRNA	<a target="_blank" href="https://www.ncbi.nlm.nih.gov/protein/WP_015704343.1/">WP_015704343.1</a>	winged helix-turn-helix transcriptional regulator [Klebsiella aerogenes]	PF15977.7	HTH_46	Winged helix-turn-helix DNA binding	<a target="_blank" href="https://www.ncbi.nlm.nih.gov/protein/sp|P0AAP6|IPRA_ECO57;/">sp|P0AAP6|IPRA_ECO57;</a>	Inhibitor of hydrogen peroxide resistance OS=Escherichia coli O157:H7 OX=83334 GN=iprA PE=3 SV=2;	COG0664	T:Signal transduction mechanisms	------	------	------	------	------	------
FPV33_RS12890	Cluster 2	FPV33_RS12890	general stress protein	0.184	-2.44516	0.0155425	0.0314536	yes	down	ref_gene	mRNA	<a target="_blank" href="https://www.ncbi.nlm.nih.gov/protein/KVJ88308.1/">KVJ88308.1</a>	hypothetical protein AWS23_04945 [[Enterobacter] aerogenes] [Klebsiella aerogenes]	PF10685.11	KGG	Stress-induced bacterial acidophilic repeat motif	<a target="_blank" href="https://www.ncbi.nlm.nih.gov/protein/sp|P21361|YCIG_ECOLI;/">sp|P21361|YCIG_ECOLI;</a>	Uncharacterized protein YciG OS=Escherichia coli;	COG3729	R:General function prediction only	------	------	------	------	------	------
FPV33_RS01240	Cluster 3	FPV33_RS01240	magnesium transporter	0.298	-1.74455	2.04382e-15	1.91421e-14	yes	down	ref_gene	mRNA	<a target="_blank" href="https://www.ncbi.nlm.nih.gov/protein/WP_015369274.1/">WP_015369274.1</a>	magnesium transporter [Klebsiella aerogenes]	PF01769.18;PF00571.30	MgtE;CBS	Divalent cation transporter;CBS domain	<a target="_blank" href="https://www.ncbi.nlm.nih.gov/protein/sp|Q5SMG8|MGTE_THET8;/">sp|Q5SMG8|MGTE_THET8;</a>	Magnesium transporter MgtE OS=Thermus thermophilus;	COG2239	P:Inorganic ion transport and metabolism	GO:0016021;GO:0008324	CC:integral component of membrane;MF:cation transmembrane transporter activity;	K06213	mgtE	------	------
FPV33_RS04930	Cluster 3	FPV33_RS04930	HAAAP family serine/threonine permease	0.295	-1.76286	2.71129e-15	2.51381e-14	yes	down	ref_gene	mRNA	<a target="_blank" href="https://www.ncbi.nlm.nih.gov/protein/WP_015369950.1/">WP_015369950.1</a>	HAAAP family serine/threonine permease [Klebsiella aerogenes]	------	------	------	<a target="_blank" href="https://www.ncbi.nlm.nih.gov/protein/sp|P0AAD7|SDAC_ECO57;/">sp|P0AAD7|SDAC_ECO57;</a>	Serine transporter OS=Escherichia coli O157:H7 OX=83334 GN=sdaC PE=3 SV=1;	COG0814	E:Amino acid transport and metabolism	GO:0016021;GO:0005886;GO:0015171	CC:integral component of membrane;CC:plasma membrane;MF:amino acid transmembrane transporter activity;	K03837	sdaC	------	------
FPV33_RS03410	Cluster 3	glgS	cell surface composition regulator GlgS	0.259	-1.9505	1.52283e-14	1.33916e-13	yes	down	ref_gene	mRNA	<a target="_blank" href="https://www.ncbi.nlm.nih.gov/protein/WP_015369641.1/">WP_015369641.1</a>	MULTISPECIES: cell surface composition regulator GlgS [Enterobacteriaceae]	PF08971.13	GlgS	Glycogen synthesis protein	<a target="_blank" href="https://www.ncbi.nlm.nih.gov/protein/sp|Q5PC89|GLGS_SALPA;/">sp|Q5PC89|GLGS_SALPA;</a>	Surface composition regulator OS=Salmonella paratyphi A;	------	------	GO:1900191;GO:1902201	BP:negative regulation of single-species biofilm formation;BP:negative regulation of bacterial-type flagellum-dependent cell motility;	K22720	glgS	------	------
FPV33_RS13775	Cluster 3	dtpA	dipeptide/tripeptide permease DtpA	0.391	-1.35468	2.92763e-12	2.17239e-11	yes	down	ref_gene	mRNA	<a target="_blank" href="https://www.ncbi.nlm.nih.gov/protein/WP_199802491.1/">WP_199802491.1</a>	dipeptide/tripeptide permease DtpA [Klebsiella aerogenes]	PF00854.23;PF07690.18	PTR2;MFS_1	POT family;Major Facilitator Superfamily	<a target="_blank" href="https://www.ncbi.nlm.nih.gov/protein/sp|B5XWP3|DTPA_KLEP3;/">sp|B5XWP3|DTPA_KLEP3;</a>	Dipeptide and tripeptide permease A OS=Klebsiella pneumoniae;	COG3104	E:Amino acid transport and metabolism	GO:0015031;GO:0005887;GO:0071916;GO:0015333;GO:0042937	BP:protein transport;CC:integral component of plasma membrane;MF:dipeptide transmembrane transporter activity;MF:peptid;MF:tripeptide transporter activity;	K03305	------	------	------
FPV33_RS06950	Cluster 3	fabB	beta-ketoacyl-ACP synthase I	0.481	-1.05503	1.05859e-08	5.66548e-08	yes	down	ref_gene	mRNA	<a target="_blank" href="https://www.ncbi.nlm.nih.gov/protein/WP_015706178.1/">WP_015706178.1</a>	MULTISPECIES: beta-ketoacyl-ACP synthase I [Klebsiella]	PF00109.28;PF02801.24;PF16197.7;PF00108.25	ketoacyl-synt;Ketoacyl-synt_C;KAsynt_C_assoc;Thiolase_N	Beta-ketoacyl synthase, N-terminal domain;Beta-ketoacyl synthase, C-terminal domain;Ketoacyl-synthetase C-terminal extension;Thiolase, N-terminal domain	<a target="_blank" href="https://www.ncbi.nlm.nih.gov/protein/sp|P0A954|FABB_ECOL6;/">sp|P0A954|FABB_ECOL6;</a>	3-oxoacyl-[acyl-carrier-protein] synthase 1 OS=Escherichia coli O6:H1;	COG0304;COG0304	I:Lipid transport and metabolism;Q:Secondary metabolites biosynthesis, transport and catabolism	GO:0006633;GO:0004315	BP:fatty acid biosynthetic process;MF:3-oxoacyl-[acyl-carrier-protein] synthase activity;	K00647	fabB	map00780;map00061	Biotin metabolism;Fatty acid biosynthesis
FPV33_RS17370	Cluster 3	bioF	8-amino-7-oxononanoate synthase	0.388	-1.36422	2.20892e-08	1.14625e-07	yes	down	ref_gene	mRNA	<a target="_blank" href="https://www.ncbi.nlm.nih.gov/protein/WP_063445688.1/">WP_063445688.1</a>	8-amino-7-oxononanoate synthase [Klebsiella aerogenes]	PF00155.23;PF00266.21;PF01212.23;PF01053.22	Aminotran_1_2;Aminotran_5;Beta_elim_lyase;Cys_Met_Meta_PP	Aminotransferase class I and II;Aminotransferase class-V;Beta-eliminating lyase;Cys/Met metabolism PLP-dependent enzyme	<a target="_blank" href="https://www.ncbi.nlm.nih.gov/protein/sp|B5XZ74|BIOF_KLEP3;/">sp|B5XZ74|BIOF_KLEP3;</a>	8-amino-7-oxononanoate synthase OS=Klebsiella pneumoniae;	COG0156	H:Coenzyme transport and metabolism	------	------	K00652	bioF	map00780	Biotin metabolism
FPV33_RS01305	Cluster 3	arnA	bifunctional UDP-4-amino-4-deoxy-L-arabinose formyltransferase/UDP-glucuronic acid oxidase ArnA	0.464	-1.10657	8.50148e-08	4.13673e-07	yes	down	ref_gene	mRNA	<a target="_blank" href="https://www.ncbi.nlm.nih.gov/protein/WP_015369285.1/">WP_015369285.1</a>	bifunctional UDP-4-amino-4-deoxy-L-arabinose formyltransferase/UDP-glucuronic acid oxidase ArnA [Klebsiella aerogenes]	PF01370.23;PF16363.7;PF00551.21;PF02911.20;PF01073.21	Epimerase;GDP_Man_Dehyd;Formyl_trans_N;Formyl_trans_C;3Beta_HSD	NAD dependent epimerase/dehydratase family;GDP-mannose 4,6 dehydratase;Formyl transferase;Formyl transferase, C-terminal domain;3-beta hydroxysteroid dehydrogenase/isomerase family	<a target="_blank" href="https://www.ncbi.nlm.nih.gov/protein/sp|B5XTK9|ARNA_KLEP3;/">sp|B5XTK9|ARNA_KLEP3;</a>	Bifunctional polymyxin resistance protein ArnA OS=Klebsiella pneumoniae;	COG0223	J:Translation, ribosomal structure and biogenesis	GO:0046677;GO:0009245;GO:0009103;GO:0099619;GO:0099618	BP:response to antibiotic;BP:lipid A biosynthetic process;BP:lipopolysaccharide biosynthetic process;MF:UDP-4-amino-4-deoxy-L-arabinose formyltransferase activity;MF:UDP-glucuronic acid dehydrogenase activity;	K10011	arnA	map00520;map01503	Cationic antimicrobial peptide (CAMP) resistance
FPV33_RS09025	Cluster 3	FPV33_RS09025	arabinose ABC transporter substrate-binding protein	0.335	-1.57985	3.42234e-07	1.55717e-06	yes	down	ref_gene	mRNA	<a target="_blank" href="https://www.ncbi.nlm.nih.gov/protein/VEI09362.1/">VEI09362.1</a>	L-arabinose-binding periplasmic protein precursor AraF (TC 3.A.1.2.2) [Klebsiella aerogenes]	PF00532.23;PF13407.8	Peripla_BP_1;Peripla_BP_4	Periplasmic binding proteins and sugar binding domain of LacI family;Periplasmic binding protein domain	<a target="_blank" href="https://www.ncbi.nlm.nih.gov/protein/sp|P02924|ARAF_ECOLI;/">sp|P02924|ARAF_ECOLI;</a>	L-arabinose-binding periplasmic protein OS=Escherichia coli;	COG1879	G:Carbohydrate transport and metabolism	GO:0042882;GO:0042597	BP:L-arabinose transport;CC:periplasmic space;	K10537	araF	map02010	ABC transporters
FPV33_RS00950	Cluster 3	FPV33_RS00950	MFS transporter	0.424	-1.2366	6.4442e-07	2.85528e-06	yes	down	ref_gene	mRNA	<a target="_blank" href="https://www.ncbi.nlm.nih.gov/protein/WP_015369218.1/">WP_015369218.1</a>	MFS transporter [Klebsiella aerogenes]	PF07690.18;PF00083.26;PF11700.10	MFS_1;Sugar_tr;ATG22	Major Facilitator Superfamily;Sugar;Vacuole effluxer Atg22 like	<a target="_blank" href="https://www.ncbi.nlm.nih.gov/protein/sp|P70786|TUB3_AGRVI;/">sp|P70786|TUB3_AGRVI;</a>	Putative tartrate transporter OS=Agrobacterium vitis OX=373 GN=ttuB PE=2 SV=1;	COG2271	G:Carbohydrate transport and metabolism	GO:0016021;GO:0005886;GO:0022857	CC:integral component of membrane;CC:plasma membrane;MF:transmembrane transporter activity;	------	------	------	------
FPV33_RS04450	Cluster 3	potE	putrescine-ornithine antiporter	0.413	-1.27674	1.62217e-06	6.87036e-06	yes	down	ref_gene	mRNA	<a target="_blank" href="https://www.ncbi.nlm.nih.gov/protein/WP_015369854.1/">WP_015369854.1</a>	MULTISPECIES: putrescine-ornithine antiporter [Klebsiella]	PF13520.8;PF00324.23	AA_permease_2;AA_permease	Amino acid permease;Amino acid permease	<a target="_blank" href="https://www.ncbi.nlm.nih.gov/protein/sp|P0AAF2|POTE_ECOL6;/">sp|P0AAF2|POTE_ECOL6;</a>	Putrescine transporter PotE OS=Escherichia coli O6:H1;	COG0531	E:Amino acid transport and metabolism	GO:0005887;GO:0015496;GO:0015293	CC:integral component of plasma membrane;MF:putrescin;MF:symporter activity;	K03756	potE	------	------
FPV33_RS16685	Cluster 3	FPV33_RS16685	dimethyl sulfoxide reductase anchor subunit	0.433	-1.20723	2.76438e-06	1.13633e-05	yes	down	ref_gene	mRNA	<a target="_blank" href="https://www.ncbi.nlm.nih.gov/protein/WP_015367481.1/">WP_015367481.1</a>	dimethyl sulfoxide reductase anchor subunit [Klebsiella aerogenes]	PF04976.14	DmsC	DMSO reductase anchor subunit	<a target="_blank" href="https://www.ncbi.nlm.nih.gov/protein/sp|P18777|DMSC_ECOLI;/">sp|P18777|DMSC_ECOLI;</a>	Anaerobic dimethyl sulfoxide reductase chain C OS=Escherichia coli;	COG3302	C:Energy production and conversion	GO:0019645;GO:0016021	BP:anaerobic electron transport chain;CC:integral component of membrane;	K07308	dmsC	map00920	Sulfur metabolism
FPV33_RS12640	Cluster 3	FPV33_RS12640	AtzE family amidohydrolase	0.436	-1.19632	3.03093e-06	1.24036e-05	yes	down	ref_gene	mRNA	<a target="_blank" href="https://www.ncbi.nlm.nih.gov/protein/WP_063446929.1/">WP_063446929.1</a>	AtzE family amidohydrolase [Klebsiella aerogenes]	PF01425.23	Amidase	Amidase	<a target="_blank" href="https://www.ncbi.nlm.nih.gov/protein/sp|Q936X3|ATZE_PSESD;/">sp|Q936X3|ATZE_PSESD;</a>	1-carboxybiuret hydrolase subunit AtzE OS=Pseudomonas sp.;	COG0154	J:Translation, ribosomal structure and biogenesis	GO:0016787	MF:hydrolase activity;	K22601	hpxY	map00230	Purine metabolism
FPV33_RS00830	Cluster 3	yiaY	L-threonine dehydrogenase	0.433	-1.20872	5.40147e-06	2.12191e-05	yes	down	ref_gene	mRNA	<a target="_blank" href="https://www.ncbi.nlm.nih.gov/protein/WP_015369197.1/">WP_015369197.1</a>	L-threonine dehydrogenase [Klebsiella aerogenes]	PF00465.21;PF13685.8	Fe-ADH;Fe-ADH_2	Iron-containing alcohol dehydrogenase;Iron-containing alcohol dehydrogenase	<a target="_blank" href="https://www.ncbi.nlm.nih.gov/protein/sp|P37686|ADH2_ECOLI;/">sp|P37686|ADH2_ECOLI;</a>	Probable alcohol dehydrogenase OS=Escherichia coli;	COG1454	C:Energy production and conversion	GO:0046872;GO:0004022;GO:0008743;GO:0016491	MF:metal ion binding;MF:alcohol dehydrogenas;MF:L-threonine 3-dehydrogenase activity;MF:oxidoreductase activity;	K13954	yiaY	map00350;map00626;map00625;map00620;map00010;map00071	Tyrosine metabolism;Naphthalene degradation;Chloroalkane and chloroalkene degradation;Pyruvate metabolism;Glycolysis / Gluconeogenesis;Fatty acid degradation
FPV33_RS00935	Cluster 3	FPV33_RS00935	aromatic acid/H+ symport family MFS transporter	0.498	-1.00686	5.96577e-06	2.32181e-05	yes	down	ref_gene	mRNA	<a target="_blank" href="https://www.ncbi.nlm.nih.gov/protein/WP_049033979.1/">WP_049033979.1</a>	aromatic acid/H+ symport family MFS transporter [Klebsiella aerogenes]	PF07690.18;PF00083.26;PF06779.16;PF12832.9	MFS_1;Sugar_tr;MFS_4;MFS_1_like	Major Facilitator Superfamily;Sugar;Uncharacterised MFS-type transporter YbfB;MFS_1 like family	<a target="_blank" href="https://www.ncbi.nlm.nih.gov/protein/sp|Q51955|PCAK_PSEPU;/">sp|Q51955|PCAK_PSEPU;</a>	4-hydroxybenzoate transporter PcaK OS=Pseudomonas putida OX=303 GN=pcaK PE=1 SV=1;	COG2271	G:Carbohydrate transport and metabolism	------	------	K08195	pcaK	------	------
FPV33_RS01440	Cluster 3	FPV33_RS01440	lysoplasmalogenase	0.49	-1.03002	1.51129e-05	5.58016e-05	yes	down	ref_gene	mRNA	<a target="_blank" href="https://www.ncbi.nlm.nih.gov/protein/WP_015369312.1/">WP_015369312.1</a>	MULTISPECIES: lysoplasmalogenase [Klebsiella]	PF07947.16	YhhN	YhhN family	<a target="_blank" href="https://www.ncbi.nlm.nih.gov/protein/sp|P0ADJ1|YHHN_ECO57;/">sp|P0ADJ1|YHHN_ECO57;</a>	Uncharacterized membrane protein YhhN OS=Escherichia coli O157:H7 OX=83334 GN=yhhN PE=3 SV=1;	COG3714	S:Function unknown	GO:0016021	CC:integral component of membrane;	------	------	------	------
FPV33_RS22390	Cluster 3	pyrI	aspartate carbamoyltransferase regulatory subunit	0.24	-2.0575	2.53168e-05	8.99457e-05	yes	down	ref_gene	mRNA	<a target="_blank" href="https://www.ncbi.nlm.nih.gov/protein/WP_015368555.1/">WP_015368555.1</a>	MULTISPECIES: aspartate carbamoyltransferase regulatory subunit [Klebsiella]	PF01948.20;PF02748.17	PyrI;PyrI_C	Aspartate carbamoyltransferase regulatory chain, allosteric domain;Aspartate carbamoyltransferase regulatory chain, metal binding domain	<a target="_blank" href="https://www.ncbi.nlm.nih.gov/protein/sp|A6THH3|PYRI_KLEP7;/">sp|A6THH3|PYRI_KLEP7;</a>	Aspartate carbamoyltransferase regulatory chain OS=Klebsiella pneumoniae subsp. pneumoniae;	COG1781	F:Nucleotide transport and metabolism	GO:0006207;GO:0006221;GO:0009347;GO:0016740;GO:0046872	BP:'de novo' pyrimidine nucleobase biosynthetic process;BP:pyrimidine nucleotide biosynthetic process;CC:aspartate carbamoyltransferase complex;MF:transferase activity;MF:metal ion binding;	K00610	pyrI	map00240;map00250	Pyrimidine metabolism;Alanine, aspartate and glutamate metabolism
FPV33_RS06890	Cluster 3	FPV33_RS06890	YfcZ/YiiS family protein	0.489	-1.03114	3.06283e-05	0.000107409	yes	down	ref_gene	mRNA	<a target="_blank" href="https://www.ncbi.nlm.nih.gov/protein/WP_015706185.1/">WP_015706185.1</a>	MULTISPECIES: YfcZ/YiiS family protein [Klebsiella]	PF04175.14	DUF406	Protein of unknown function	<a target="_blank" href="https://www.ncbi.nlm.nih.gov/protein/sp|P0AD34|YFCZ_ECOL6;/">sp|P0AD34|YFCZ_ECOL6;</a>	UPF0381 protein YfcZ OS=Escherichia coli O6:H1;	COG3691	S:Function unknown	------	------	------	------	------	------
FPV33_RS04170	Cluster 3	FPV33_RS04170	SDR family oxidoreductase	0.405	-1.30518	3.45251e-05	0.000119528	yes	down	ref_gene	mRNA	<a target="_blank" href="https://www.ncbi.nlm.nih.gov/protein/WP_047039281.1/">WP_047039281.1</a>	SDR family oxidoreductase [Klebsiella aerogenes]	PF13561.8;PF00106.27;PF08659.12	adh_short_C2;adh_short;KR	Enoyl;short chain dehydrogenase;KR domain	<a target="_blank" href="https://www.ncbi.nlm.nih.gov/protein/sp|P52037|YGFF_ECOLI;/">sp|P52037|YGFF_ECOLI;</a>	Uncharacterized oxidoreductase YgfF OS=Escherichia coli;	COG1028	I:Lipid transport and metabolism	------	------	------	------	------	------
FPV33_RS21725	Cluster 3	FPV33_RS21725	4-hydroxyphenylacetate 3-monooxygenase reductase subunit	0.375	-1.41382	4.50585e-05	0.000153459	yes	down	ref_gene	mRNA	<a target="_blank" href="https://www.ncbi.nlm.nih.gov/protein/VAS28121.1/">VAS28121.1</a>	Carbon starvation protein A [Klebsiella pneumoniae]	PF01613.20	Flavin_Reduct	Flavin reductase like domain	<a target="_blank" href="https://www.ncbi.nlm.nih.gov/protein/sp|Q57501|HPAC_ECOLX;/">sp|Q57501|HPAC_ECOLX;</a>	4-hydroxyphenylacetate 3-monooxygenase reductase component OS=Escherichia coli OX=562 GN=hpaC PE=1 SV=2;	COG1853	C:Energy production and conversion	GO:0042537;GO:0019439;GO:0036382;GO:0051287;GO:0004497;GO:0016651;GO:0010181	BP:benzene-containing compound metabolic process;BP:aromatic compound catabolic process;MF:flavin reductas;MF:NAD binding;MF:monooxygenase activity;MF:oxidoreductase activity, acting on NA;MF:FMN binding;	K00484	hpaC	map00740;map00350	Riboflavin metabolism;Tyrosine metabolism
FPV33_RS00595	Cluster 3	pyrE	orotate phosphoribosyltransferase	0.376	-1.41058	0.000132824	0.000421813	yes	down	ref_gene	mRNA	<a target="_blank" href="https://www.ncbi.nlm.nih.gov/protein/WP_015703811.1/">WP_015703811.1</a>	MULTISPECIES: orotate phosphoribosyltransferase [Klebsiella]	PF00156.29	Pribosyltran	Phosphoribosyl transferase domain	<a target="_blank" href="https://www.ncbi.nlm.nih.gov/protein/sp|B5XTG0|PYRE_KLEP3;/">sp|B5XTG0|PYRE_KLEP3;</a>	Orotate phosphoribosyltransferase OS=Klebsiella pneumoniae;	COG0461	F:Nucleotide transport and metabolism	GO:0044205;GO:0009116;GO:0000287;GO:0004588	BP:'de novo' UMP biosynthetic process;BP:nucleoside metabolic process;MF:magnesium ion binding;MF:orotate phosphoribosyltransferase activity;	K00762	pyrE	map00240	Pyrimidine metabolism
FPV33_RS11885	Cluster 3	FPV33_RS11885	helix-turn-helix domain-containing protein	0.477	-1.06688	0.000453472	0.00130681	yes	down	ref_gene	mRNA	<a target="_blank" href="https://www.ncbi.nlm.nih.gov/protein/WP_162182297.1/">WP_162182297.1</a>	helix-turn-helix domain-containing protein [Klebsiella aerogenes]	PF01614.20;PF09339.12;PF08221.13	IclR;HTH_IclR;HTH_9	Bacterial transcriptional regulator;IclR helix-turn-helix domain;RNA polymerase III subunit RPC82 helix-turn-helix domain	<a target="_blank" href="https://www.ncbi.nlm.nih.gov/protein/sp|Q52154|PCAR_PSEPU;/">sp|Q52154|PCAR_PSEPU;</a>	Pca regulon regulatory protein OS=Pseudomonas putida OX=303 GN=pcaR PE=2 SV=1;	COG1414	K:Transcription	GO:0006355;GO:0003677	BP:regulation of transcription, DNA-templated;MF:DNA binding;	K02624	pcaR	------	------
FPV33_RS17970	Cluster 3	FPV33_RS17970	amino acid ABC transporter permease	0.431	-1.21497	0.000594676	0.00166582	yes	down	ref_gene	mRNA	<a target="_blank" href="https://www.ncbi.nlm.nih.gov/protein/WP_015367720.1/">WP_015367720.1</a>	amino acid ABC transporter permease [Klebsiella aerogenes]	PF00528.24	BPD_transp_1	Binding-protein-dependent transport system inner membrane component	<a target="_blank" href="https://www.ncbi.nlm.nih.gov/protein/sp|P0AER4|GLTJ_ECOL6;/">sp|P0AER4|GLTJ_ECOL6;</a>	Glutamate/aspartate import permease protein GltJ OS=Escherichia coli O6:H1;	COG0765	E:Amino acid transport and metabolism	GO:0006865;GO:0043190;GO:0022857	BP:amino acid transport;CC:ATP-binding cassett;MF:transmembrane transporter activity;	K10003	gltJ	map02010;map02020	ABC transporters;Two-component system
FPV33_RS22280	Cluster 3	FPV33_RS22280	Gfo/Idh/MocA family oxidoreductase	0.466	-1.10019	0.00101323	0.0027161	yes	down	ref_gene	mRNA	<a target="_blank" href="https://www.ncbi.nlm.nih.gov/protein/WP_063445956.1/">WP_063445956.1</a>	Gfo/Idh/MocA family oxidoreductase [Klebsiella aerogenes]	PF01408.24;PF02894.19	GFO_IDH_MocA;GFO_IDH_MocA_C	Oxidoreductase family, NAD-binding Rossmann fold;Oxidoreductase family, C-terminal alpha/beta domain	<a target="_blank" href="https://www.ncbi.nlm.nih.gov/protein/sp|B5Y2S5|IOLG_KLEP3;/">sp|B5Y2S5|IOLG_KLEP3;</a>	Inositol 2-dehydrogenase OS=Klebsiella pneumoniae;	COG0673	R:General function prediction only	GO:0019310;GO:0050112;GO:0000166	BP:inositol catabolic process;MF:inositol 2-dehydrogenase activity;MF:nucleotide binding;	K00010	iolG	map00521;map00562	Streptomycin biosynthesis;Inositol phosphate metabolism
FPV33_RS16205	Cluster 3	flgC	flagellar basal body rod protein FlgC	0.241	-2.05335	0.00104601	0.0027942	yes	down	ref_gene	mRNA	<a target="_blank" href="https://www.ncbi.nlm.nih.gov/protein/WP_015367329.1/">WP_015367329.1</a>	MULTISPECIES: flagellar basal body rod protein FlgC [Klebsiella]	PF06429.15;PF00460.22	Flg_bbr_C;Flg_bb_rod	Flagellar basal body rod FlgEFG protein C-terminal;Flagella basal body rod protein	<a target="_blank" href="https://www.ncbi.nlm.nih.gov/protein/sp|Q56894|FLGC_YEREN;/">sp|Q56894|FLGC_YEREN;</a>	Flagellar basal-body rod protein FlgC OS=Yersinia enterocolitica OX=630 GN=flgC PE=3 SV=1;	COG1558	N:Cell motility	GO:0071973;GO:0030694	BP:bacterial-type flagellum-dependent cell motility;CC:bacterial-type flagellum basal body, rod;	K02388	flgC	map02040	Flagellar assembly
FPV33_RS20490	Cluster 3	thpR	RNA 2'%2C3'-cyclic phosphodiesterase	0.473	-1.07998	0.00154586	0.00399736	yes	down	ref_gene	mRNA	<a target="_blank" href="https://www.ncbi.nlm.nih.gov/protein/WP_063446527.1/">WP_063446527.1</a>	RNA 2',3'-cyclic phosphodiesterase [Klebsiella aerogenes]	PF02834.18;PF13563.8	LigT_PEase;2_5_RNA_ligase2	LigT like Phosphoesterase;2'-5' RNA ligase superfamily	<a target="_blank" href="https://www.ncbi.nlm.nih.gov/protein/sp|P37025|THPR_ECOLI;/">sp|P37025|THPR_ECOLI;</a>	RNA 2',3'-cyclic phosphodiesterase OS=Escherichia coli;	COG1514	J:Translation, ribosomal structure and biogenesis	GO:0008664;GO:0004113	MF:2'-5'-RNA ligase activity;MF:2',3'-cyclic-nucleotide 3'-phosphodiesterase activity;	K01975	thpR	------	------
FPV33_RS04130	Cluster 3	zapA	cell division protein ZapA	0.404	-1.30824	0.00255239	0.00630976	yes	down	ref_gene	mRNA	<a target="_blank" href="https://www.ncbi.nlm.nih.gov/protein/WP_045379516.1/">WP_045379516.1</a>	cell division protein ZapA [Klebsiella aerogenes]	PF05164.15	ZapA	Cell division protein ZapA	<a target="_blank" href="https://www.ncbi.nlm.nih.gov/protein/sp|B5XUC8|ZAPA_KLEP3;/">sp|B5XUC8|ZAPA_KLEP3;</a>	Cell division protein ZapA OS=Klebsiella pneumoniae;	COG3027	D:Cell cycle control, cell division, chromosome partitioning	GO:0000917;GO:0005737;GO:0005886	BP:barrier septum assembly;CC:cytoplasm;CC:plasma membrane;	K09888	zapA	------	------
FPV33_RS23545	Cluster 3	FPV33_RS23545	acyltransferase	0.443	-1.17581	0.00408635	0.00967123	yes	down	ref_gene	mRNA	<a target="_blank" href="https://www.ncbi.nlm.nih.gov/protein/WP_063446814.1/">WP_063446814.1</a>	N-acetyltransferase [Klebsiella aerogenes]	PF00132.26;PF14602.8	Hexapep;Hexapep_2	Bacterial transferase hexapeptide;Hexapeptide repeat of succinyl-transferase	<a target="_blank" href="https://www.ncbi.nlm.nih.gov/protein/sp|Q87KB0|GLMU_VIBPA;/">sp|Q87KB0|GLMU_VIBPA;</a>	Bifunctional protein GlmU OS=Vibrio parahaemolyticus serotype O3:K6;	COG1207	M:Cell wall/membrane/envelope biogenesis	GO:0103118;GO:0016746	MF:UDP-3-O;MF:transferase activity, transferring acyl groups;	------	------	------	------
FPV33_RS21980	Cluster 3	FPV33_RS21980	multidrug efflux SMR transporter	0.266	-1.90905	0.00805502	0.0176079	yes	down	ref_gene	mRNA	<a target="_blank" href="https://www.ncbi.nlm.nih.gov/protein/WP_063446271.1/">WP_063446271.1</a>	multidrug efflux SMR transporter [Klebsiella aerogenes]	PF00893.21	Multi_Drug_Res	Small Multidrug Resistance protein	<a target="_blank" href="https://www.ncbi.nlm.nih.gov/protein/sp|P0AGC9|QACE_ECOLX;/">sp|P0AGC9|QACE_ECOLX;</a>	Quaternary ammonium compound-resistance protein QacE OS=Escherichia coli OX=562 GN=qacE PE=3 SV=1;	COG2076	V:Defense mechanisms	GO:0016021;GO:0005886;GO:0022857	CC:integral component of membrane;CC:plasma membrane;MF:transmembrane transporter activity;	K03297	emrE	------	------
FPV33_RS23150	Cluster 3	phnH	phosphonate C-P lyase system protein PhnH	0.412	-1.27875	0.00918166	0.0197984	yes	down	ref_gene	mRNA	<a target="_blank" href="https://www.ncbi.nlm.nih.gov/protein/WP_045362698.1/">WP_045362698.1</a>	phosphonate C-P lyase system protein PhnH [Klebsiella aerogenes]	PF05845.14	PhnH	Bacterial phosphonate metabolism protein	<a target="_blank" href="https://www.ncbi.nlm.nih.gov/protein/sp|P16686|PHNH_ECOLI;/">sp|P16686|PHNH_ECOLI;</a>	Alpha-D-ribose 1-methylphosphonate 5-triphosphate synthase subunit PhnH OS=Escherichia coli;	COG3625	P:Inorganic ion transport and metabolism	GO:0019634;GO:0061693;GO:0016829	BP:organic phosphonate metabolic process;MF:alpha-D-ribose 1-methylphosphonate 5-triphosphate synthase activity;MF:lyase activity;	K06165	phnH	map00440	Phosphonate and phosphinate metabolism
FPV33_RS19925	Cluster 3	FPV33_RS19925	SRPBCC family protein	0.418	-1.25926	0.0107066	0.0226728	yes	down	ref_gene	mRNA	<a target="_blank" href="https://www.ncbi.nlm.nih.gov/protein/WP_015368056.1/">WP_015368056.1</a>	SRPBCC family protein [Klebsiella aerogenes]	PF10604.11;PF03364.22	Polyketide_cyc2;Polyketide_cyc	Polyketide cyclase / dehydrase and lipid transport;Polyketide cyclase / dehydrase and lipid transport	------	------	COG5637	S:Function unknown	------	------	------	------	------	------
FPV33_RS09255	Cluster 3	FPV33_RS09255	spore coat U domain-containing protein	0.479	-1.06107	0.0121966	0.0254192	yes	down	ref_gene	mRNA	<a target="_blank" href="https://www.ncbi.nlm.nih.gov/protein/WP_015366014.1/">WP_015366014.1</a>	spore coat U domain-containing protein [Klebsiella aerogenes]	PF05229.17	SCPU	Spore Coat Protein U domain	------	------	COG5430	W:Extracellular structures	------	------	------	------	------	------
FPV33_RS01255	Cluster 3	nikR	nickel-responsive transcriptional regulator NikR	0.263	-1.92923	0.0218715	0.0424531	yes	down	ref_gene	mRNA	<a target="_blank" href="https://www.ncbi.nlm.nih.gov/protein/WP_047079886.1/">WP_047079886.1</a>	nickel-responsive transcriptional regulator NikR [Klebsiella aerogenes]	PF08753.13;PF01402.23	NikR_C;RHH_1	NikR C terminal nickel binding domain;Ribbon-helix-helix protein, copG family	<a target="_blank" href="https://www.ncbi.nlm.nih.gov/protein/sp|A6TFA8|NIKR_KLEP7;/">sp|A6TFA8|NIKR_KLEP7;</a>	Nickel-responsive regulator OS=Klebsiella pneumoniae subsp. pneumoniae;	COG0864	K:Transcription	------	------	K07722	nikR	------	------
FPV33_RS21875	Cluster 4	dagR	transcriptional regulator DagR	0.389	-1.3632	2.39467e-13	1.90273e-12	yes	down	ref_gene	mRNA	<a target="_blank" href="https://www.ncbi.nlm.nih.gov/protein/WP_063446280.1/">WP_063446280.1</a>	transcriptional regulator DagR [Klebsiella aerogenes]	PF00158.28;PF00874.22;PF14532.8;PF07728.16;PF00004.31;PF13401.8;PF13191.8;PF05729.14;PF13173.8	Sigma54_activat;PRD;Sigma54_activ_2;AAA_5;AAA;AAA_22;AAA_16;NACHT;AAA_14	Sigma-54 interaction domain;PRD domain;Sigma-54 interaction domain;AAA domain;ATPase family associated with various cellular activities;AAA domain;AAA ATPase domain;NACHT domain;AAA domain	<a target="_blank" href="https://www.ncbi.nlm.nih.gov/protein/sp|D0ZLR9|DGAR_SALT1;/">sp|D0ZLR9|DGAR_SALT1;</a>	Transcriptional regulatory protein DagR OS=Salmonella typhimurium;	COG1221;COG1221	K:Transcription;T:Signal transduction mechanisms	------	------	K17473	dgaR	------	------
FPV33_RS11240	Cluster 4	pcaF	3-oxoadipyl-CoA thiolase	0.294	-1.76376	1.62251e-12	1.22165e-11	yes	down	ref_gene	mRNA	<a target="_blank" href="https://www.ncbi.nlm.nih.gov/protein/WP_063446456.1/">WP_063446456.1</a>	3-oxoadipyl-CoA thiolase [Klebsiella aerogenes]	PF00108.25;PF02803.20;PF00109.28	Thiolase_N;Thiolase_C;ketoacyl-synt	Thiolase, N-terminal domain;Thiolase, C-terminal domain;Beta-ketoacyl synthase, N-terminal domain	<a target="_blank" href="https://www.ncbi.nlm.nih.gov/protein/sp|P0C7L3|PAAJ_ECOLX;/">sp|P0C7L3|PAAJ_ECOLX;</a>	Beta-ketoadipyl-CoA thiolase OS=Escherichia coli OX=562 GN=paaJ PE=3 SV=1;	COG0183	I:Lipid transport and metabolism	GO:0019619;GO:0033812	BP:3,4-dihydroxybenzoate catabolic process;MF:3-oxoadipyl-CoA thiolase activity;	K02615	paaJ	map00360	Phenylalanine metabolism
FPV33_RS11865	Cluster 4	FPV33_RS11865	nitrate reductase subunit alpha	0.415	-1.26856	6.13645e-12	4.41135e-11	yes	down	ref_gene	mRNA	<a target="_blank" href="https://www.ncbi.nlm.nih.gov/protein/WP_032714582.1/">WP_032714582.1</a>	nitrate reductase subunit alpha [Klebsiella aerogenes]	PF00384.24;PF01568.23;PF14710.8	Molybdopterin;Molydop_binding;Nitr_red_alph_N	Molybdopterin oxidoreductase;Molydopterin dinucleotide binding domain;Respiratory nitrate reductase alpha N-terminal	<a target="_blank" href="https://www.ncbi.nlm.nih.gov/protein/sp|P19319|NARZ_ECOLI;/">sp|P19319|NARZ_ECOLI;</a>	Respiratory nitrate reductase 2 alpha chain OS=Escherichia coli;	COG5013;COG5013	C:Energy production and conversion;P:Inorganic ion transport and metabolism	------	------	K00370	narG	map00910;map02020	Nitrogen metabolism;Two-component system
FPV33_RS15700	Cluster 4	rutA	pyrimidine utilization protein A	0.312	-1.68201	1.40986e-11	9.82852e-11	yes	down	ref_gene	mRNA	<a target="_blank" href="https://www.ncbi.nlm.nih.gov/protein/WP_063445809.1/">WP_063445809.1</a>	pyrimidine utilization protein A [Klebsiella aerogenes]	PF00296.22	Bac_luciferase	Luciferase-like monooxygenase	<a target="_blank" href="https://www.ncbi.nlm.nih.gov/protein/sp|D3RKL0|RUTA_KLEVT;/">sp|D3RKL0|RUTA_KLEVT;</a>	Pyrimidine monooxygenase RutA OS=Klebsiella variicola;	COG2141;COG2141	H:Coenzyme transport and metabolism;R:General function prediction only	GO:0019740;GO:0006212;GO:0004497;GO:0016705;GO:0052614	BP:nitrogen utilization;BP:uracil catabolic process;MF:monooxygenase activity;MF:oxidoreductase activity, acting on paired donors, with incorporation or reduction of molecular oxygen;MF:uracil oxygenase activity;	K09018	rutA	map00240	Pyrimidine metabolism
FPV33_RS04165	Cluster 4	gcvP	aminomethyl-transferring glycine dehydrogenase	0.416	-1.26628	5.36914e-11	3.59086e-10	yes	down	ref_gene	mRNA	<a target="_blank" href="https://www.ncbi.nlm.nih.gov/protein/WP_015369781.1/">WP_015369781.1</a>	aminomethyl-transferring glycine dehydrogenase [Klebsiella aerogenes]	PF02347.18;PF01212.23;PF00266.21	GDC-P;Beta_elim_lyase;Aminotran_5	Glycine cleavage system P-protein;Beta-eliminating lyase;Aminotransferase class-V	<a target="_blank" href="https://www.ncbi.nlm.nih.gov/protein/sp|B5XUD5|GCSP_KLEP3;/">sp|B5XUD5|GCSP_KLEP3;</a>	Glycine dehydrogenase;	COG0403	E:Amino acid transport and metabolism	GO:0019464;GO:0004375	BP:glycine decarboxylation via glycine cleavage system;MF:glycine dehydrogenas;	K00281	gcvP	map00630;map00260	Glyoxylate and dicarboxylate metabolism;Glycine, serine and threonine metabolism
FPV33_RS21955	Cluster 4	cutC	choline trimethylamine-lyase	0.364	-1.45964	2.02554e-10	1.2874e-09	yes	down	ref_gene	mRNA	<a target="_blank" href="https://www.ncbi.nlm.nih.gov/protein/WP_143830430.1/">WP_143830430.1</a>	choline trimethylamine-lyase [Klebsiella aerogenes]	PF02901.17;PF01228.23	PFL-like;Gly_radical	Pyruvate formate lyase-like;Glycine radical	<a target="_blank" href="https://www.ncbi.nlm.nih.gov/protein/sp|Q30W70|CUTC_DESAG;/">sp|Q30W70|CUTC_DESAG;</a>	Choline trimethylamine-lyase OS=Desulfovibrio alaskensis;	COG1882	C:Energy production and conversion	------	------	K20038	cutC	------	------
FPV33_RS11225	Cluster 4	paaG	2-(1%2C2-epoxy-1%2C2-dihydrophenyl)acetyl-CoA isomerase PaaG	0.24	-2.05614	5.56585e-10	3.38803e-09	yes	down	ref_gene	mRNA	<a target="_blank" href="https://www.ncbi.nlm.nih.gov/protein/WP_063446454.1/">WP_063446454.1</a>	2-(1,2-epoxy-1,2-dihydrophenyl)acetyl-CoA isomerase PaaG [Klebsiella aerogenes]	PF00378.22;PF16113.7	ECH_1;ECH_2	Enoyl-CoA hydratase/isomerase;Enoyl-CoA hydratase/isomerase	<a target="_blank" href="https://www.ncbi.nlm.nih.gov/protein/sp|P77467|PAAG_ECOLI;/">sp|P77467|PAAG_ECOLI;</a>	1,2-epoxyphenylacetyl-CoA isomerase OS=Escherichia coli;	COG1024	I:Lipid transport and metabolism	GO:0010124;GO:0016853	BP:phenylacetate catabolic process;MF:isomerase activity;	K15866	paaG	map00360	Phenylalanine metabolism
FPV33_RS00455	Cluster 4	FPV33_RS00455	AsmA family protein	0.436	-1.198	8.70235e-09	4.69011e-08	yes	down	ref_gene	mRNA	<a target="_blank" href="https://www.ncbi.nlm.nih.gov/protein/WP_063446514.1/">WP_063446514.1</a>	AsmA family protein [Klebsiella aerogenes]	PF05170.16	AsmA	AsmA family	<a target="_blank" href="https://www.ncbi.nlm.nih.gov/protein/sp|P31433|YICH_ECOLI;/">sp|P31433|YICH_ECOLI;</a>	AsmA family protein YicH OS=Escherichia coli;	------	------	------	------	------	------	------	------
FPV33_RS14770	Cluster 4	FPV33_RS14770	MASE1 domain-containing protein	0.404	-1.30921	4.90017e-08	2.47587e-07	yes	down	ref_gene	mRNA	<a target="_blank" href="https://www.ncbi.nlm.nih.gov/protein/WP_047063617.1/">WP_047063617.1</a>	MASE1 domain-containing protein [Klebsiella aerogenes]	PF05231.16	MASE1	MASE1	------	------	COG3447	T:Signal transduction mechanisms	------	------	------	------	------	------
FPV33_RS04765	Cluster 4	aas	bifunctional acyl-ACP--phospholipid O-acyltransferase/long-chain-fatty-acid--ACP ligase	0.421	-1.24868	8.69529e-08	4.22657e-07	yes	down	ref_gene	mRNA	<a target="_blank" href="https://www.ncbi.nlm.nih.gov/protein/WP_063445839.1/">WP_063445839.1</a>	bifunctional acyl-ACP--phospholipid O-acyltransferase/long-chain-fatty-acid--ACP ligase [Klebsiella aerogenes]	PF00501.30;PF01553.23	AMP-binding;Acyltransferase	AMP-binding enzyme;Acyltransferase	<a target="_blank" href="https://www.ncbi.nlm.nih.gov/protein/sp|B5XUP2|AAS_KLEP3;/">sp|B5XUP2|AAS_KLEP3;</a>	Bifunctional protein Aas OS=Klebsiella pneumoniae;	COG0204	I:Lipid transport and metabolism	GO:0006631;GO:0008654;GO:0016021;GO:0005886;GO:0008922;GO:0008779;GO:0005524	BP:fatty acid metabolic process;BP:phospholipid biosynthetic process;CC:integral component of membrane;CC:plasma membrane;MF:long-chain fatty acid [acyl-carrier-protein] ligase activity;MF:acyl-[acyl-carrier-protein]-phospholipid O-acyltransferase activity;MF:ATP binding;	K05939	aas	map00564;map00071	Glycerophospholipid metabolism;Fatty acid degradation
FPV33_RS00880	Cluster 4	xylB	xylulokinase	0.459	-1.12416	9.6579e-08	4.68459e-07	yes	down	ref_gene	mRNA	<a target="_blank" href="https://www.ncbi.nlm.nih.gov/protein/WP_063446312.1/">WP_063446312.1</a>	xylulokinase [Klebsiella aerogenes]	PF00370.23;PF02782.18;PF01869.22	FGGY_N;FGGY_C;BcrAD_BadFG	FGGY family of carbohydrate kinases, N-terminal domain;FGGY family of carbohydrate kinases, C-terminal domain;BadF/BadG/BcrA/BcrD ATPase family	<a target="_blank" href="https://www.ncbi.nlm.nih.gov/protein/sp|P09099|XYLB_ECOLI;/">sp|P09099|XYLB_ECOLI;</a>	Xylulose kinase OS=Escherichia coli;	COG1070	G:Carbohydrate transport and metabolism	GO:0042732;GO:0005998;GO:0004856;GO:0005524	BP:D-xylose metabolic process;BP:xylulose catabolic process;MF:xylulokinase activity;MF:ATP binding;	K00854	xylB	map00040	Pentose and glucuronate interconversions
FPV33_RS14240	Cluster 4	FPV33_RS14240	ABC transporter ATP-binding protein	0.413	-1.27495	2.11665e-07	9.86199e-07	yes	down	ref_gene	mRNA	<a target="_blank" href="https://www.ncbi.nlm.nih.gov/protein/WP_032707866.1/">WP_032707866.1</a>	ABC transporter ATP-binding protein [Klebsiella aerogenes]	PF00005.29;PF13304.8;PF13555.8;PF13191.8	ABC_tran;AAA_21;AAA_29;AAA_16	ABC transporter;AAA domain, putative AbiEii toxin, Type IV TA system;P-loop containing region of AAA domain;AAA ATPase domain	<a target="_blank" href="https://www.ncbi.nlm.nih.gov/protein/sp|Q9YGA6|MALK_THELN;/">sp|Q9YGA6|MALK_THELN;</a>	Trehalose/maltose import ATP-binding protein MalK OS=Thermococcus litoralis;	COG3842	E:Amino acid transport and metabolism	GO:0016020;GO:0042626;GO:0005524	CC:membrane;MF:ATPase activity, coupled to transmembrane movement of substances;MF:ATP binding;	K02010	afuC	map02010	ABC transporters
FPV33_RS16690	Cluster 4	dmsB	dimethylsulfoxide reductase subunit B	0.39	-1.35802	3.86001e-07	1.74553e-06	yes	down	ref_gene	mRNA	<a target="_blank" href="https://www.ncbi.nlm.nih.gov/protein/WP_015367482.1/">WP_015367482.1</a>	dimethylsulfoxide reductase subunit B [Klebsiella aerogenes]	PF13247.8;PF12797.9;PF13187.8;PF00037.29;PF12838.9;PF12837.9;PF13237.8;PF12800.9;PF12798.9;PF14697.8;PF13183.8	Fer4_11;Fer4_2;Fer4_9;Fer4;Fer4_7;Fer4_6;Fer4_10;Fer4_4;Fer4_3;Fer4_21;Fer4_8	4Fe-4S dicluster domain;4Fe-4S binding domain;4Fe-4S dicluster domain;4Fe-4S binding domain;4Fe-4S dicluster domain;4Fe-4S binding domain;4Fe-4S dicluster domain;4Fe-4S binding domain;4Fe-4S binding domain;4Fe-4S dicluster domain;4Fe-4S dicluster domain	<a target="_blank" href="https://www.ncbi.nlm.nih.gov/protein/sp|P18776|DMSB_ECOLI;/">sp|P18776|DMSB_ECOLI;</a>	Anaerobic dimethyl sulfoxide reductase chain B OS=Escherichia coli;	COG0437	C:Energy production and conversion	GO:0046872;GO:0051539	MF:metal ion binding;MF:4 iron, 4 sulfur cluster binding;	K07307	dmsB	map00920	Sulfur metabolism
FPV33_RS05275	Cluster 4	hypE	hydrogenase expression/formation protein HypE	0.376	-1.40965	4.5415e-07	2.0377e-06	yes	down	ref_gene	mRNA	<a target="_blank" href="https://www.ncbi.nlm.nih.gov/protein/WP_015703266.1/">WP_015703266.1</a>	hydrogenase expression/formation protein HypE [Klebsiella aerogenes]	PF02769.24;PF00586.26	AIRS_C;AIRS	AIR synthase related protein, C-terminal domain;AIR synthase related protein, N-terminal domain	<a target="_blank" href="https://www.ncbi.nlm.nih.gov/protein/sp|P24193|HYPE_ECOLI;/">sp|P24193|HYPE_ECOLI;</a>	Carbamoyl dehydratase HypE OS=Escherichia coli;	COG0309	O:Posttranslational modification, protein turnover, chaperones	------	------	K04655	hypE	------	------
FPV33_RS00245	Cluster 4	FPV33_RS00245	PTS transporter subunit EIIC	0.434	-1.20445	7.33268e-07	3.22414e-06	yes	down	ref_gene	mRNA	<a target="_blank" href="https://www.ncbi.nlm.nih.gov/protein/WP_063446065.1/">WP_063446065.1</a>	PTS transporter subunit EIIC [Klebsiella aerogenes]	PF02378.20	PTS_EIIC	Phosphotransferase system, EIIC	<a target="_blank" href="https://www.ncbi.nlm.nih.gov/protein/sp|P46317|PTJC_BACSU;/">sp|P46317|PTJC_BACSU;</a>	Lichenan permease IIC component OS=Bacillus subtilis;	COG1455	G:Carbohydrate transport and metabolism	GO:0009401;GO:0016021;GO:0005886;GO:0008982	BP:phosphoenolpyruvate-dependent sugar phosphotransferase system;CC:integral component of membrane;CC:plasma membrane;MF:protein-;	K02761	celB	map02060;map00500	Phosphotransferase system (PTS);Starch and sucrose metabolism
FPV33_RS21685	Cluster 4	hpaE	5-carboxymethyl-2-hydroxymuconate semialdehyde dehydrogenase	0.411	-1.28276	7.77813e-07	3.41349e-06	yes	down	ref_gene	mRNA	<a target="_blank" href="https://www.ncbi.nlm.nih.gov/protein/WP_008807572.1/">WP_008807572.1</a>	MULTISPECIES: 5-carboxymethyl-2-hydroxymuconate semialdehyde dehydrogenase [Klebsiella]	PF00171.24	Aldedh	Aldehyde dehydrogenase family	<a target="_blank" href="https://www.ncbi.nlm.nih.gov/protein/sp|P42269|HPCC_ECOLX;/">sp|P42269|HPCC_ECOLX;</a>	5-carboxymethyl-2-hydroxymuconate semialdehyde dehydrogenase OS=Escherichia coli OX=562 GN=hpcC PE=3 SV=1;	COG1012	I:Lipid transport and metabolism	GO:1901023;GO:0018480;GO:0008802	BP:4-hydroxyphenylacetate catabolic process;MF:5-carboxymethyl-2-hydroxymuconic-semialdehyde dehydrogenase activity;MF:betaine-aldehyde dehydrogenase activity;	K00151	hpaE	map00350	Tyrosine metabolism
FPV33_RS18685	Cluster 4	FPV33_RS18685	MFS transporter	0.424	-1.23746	8.13891e-07	3.56503e-06	yes	down	ref_gene	mRNA	<a target="_blank" href="https://www.ncbi.nlm.nih.gov/protein/WP_032714006.1/">WP_032714006.1</a>	MFS transporter [Klebsiella aerogenes]	PF00083.26;PF07690.18	Sugar_tr;MFS_1	Sugar;Major Facilitator Superfamily	<a target="_blank" href="https://www.ncbi.nlm.nih.gov/protein/sp|P16482|CITH_KLEPN;/">sp|P16482|CITH_KLEPN;</a>	Citrate-proton symporter OS=Klebsiella pneumoniae OX=573 GN=citH PE=3 SV=1;	COG2814	G:Carbohydrate transport and metabolism	GO:0016021;GO:0005886;GO:0022857	CC:integral component of membrane;CC:plasma membrane;MF:transmembrane transporter activity;	K03288	citA	------	------
FPV33_RS05310	Cluster 4	hycC	formate hydrogenlyase subunit 3	0.417	-1.26335	9.43717e-07	4.08707e-06	yes	down	ref_gene	mRNA	<a target="_blank" href="https://www.ncbi.nlm.nih.gov/protein/WP_015370026.1/">WP_015370026.1</a>	formate hydrogenlyase subunit 3 [Klebsiella aerogenes]	PF00361.22	Proton_antipo_M	Proton-conducting membrane transporter	<a target="_blank" href="https://www.ncbi.nlm.nih.gov/protein/sp|P16429|HYCC_ECOLI;/">sp|P16429|HYCC_ECOLI;</a>	Formate hydrogenlyase subunit 3 OS=Escherichia coli;	COG0651;COG0651	C:Energy production and conversion;P:Inorganic ion transport and metabolism	GO:0042773;GO:0016021;GO:0008137;GO:0016829	BP:ATP synthesis coupled electron transport;CC:integral component of membrane;MF:NADH dehydrogenas;MF:lyase activity;	K15828	hycC	------	------
FPV33_RS20390	Cluster 4	glnD	bifunctional uridylyltransferase/uridylyl-removing protein GlnD	0.474	-1.078	9.55372e-07	4.13367e-06	yes	down	ref_gene	mRNA	<a target="_blank" href="https://www.ncbi.nlm.nih.gov/protein/WP_020079581.1/">WP_020079581.1</a>	bifunctional uridylyltransferase/uridylyl-removing protein GlnD [Klebsiella aerogenes]	PF08335.13;PF01842.27;PF01966.24;PF01909.25;PF03445.15	GlnD_UR_UTase;ACT;HD;NTP_transf_2;DUF294	GlnD PII-uridylyltransferase;ACT domain;HD domain;Nucleotidyltransferase domain;Putative nucleotidyltransferase DUF294	<a target="_blank" href="https://www.ncbi.nlm.nih.gov/protein/sp|P41393|GLND_KLEOX;/">sp|P41393|GLND_KLEOX;</a>	Bifunctional uridylyltransferase/uridylyl-removing enzyme OS=Klebsiella oxytoca OX=571 GN=glnD PE=3 SV=1;	COG2844;COG2844	O:Posttranslational modification, protein turnover, chaperones;T:Signal transduction mechanisms	------	------	K00990	glnD	map02020	Two-component system
FPV33_RS13400	Cluster 4	FPV33_RS13400	triphosphoribosyl-dephospho-CoA synthase	0.34	-1.55762	1.61781e-06	6.85822e-06	yes	down	ref_gene	mRNA	<a target="_blank" href="https://www.ncbi.nlm.nih.gov/protein/WP_004190298.1/">WP_004190298.1</a>	MULTISPECIES: triphosphoribosyl-dephospho-CoA synthase [Klebsiella]	PF01874.18	CitG	AT	<a target="_blank" href="https://www.ncbi.nlm.nih.gov/protein/sp|P71422|MDCB_KLEPN;/">sp|P71422|MDCB_KLEPN;</a>	2;	COG1767	H:Coenzyme transport and metabolism	GO:0016310;GO:0005524;GO:0016757;GO:0046917	BP:phosphorylation;MF:ATP binding;MF:transferase activity, transferring glycosyl groups;MF:triphosphoribosyl-dephospho-CoA synthase activity;	K13930	mdcB	------	------
FPV33_RS21910	Cluster 4	FPV33_RS21910	TetR/AcrR family transcriptional regulator	0.249	-2.00592	2.24518e-06	9.37118e-06	yes	down	ref_gene	mRNA	<a target="_blank" href="https://www.ncbi.nlm.nih.gov/protein/WP_015704263.1/">WP_015704263.1</a>	MULTISPECIES: TetR family transcriptional regulator [Klebsiella]	PF17937.3;PF00440.25	TetR_C_28;TetR_N	Tetracyclin repressor-like, C-terminal domain;Bacterial regulatory proteins, tetR family	<a target="_blank" href="https://www.ncbi.nlm.nih.gov/protein/sp|P39897|MTRR_NEIGO;/">sp|P39897|MTRR_NEIGO;</a>	HTH-type transcriptional regulator MtrR OS=Neisseria gonorrhoeae OX=485 GN=mtrR PE=1 SV=1;	COG1309	K:Transcription	GO:0003677	MF:DNA binding;	------	------	------	------
FPV33_RS14000	Cluster 4	FPV33_RS14000	sigma-54-dependent Fis family transcriptional regulator	0.467	-1.09813	2.93244e-06	1.20327e-05	yes	down	ref_gene	mRNA	<a target="_blank" href="https://www.ncbi.nlm.nih.gov/protein/WP_063446539.1/">WP_063446539.1</a>	sigma-54-dependent Fis family transcriptional regulator [Klebsiella aerogenes]	PF00158.28;PF14532.8;PF02954.21;PF01078.23;PF18024.3;PF07728.16;PF00004.31;PF13188.9;PF13191.8;PF08448.12;PF00989.27;PF12860.9	Sigma54_activat;Sigma54_activ_2;HTH_8;Mg_chelatase;HTH_50;AAA_5;AAA;PAS_8;AAA_16;PAS_4;PAS;PAS_7	Sigma-54 interaction domain;Sigma-54 interaction domain;Bacterial regulatory protein, Fis family;Magnesium chelatase, subunit ChlI;Helix-turn-helix domain;AAA domain;ATPase family associated with various cellular activities;PAS domain;AAA ATPase domain;PAS fold;PAS fold;PAS fold	<a target="_blank" href="https://www.ncbi.nlm.nih.gov/protein/sp|Q46802|UACR_ECOLI;/">sp|Q46802|UACR_ECOLI;</a>	Putative uric acid sigma-54-dependent transcriptional regulator UacR OS=Escherichia coli;	COG3829;COG3829	K:Transcription;T:Signal transduction mechanisms	GO:0006355;GO:0043565;GO:0008134;GO:0005524	BP:regulation of transcription, DNA-templated;MF:sequence-specific DNA binding;MF:transcription factor binding;MF:ATP binding;	------	------	------	------
FPV33_RS23215	Cluster 4	FPV33_RS23215	hybrid sensor histidine kinase/response regulator	0.496	-1.0127	3.24585e-06	1.32128e-05	yes	down	ref_gene	mRNA	<a target="_blank" href="https://www.ncbi.nlm.nih.gov/protein/WP_047079995.1/">WP_047079995.1</a>	hybrid sensor histidine kinase/response regulator [Klebsiella aerogenes]	PF02518.28;PF00672.27;PF00072.26;PF00512.27	HATPase_c;HAMP;Response_reg;HisKA	Histidine kinase-, DNA gyrase B-, and HSP90-like ATPase;HAMP domain;Response regulator receiver domain;His Kinase A	<a target="_blank" href="https://www.ncbi.nlm.nih.gov/protein/sp|Q4ZSY3|LOVHK_PSEU2;/">sp|Q4ZSY3|LOVHK_PSEU2;</a>	Blue-light-activated protein OS=Pseudomonas syringae pv. syringae;	COG0784	T:Signal transduction mechanisms	------	------	------	------	------	------
FPV33_RS19010	Cluster 4	FPV33_RS19010	hypothetical protein	0.375	-1.41649	3.98747e-06	1.60194e-05	yes	down	ref_gene	mRNA	<a target="_blank" href="https://www.ncbi.nlm.nih.gov/protein/WP_059444409.1/">WP_059444409.1</a>	hypothetical protein [Klebsiella aerogenes]	------	------	------	------	------	------	------	------	------	------	------	------	------
FPV33_RS00465	Cluster 4	gltS	sodium/glutamate symporter	0.454	-1.13909	4.69153e-06	1.86689e-05	yes	down	ref_gene	mRNA	<a target="_blank" href="https://www.ncbi.nlm.nih.gov/protein/WP_015703819.1/">WP_015703819.1</a>	sodium/glutamate symporter [Klebsiella aerogenes]	PF03616.16	Glt_symporter	Sodium/glutamate symporter	<a target="_blank" href="https://www.ncbi.nlm.nih.gov/protein/sp|P0AER8|GLTS_ECOLI;/">sp|P0AER8|GLTS_ECOLI;</a>	Sodium/glutamate symporter OS=Escherichia coli;	COG0786	E:Amino acid transport and metabolism	GO:0015813;GO:0016021;GO:0005886;GO:0015501	BP:L-glutamate transport;CC:integral component of membrane;CC:plasma membrane;MF:glutamat;	K03312	gltS	------	------
FPV33_RS22385	Cluster 4	pyrB	aspartate carbamoyltransferase	0.356	-1.49115	6.52891e-06	2.52817e-05	yes	down	ref_gene	mRNA	<a target="_blank" href="https://www.ncbi.nlm.nih.gov/protein/WP_015704213.1/">WP_015704213.1</a>	aspartate carbamoyltransferase [Klebsiella aerogenes]	PF02729.23;PF00185.26	OTCace_N;OTCace	Aspartate/ornithine carbamoyltransferase, carbamoyl-P binding domain;Aspartate/ornithine carbamoyltransferase, Asp/Orn binding domain	<a target="_blank" href="https://www.ncbi.nlm.nih.gov/protein/sp|A6THH4|PYRB_KLEP7;/">sp|A6THH4|PYRB_KLEP7;</a>	Aspartate carbamoyltransferase OS=Klebsiella pneumoniae subsp. pneumoniae;	COG0540	F:Nucleotide transport and metabolism	GO:0006207;GO:0006520;GO:0044205;GO:0016597;GO:0004070	BP:'de novo' pyrimidine nucleobase biosynthetic process;BP:cellular amino acid metabolic process;BP:'de novo' UMP biosynthetic process;MF:amino acid binding;MF:aspartate carbamoyltransferase activity;	K00609	pyrB	map00240;map00250	Pyrimidine metabolism;Alanine, aspartate and glutamate metabolism
FPV33_RS23795	Cluster 4	dcuB	anaerobic C4-dicarboxylate transporter DcuB	0.479	-1.06301	6.81524e-06	2.6302e-05	yes	down	ref_gene	mRNA	<a target="_blank" href="https://www.ncbi.nlm.nih.gov/protein/WP_015368823.1/">WP_015368823.1</a>	anaerobic C4-dicarboxylate transporter DcuB [Klebsiella aerogenes]	PF03605.16	DcuA_DcuB	Anaerobic c4-dicarboxylate membrane transporter	<a target="_blank" href="https://www.ncbi.nlm.nih.gov/protein/sp|P0ABP1|DCUB_ECO57;/">sp|P0ABP1|DCUB_ECO57;</a>	Anaerobic C4-dicarboxylate transporter DcuB OS=Escherichia coli O157:H7 OX=83334 GN=dcuB PE=3 SV=1;	COG2704	G:Carbohydrate transport and metabolism	GO:0016021;GO:0005886;GO:0015556	CC:integral component of membrane;CC:plasma membrane;MF:C4-dicarboxylate transmembrane transporter activity;	K07792	dcuB	map02020	Two-component system
FPV33_RS00050	Cluster 4	FPV33_RS00050	2-dehydro-3-deoxy-6-phosphogalactonate aldolase	0.433	-1.20906	1.42284e-05	5.26199e-05	yes	down	ref_gene	mRNA	<a target="_blank" href="https://www.ncbi.nlm.nih.gov/protein/WP_004181595.1/">WP_004181595.1</a>	MULTISPECIES: 2-dehydro-3-deoxy-6-phosphogalactonate aldolase [Enterobacteriaceae]	PF01081.21;PF02581.19	Aldolase;TMP-TENI	KDPG and KHG aldolase;Thiamine monophosphate synthase	<a target="_blank" href="https://www.ncbi.nlm.nih.gov/protein/sp|Q6BF16|DGOA_ECOLI;/">sp|Q6BF16|DGOA_ECOLI;</a>	2-dehydro-3-deoxy-6-phosphogalactonate aldolase OS=Escherichia coli;	COG0800	G:Carbohydrate transport and metabolism	GO:0016829;GO:0008674	MF:lyase activity;MF:2-dehydro-3-deoxy-6-phosphogalactonate aldolase activity;	K01631	dgoA	map00052	Galactose metabolism
FPV33_RS05700	Cluster 4	FPV33_RS05700	MurR/RpiR family transcriptional regulator	0.423	-1.2415	1.7561e-05	6.41723e-05	yes	down	ref_gene	mRNA	<a target="_blank" href="https://www.ncbi.nlm.nih.gov/protein/WP_015370101.1/">WP_015370101.1</a>	MurR/RpiR family transcriptional regulator [Klebsiella aerogenes]	PF01418.19	HTH_6	Helix-turn-helix domain, rpiR family	<a target="_blank" href="https://www.ncbi.nlm.nih.gov/protein/sp|P46117|YARA_PROST;/">sp|P46117|YARA_PROST;</a>	Uncharacterized HTH-type transcriptional regulator in aarA 3'region OS=Providencia stuartii OX=588 PE=4 SV=1;	COG1737	K:Transcription	GO:0003700	MF:transcription factor activity, sequence-specific DNA binding;	------	------	------	------
FPV33_RS19895	Cluster 4	csiR	DNA-binding transcriptional regulator CsiR	0.454	-1.13801	2.1651e-05	7.77007e-05	yes	down	ref_gene	mRNA	<a target="_blank" href="https://www.ncbi.nlm.nih.gov/protein/WP_063446378.1/">WP_063446378.1</a>	DNA-binding transcriptional regulator CsiR [Klebsiella aerogenes]	PF07729.14;PF00392.23	FCD;GntR	FCD domain;Bacterial regulatory proteins, gntR family	<a target="_blank" href="https://www.ncbi.nlm.nih.gov/protein/sp|P37338|GLAR_ECOLI;/">sp|P37338|GLAR_ECOLI;</a>	HTH-type transcriptional repressor GlaR OS=Escherichia coli;	COG1802	K:Transcription	GO:0003700;GO:0003677	MF:transcription factor activity, sequence-specific DNA binding;MF:DNA binding;	K15735	csiR	------	------
FPV33_RS22285	Cluster 4	iolD	3D-(3%2C5/4)-trihydroxycyclohexane-1%2C2-dione acylhydrolase (decyclizing)	0.482	-1.0517	2.8059e-05	9.93057e-05	yes	down	ref_gene	mRNA	<a target="_blank" href="https://www.ncbi.nlm.nih.gov/protein/WP_063445955.1/">WP_063445955.1</a>	3D-(3,5/4)-trihydroxycyclohexane-1,2-dione acylhydrolase	PF02775.23;PF02776.20;PF00205.24	TPP_enzyme_C;TPP_enzyme_N;TPP_enzyme_M	Thiamine pyrophosphate enzyme, C-terminal TPP binding domain;Thiamine pyrophosphate enzyme, N-terminal TPP binding domain;Thiamine pyrophosphate enzyme, central domain	<a target="_blank" href="https://www.ncbi.nlm.nih.gov/protein/sp|Q5KYR0|IOLD_GEOKA;/">sp|Q5KYR0|IOLD_GEOKA;</a>	3D;	COG3962	G:Carbohydrate transport and metabolism	------	------	K03336	iolD	map00562	Inositol phosphate metabolism
FPV33_RS14170	Cluster 4	FPV33_RS14170	acetyl-CoA C-acetyltransferase	0.403	-1.3114	3.27125e-05	0.00011368	yes	down	ref_gene	mRNA	<a target="_blank" href="https://www.ncbi.nlm.nih.gov/protein/WP_143830404.1/">WP_143830404.1</a>	acetyl-CoA C-acetyltransferase [Klebsiella aerogenes]	PF00108.25;PF02803.20;PF00109.28	Thiolase_N;Thiolase_C;ketoacyl-synt	Thiolase, N-terminal domain;Thiolase, C-terminal domain;Beta-ketoacyl synthase, N-terminal domain	<a target="_blank" href="https://www.ncbi.nlm.nih.gov/protein/sp|Q9I2A8|ATOB_PSEAE;/">sp|Q9I2A8|ATOB_PSEAE;</a>	Acetyl-CoA acetyltransferase OS=Pseudomonas aeruginosa;	COG0183	I:Lipid transport and metabolism	------	------	K00626	atoB	map00630;map00310;map00640;map00650;map00720;map00620;map00900;map00362;map02020;map00071;map00280;map04975;map00380	Glyoxylate and dicarboxylate metabolism;Lysine degradation;Propanoate metabolism;Butanoate metabolism;Carbon fixation pathways in prokaryotes;Pyruvate metabolism;Terpenoid backbone biosynthesis;Benzoate degradation;Two-component system;Fatty acid degradation;Valine, leucine and isoleucine degradation;Fat digestion and absorption;Tryptophan metabolism
FPV33_RS20270	Cluster 4	tilS	tRNA lysidine(34) synthetase TilS	0.478	-1.0664	3.29706e-05	0.00011449	yes	down	ref_gene	mRNA	<a target="_blank" href="https://www.ncbi.nlm.nih.gov/protein/WP_063446439.1/">WP_063446439.1</a>	tRNA lysidine(34) synthetase TilS [Klebsiella aerogenes]	PF01171.22;PF11734.10;PF09179.13	ATP_bind_3;TilS_C;TilS	PP-loop family;TilS substrate C-terminal domain;TilS substrate binding domain	<a target="_blank" href="https://www.ncbi.nlm.nih.gov/protein/sp|Q8FL00|TILS_ECOL6;/">sp|Q8FL00|TILS_ECOL6;</a>	tRN;	COG0037	J:Translation, ribosomal structure and biogenesis	GO:0006400;GO:0005737;GO:0016879;GO:0005524	BP:tRNA modification;CC:cytoplasm;MF:ligase activity, forming carbon-nitrogen bonds;MF:ATP binding;	K04075	tilS	------	------
FPV33_RS16245	Cluster 4	cheZ	protein phosphatase CheZ	0.274	-1.86706	3.30781e-05	0.000114777	yes	down	ref_gene	mRNA	<a target="_blank" href="https://www.ncbi.nlm.nih.gov/protein/WP_015367337.1/">WP_015367337.1</a>	MULTISPECIES: protein phosphatase CheZ [Klebsiella]	PF04344.15	CheZ	Chemotaxis phosphatase, CheZ	<a target="_blank" href="https://www.ncbi.nlm.nih.gov/protein/sp|Q7CIX9|CHEZ_YERPE;/">sp|Q7CIX9|CHEZ_YERPE;</a>	Protein phosphatase CheZ OS=Yersinia pestis OX=632 GN=cheZ PE=3 SV=1;	COG3143;COG3143	N:Cell motility;T:Signal transduction mechanisms	GO:0006935;GO:0050920;GO:0097588;GO:0005737;GO:0009288;GO:0004721	BP:chemotaxis;BP:regulation of chemotaxis;BP:archaeal or bacterial-type flagellum-dependent cell motility;CC:cytoplasm;CC:bacterial-type flagellum;MF:phosphoprotein phosphatase activity;	K03414	cheZ	map02030	Bacterial chemotaxis
FPV33_RS21800	Cluster 4	FPV33_RS21800	double-cubane-cluster-containing anaerobic reductase	0.47	-1.08999	3.63971e-05	0.000125256	yes	down	ref_gene	mRNA	<a target="_blank" href="https://www.ncbi.nlm.nih.gov/protein/WP_042892564.1/">WP_042892564.1</a>	putative 2-hydroxyacyl-CoA dehydratase YjiM [Klebsiella aerogenes]	PF06050.15	HGD-D	2-hydroxyglutaryl-CoA dehydratase, D-component	<a target="_blank" href="https://www.ncbi.nlm.nih.gov/protein/sp|P39384|YJIM_ECOLI;/">sp|P39384|YJIM_ECOLI;</a>	Putative dehydratase subunit YjiM OS=Escherichia coli;	COG1775;COG1775	E:Amino acid transport and metabolism;Q:Secondary metabolites biosynthesis, transport and catabolism	------	------	------	------	------	------
FPV33_RS24700	Cluster 4	ppiC	peptidylprolyl isomerase PpiC	0.475	-1.07513	5.275e-05	0.000178075	yes	down	ref_gene	mRNA	<a target="_blank" href="https://www.ncbi.nlm.nih.gov/protein/WP_002883180.1/">WP_002883180.1</a>	MULTISPECIES: peptidylprolyl isomerase PpiC [Bacteria]	PF13616.8;PF00639.23;PF13145.8	Rotamase_3;Rotamase;Rotamase_2	PPIC-type PPIASE domain;PPIC-type PPIASE domain;PPIC-type PPIASE domain	<a target="_blank" href="https://www.ncbi.nlm.nih.gov/protein/sp|P0A9L7|PPIC_ECO57;/">sp|P0A9L7|PPIC_ECO57;</a>	Peptidyl-prolyl cis-trans isomerase C OS=Escherichia coli O157:H7 OX=83334 GN=ppiC PE=3 SV=2;	COG0760	O:Posttranslational modification, protein turnover, chaperones	GO:0003755	MF:peptidyl-prolyl cis-trans isomerase activity;	K03769	ppiC	------	------
FPV33_RS14985	Cluster 4	FPV33_RS14985	CmpA/NrtA family ABC transporter substrate-binding protein	0.413	-1.27717	6.98404e-05	0.000231695	yes	down	ref_gene	mRNA	<a target="_blank" href="https://www.ncbi.nlm.nih.gov/protein/WP_063446710.1/">WP_063446710.1</a>	ABC transporter substrate-binding protein [Klebsiella aerogenes]	PF13379.8;PF10518.11	NMT1_2;TAT_signal	NMT1-like family;TAT	<a target="_blank" href="https://www.ncbi.nlm.nih.gov/protein/sp|P73452|NRTA_SYNY3;/">sp|P73452|NRTA_SYNY3;</a>	Nitrate/nitrite binding protein NrtA OS=Synechocystis sp.;	COG0715	P:Inorganic ion transport and metabolism	------	------	K15576	nrtA	map02010;map00910	ABC transporters;Nitrogen metabolism
FPV33_RS16030	Cluster 4	fliI	flagellar protein export ATPase FliI	0.432	-1.21249	7.37184e-05	0.000243508	yes	down	ref_gene	mRNA	<a target="_blank" href="https://www.ncbi.nlm.nih.gov/protein/WP_015704953.1/">WP_015704953.1</a>	flagellum-specific ATP synthase FliI [Klebsiella aerogenes]	PF00006.27;PF18269.3	ATP-synt_ab;T3SS_ATPase_C	ATP synthase alpha/beta family, nucleotide-binding domain;T3SS EscN ATPase C-terminal domain	<a target="_blank" href="https://www.ncbi.nlm.nih.gov/protein/sp|P52612|FLII_ECOLI;/">sp|P52612|FLII_ECOLI;</a>	Flagellum-specific ATP synthase OS=Escherichia coli;	COG1157;COG1157	N:Cell motility;U:Intracellular trafficking, secretion, and vesicular transport	GO:0030254;GO:0044780;GO:0071973;GO:0005737;GO:0030257;GO:0016787;GO:0046933;GO:0046961;GO:0005524	BP:protein secretion by the type III secretion system;BP:bacterial-type flagellum assembly;BP:bacterial-type flagellum-dependent cell motility;CC:cytoplasm;CC:type III protein secretion system complex;MF:hydrolase activity;MF:proton-transporting ATP synthase activity, rotational mechanism;MF:proton-transporting ATPase activity, rotational mechanism;MF:ATP binding;	K02412	fliI	map02040	Flagellar assembly
FPV33_RS14175	Cluster 4	FPV33_RS14175	3-hydroxyacyl-CoA dehydrogenase family protein	0.405	-1.30556	8.18307e-05	0.00026781	yes	down	ref_gene	mRNA	<a target="_blank" href="https://www.ncbi.nlm.nih.gov/protein/WP_047079720.1/">WP_047079720.1</a>	3-hydroxyacyl-CoA dehydrogenase family protein [Klebsiella aerogenes]	PF02737.20;PF00725.24;PF03446.17;PF01210.25;PF01266.26	3HCDH_N;3HCDH;NAD_binding_2;NAD_Gly3P_dh_N;DAO	3-hydroxyacyl-CoA dehydrogenase, NAD binding domain;3-hydroxyacyl-CoA dehydrogenase, C-terminal domain;NAD binding domain of 6-phosphogluconate dehydrogenase;NAD-dependent glycerol-3-phosphate dehydrogenase N-terminus;FAD dependent oxidoreductase	<a target="_blank" href="https://www.ncbi.nlm.nih.gov/protein/sp|Q988C8|FHMCD_RHILO;/">sp|Q988C8|FHMCD_RHILO;</a>	5-formyl-3-hydroxy-2-methylpyridine 4-carboxylate 5-dehydrogenase OS=Mesorhizobium japonicum;	COG1250	I:Lipid transport and metabolism	GO:0006631;GO:0016616;GO:0070403	BP:fatty acid metabolic process;MF:oxidoreductase activity, acting on the CH-OH group of donors, NAD or NADP as acceptor;MF:NAD+ binding;	K00074	paaH	map00362;map00360;map00650	Benzoate degradation;Phenylalanine metabolism;Butanoate metabolism
FPV33_RS04725	Cluster 4	FPV33_RS04725	glycoside hydrolase family 32 protein	0.437	-1.19277	0.000105068	0.000338568	yes	down	ref_gene	mRNA	<a target="_blank" href="https://www.ncbi.nlm.nih.gov/protein/QDR54649.1/">QDR54649.1</a>	glycoside hydrolase family 32 protein [Klebsiella aerogenes]	PF00251.22;PF08244.14;PF04616.16	Glyco_hydro_32N;Glyco_hydro_32C;Glyco_hydro_43	Glycosyl hydrolases family 32 N-terminal domain;Glycosyl hydrolases family 32 C terminal;Glycosyl hydrolases family 43	<a target="_blank" href="https://www.ncbi.nlm.nih.gov/protein/sp|P40714|CSCA_ECOLX;/">sp|P40714|CSCA_ECOLX;</a>	Sucrose-6-phosphate hydrolase OS=Escherichia coli OX=562 GN=cscA PE=3 SV=1;	COG1621	G:Carbohydrate transport and metabolism	------	------	K01193	sacA	map00500;map00052	Starch and sucrose metabolism;Galactose metabolism
FPV33_RS00115	Cluster 4	FPV33_RS00115	hypothetical protein	0.49	-1.03045	0.000124293	0.000396088	yes	down	ref_gene	mRNA	<a target="_blank" href="https://www.ncbi.nlm.nih.gov/protein/WP_063443605.1/">WP_063443605.1</a>	hypothetical protein [Klebsiella aerogenes]	------	------	------	<a target="_blank" href="https://www.ncbi.nlm.nih.gov/protein/sp|P31443|YIDF_ECOLI;/">sp|P31443|YIDF_ECOLI;</a>	Uncharacterized protein YidF OS=Escherichia coli;	COG0641	O:Posttranslational modification, protein turnover, chaperones	GO:0016491	MF:oxidoreductase activity;	K06871	------	------	------
FPV33_RS12370	Cluster 4	tssK	type VI secretion system baseplate subunit TssK	0.454	-1.13767	0.000145387	0.000456675	yes	down	ref_gene	mRNA	<a target="_blank" href="https://www.ncbi.nlm.nih.gov/protein/WP_063446687.1/">WP_063446687.1</a>	type VI secretion system baseplate subunit TssK [Klebsiella aerogenes]	PF05936.14	T6SS_VasE	Bacterial Type VI secretion, VC_A0110, EvfL, ImpJ, VasE	<a target="_blank" href="https://www.ncbi.nlm.nih.gov/protein/sp|Q9I753|TSSK1_PSEAE;/">sp|Q9I753|TSSK1_PSEAE;</a>	Type VI secretion system baseplate component TssK1 OS=Pseudomonas aeruginosa;	COG3522	U:Intracellular trafficking, secretion, and vesicular transport	------	------	K11893	impJ	map02025	Biofilm formation - Pseudomonas aeruginosa
FPV33_RS06825	Cluster 4	FPV33_RS06825	cyanate transporter	0.492	-1.02266	0.000182372	0.000564765	yes	down	ref_gene	mRNA	<a target="_blank" href="https://www.ncbi.nlm.nih.gov/protein/WP_063446364.1/">WP_063446364.1</a>	cyanate transporter [Klebsiella aerogenes]	PF07690.18;PF06779.16;PF00083.26	MFS_1;MFS_4;Sugar_tr	Major Facilitator Superfamily;Uncharacterised MFS-type transporter YbfB;Sugar	<a target="_blank" href="https://www.ncbi.nlm.nih.gov/protein/sp|P17583|CYNX_ECOLI;/">sp|P17583|CYNX_ECOLI;</a>	Cyanate transport protein CynX OS=Escherichia coli;	COG2807	P:Inorganic ion transport and metabolism	------	------	K03449	------	------	------
FPV33_RS05315	Cluster 4	FPV33_RS05315	respiratory chain complex I subunit 1 family protein	0.377	-1.40581	0.000207489	0.000640073	yes	down	ref_gene	mRNA	<a target="_blank" href="https://www.ncbi.nlm.nih.gov/protein/WP_063446756.1/">WP_063446756.1</a>	respiratory chain complex I subunit 1 family protein [Klebsiella aerogenes]	PF00146.23	NADHdh	NADH dehydrogenase	<a target="_blank" href="https://www.ncbi.nlm.nih.gov/protein/sp|P16430|HYCD_ECOLI;/">sp|P16430|HYCD_ECOLI;</a>	Formate hydrogenlyase subunit 4 OS=Escherichia coli;	COG0650	C:Energy production and conversion	GO:0016021	CC:integral component of membrane;	K15829	hycD	------	------
FPV33_RS22485	Cluster 4	FPV33_RS22485	DUF4310 family protein	0.386	-1.3727	0.000208103	0.000641154	yes	down	ref_gene	mRNA	<a target="_blank" href="https://www.ncbi.nlm.nih.gov/protein/WP_015368573.1/">WP_015368573.1</a>	MULTISPECIES: DUF4310 family protein [Klebsiella]	PF14187.8	DUF4310	Domain of unknown function	------	------	------	------	GO:0016021	CC:integral component of membrane;	------	------	------	------
FPV33_RS05290	Cluster 4	hypB	hydrogenase nickel incorporation protein HypB	0.489	-1.03309	0.000228532	0.000700648	yes	down	ref_gene	mRNA	<a target="_blank" href="https://www.ncbi.nlm.nih.gov/protein/WP_015370022.1/">WP_015370022.1</a>	hydrogenase nickel incorporation protein HypB [Klebsiella aerogenes]	PF02492.21	cobW	CobW/HypB/UreG, nucleotide-binding domain	<a target="_blank" href="https://www.ncbi.nlm.nih.gov/protein/sp|P0AAN4|HYPB_ECOL6;/">sp|P0AAN4|HYPB_ECOL6;</a>	Hydrogenase maturation factor HypB OS=Escherichia coli O6:H1;	COG0378	O:Posttranslational modification, protein turnover, chaperones	GO:0051604;GO:0016151;GO:0003924	BP:protein maturation;MF:nickel cation binding;MF:GTPase activity;	K04652	hypB	------	------
FPV33_RS19645	Cluster 4	FPV33_RS19645	MFS transporter	0.413	-1.27659	0.000250395	0.000765132	yes	down	ref_gene	mRNA	<a target="_blank" href="https://www.ncbi.nlm.nih.gov/protein/WP_015368095.1/">WP_015368095.1</a>	MFS transporter [Klebsiella aerogenes]	PF07690.18;PF06779.16	MFS_1;MFS_4	Major Facilitator Superfamily;Uncharacterised MFS-type transporter YbfB	<a target="_blank" href="https://www.ncbi.nlm.nih.gov/protein/sp|Q0K843|SAUU_CUPNH;/">sp|Q0K843|SAUU_CUPNH;</a>	Probable sulfoacetate transporter SauU OS=Cupriavidus necator;	COG2271	G:Carbohydrate transport and metabolism	GO:0016021;GO:0005886;GO:0022857	CC:integral component of membrane;CC:plasma membrane;MF:transmembrane transporter activity;	------	------	------	------
FPV33_RS07885	Cluster 4	galS	HTH-type transcriptional regulator GalS	0.421	-1.24783	0.000265964	0.000808419	yes	down	ref_gene	mRNA	<a target="_blank" href="https://www.ncbi.nlm.nih.gov/protein/WP_015365710.1/">WP_015365710.1</a>	HTH-type transcriptional regulator GalS [Klebsiella aerogenes]	PF13377.8;PF00356.23;PF00532.23;PF13407.8	Peripla_BP_3;LacI;Peripla_BP_1;Peripla_BP_4	Periplasmic binding protein-like domain;Bacterial regulatory proteins, lacI family;Periplasmic binding proteins and sugar binding domain of LacI family;Periplasmic binding protein domain	<a target="_blank" href="https://www.ncbi.nlm.nih.gov/protein/sp|P41030|GALS_SALTY;/">sp|P41030|GALS_SALTY;</a>	HTH-type transcriptional regulator GalS OS=Salmonella typhimurium;	COG1609	K:Transcription	GO:0006355;GO:0003677	BP:regulation of transcription, DNA-templated;MF:DNA binding;	K02529	lacI	------	------
FPV33_RS21940	Cluster 4	FPV33_RS21940	acetaldehyde dehydrogenase (acetylating)	0.486	-1.04157	0.000289671	0.000871851	yes	down	ref_gene	mRNA	<a target="_blank" href="https://www.ncbi.nlm.nih.gov/protein/WP_063446274.1/">WP_063446274.1</a>	acetaldehyde dehydrogenase (acetylating) [Klebsiella aerogenes]	PF00171.24	Aldedh	Aldehyde dehydrogenase family	<a target="_blank" href="https://www.ncbi.nlm.nih.gov/protein/sp|P0A9Q8|ADHE_ECO57;/">sp|P0A9Q8|ADHE_ECO57;</a>	Aldehyde-alcohol dehydrogenase OS=Escherichia coli O157:H7 OX=83334 GN=adhE PE=3 SV=2;	COG1012	I:Lipid transport and metabolism	GO:0008774	MF:acetaldehyde dehydrogenas;	K00132	------	map00620;map00650	Pyruvate metabolism;Butanoate metabolism
FPV33_RS03265	Cluster 4	FPV33_RS03265	VWA domain-containing protein	0.472	-1.082	0.000296008	0.000889181	yes	down	ref_gene	mRNA	<a target="_blank" href="https://www.ncbi.nlm.nih.gov/protein/WP_063446069.1/">WP_063446069.1</a>	VWA domain-containing protein [Klebsiella aerogenes]	PF13519.8;PF07719.19;PF00515.30;PF13174.8	VWA_2;TPR_2;TPR_1;TPR_6	von Willebrand factor type A domain;Tetratricopeptide repeat;Tetratricopeptide repeat;Tetratricopeptide repeat	------	------	COG1729	D:Cell cycle control, cell division, chromosome partitioning	------	------	K07114	yfbK	------	------
FPV33_RS03610	Cluster 4	FPV33_RS03610	aldehyde dehydrogenase	0.463	-1.11214	0.000350134	0.00103292	yes	down	ref_gene	mRNA	<a target="_blank" href="https://www.ncbi.nlm.nih.gov/protein/WP_063445700.1/">WP_063445700.1</a>	aldehyde dehydrogenase [Klebsiella aerogenes]	PF00171.24;PF05893.16	Aldedh;LuxC	Aldehyde dehydrogenase family;Acyl-CoA reductase	<a target="_blank" href="https://www.ncbi.nlm.nih.gov/protein/sp|P23883|PUUC_ECOLI;/">sp|P23883|PUUC_ECOLI;</a>	NADP/NAD-dependent aldehyde dehydrogenase PuuC OS=Escherichia coli;	COG1012	I:Lipid transport and metabolism	GO:0016620	MF:oxidoreductase activity, acting on the aldehyde or oxo group of donors, NAD or NADP as acceptor;	K09472	puuC	map00330	Arginine and proline metabolism
FPV33_RS21675	Cluster 4	FPV33_RS21675	fumarylacetoacetate hydrolase family protein	0.435	-1.2004	0.000430061	0.00124636	yes	down	ref_gene	mRNA	<a target="_blank" href="https://www.ncbi.nlm.nih.gov/protein/WP_015704295.1/">WP_015704295.1</a>	MULTISPECIES: fumarylacetoacetate hydrolase family protein [Klebsiella]	PF01557.20	FAA_hydrolase	Fumarylacetoacetate	<a target="_blank" href="https://www.ncbi.nlm.nih.gov/protein/sp|Q46978|HPAG_ECOLX;/">sp|Q46978|HPAG_ECOLX;</a>	4-hydroxyphenylacetate degradation bifunctional isomerase/decarboxylase OS=Escherichia coli OX=562 GN=hpaG PE=3 SV=1;	COG0179	Q:Secondary metabolites biosynthesis, transport and catabolism	GO:0008704;GO:0018800	MF:5-carboxymethyl-2-hydroxymuconate delta-isomerase activity;MF:5-oxopent-3-ene-1,2,5-tricarboxylate decarboxylase activity;	K05921	hpaG	map00350	Tyrosine metabolism
FPV33_RS01270	Cluster 4	nikC	nickel ABC transporter permease subunit NikC	0.43	-1.2166	0.000475532	0.00136526	yes	down	ref_gene	mRNA	<a target="_blank" href="https://www.ncbi.nlm.nih.gov/protein/WP_063446424.1/">WP_063446424.1</a>	nickel ABC transporter permease subunit NikC [Klebsiella aerogenes]	PF00528.24	BPD_transp_1	Binding-protein-dependent transport system inner membrane component	<a target="_blank" href="https://www.ncbi.nlm.nih.gov/protein/sp|P0AFB0|NIKC_ECO57;/">sp|P0AFB0|NIKC_ECO57;</a>	Nickel transport system permease protein NikC OS=Escherichia coli O157:H7 OX=83334 GN=nikC PE=3 SV=1;	COG1173;COG1173	E:Amino acid transport and metabolism;P:Inorganic ion transport and metabolism	GO:0016021;GO:0005886;GO:0015099	CC:integral component of membrane;CC:plasma membrane;MF:nickel cation transmembrane transporter activity;	K15586	nikC	map02010	ABC transporters
FPV33_RS03130	Cluster 4	lsrC	autoinducer 2 ABC transporter permease LsrC	0.499	-1.00406	0.000503109	0.00143461	yes	down	ref_gene	mRNA	<a target="_blank" href="https://www.ncbi.nlm.nih.gov/protein/WP_063446162.1/">WP_063446162.1</a>	MULTISPECIES: autoinducer 2 ABC transporter permease LsrC [Klebsiella]	PF02653.18	BPD_transp_2	Branched-chain amino acid transport system / permease component	<a target="_blank" href="https://www.ncbi.nlm.nih.gov/protein/sp|A6TEB7|LSRC_KLEP7;/">sp|A6TEB7|LSRC_KLEP7;</a>	Autoinducer 2 import system permease protein LsrC OS=Klebsiella pneumoniae subsp. pneumoniae;	COG1172	G:Carbohydrate transport and metabolism	GO:0016021;GO:0005886;GO:0022857	CC:integral component of membrane;CC:plasma membrane;MF:transmembrane transporter activity;	K10556	lsrC	map02024;map02010	Quorum sensing;ABC transporters
FPV33_RS13410	Cluster 4	FPV33_RS13410	biotin-independent malonate decarboxylase subunit beta	0.469	-1.09352	0.000508327	0.00144859	yes	down	ref_gene	mRNA	<a target="_blank" href="https://www.ncbi.nlm.nih.gov/protein/WP_012541866.1/">WP_012541866.1</a>	MULTISPECIES: biotin-independent malonate decarboxylase subunit beta [Klebsiella]	PF01039.24	Carboxyl_trans	Carboxyl transferase domain	<a target="_blank" href="https://www.ncbi.nlm.nih.gov/protein/sp|O06926|MADC_MALRU;/">sp|O06926|MADC_MALRU;</a>	Malonyl-S-ACP:biotin-protein carboxyltransferase MADC OS=Malonomonas rubra OX=57040 GN=madC PE=1 SV=1;	COG0777	I:Lipid transport and metabolism	GO:0006633;GO:0044262;GO:0016021;GO:0016831;GO:0016740;GO:0003989	BP:fatty acid biosynthetic process;BP:cellular carbohydrate metabolic process;CC:integral component of membrane;MF:carboxy-lyase activity;MF:transferase activity;MF:acetyl-CoA carboxylase activity;	K13932	mdcD	------	------
FPV33_RS21700	Cluster 4	hpaH	2-oxo-hepta-3-ene-1%2C7-dioic acid hydratase	0.461	-1.1159	0.000532586	0.00150839	yes	down	ref_gene	mRNA	<a target="_blank" href="https://www.ncbi.nlm.nih.gov/protein/TFB62179.1/">TFB62179.1</a>	2-oxo-hepta-3-ene-1,7-dioic acid hydratase [Klebsiella pneumoniae subsp. pneumoniae]	PF01557.20	FAA_hydrolase	Fumarylacetoacetate	<a target="_blank" href="https://www.ncbi.nlm.nih.gov/protein/sp|P42270|HPCG_ECOLX;/">sp|P42270|HPCG_ECOLX;</a>	2-oxo-hept-4-ene-1,7-dioate hydratase OS=Escherichia coli OX=562 GN=hpcG PE=1 SV=2;	COG3971	Q:Secondary metabolites biosynthesis, transport and catabolism	GO:0019439;GO:0008684;GO:0018817	BP:aromatic compound catabolic process;MF:2-oxopent-4-enoate hydratase activity;MF:2-oxo-hept-3-ene-1,7-dioate hydratase activity;	K02509	hpaH	map00350	Tyrosine metabolism
FPV33_RS22545	Cluster 4	FPV33_RS22545	ABC transporter permease	0.454	-1.13786	0.000598653	0.00167474	yes	down	ref_gene	mRNA	<a target="_blank" href="https://www.ncbi.nlm.nih.gov/protein/WP_015704197.1/">WP_015704197.1</a>	ABC transporter permease [Klebsiella aerogenes]	PF02653.18	BPD_transp_2	Branched-chain amino acid transport system / permease component	<a target="_blank" href="https://www.ncbi.nlm.nih.gov/protein/sp|P39328|YTFT_ECOLI;/">sp|P39328|YTFT_ECOLI;</a>	Galactofuranose transporter permease protein YtfT OS=Escherichia coli;	COG1172	G:Carbohydrate transport and metabolism	GO:0016021;GO:0005886;GO:0022857	CC:integral component of membrane;CC:plasma membrane;MF:transmembrane transporter activity;	K23509	ytfT	map02010	ABC transporters
FPV33_RS03605	Cluster 4	FPV33_RS03605	aspartate aminotransferase family protein	0.475	-1.07487	0.000615569	0.00171808	yes	down	ref_gene	mRNA	<a target="_blank" href="https://www.ncbi.nlm.nih.gov/protein/WP_063445701.1/">WP_063445701.1</a>	aspartate aminotransferase family protein [Klebsiella aerogenes]	PF00202.23	Aminotran_3	Aminotransferase class-III	<a target="_blank" href="https://www.ncbi.nlm.nih.gov/protein/sp|Q9I6J2|SPUC_PSEAE;/">sp|Q9I6J2|SPUC_PSEAE;</a>	Putrescine--pyruvate aminotransferase OS=Pseudomonas aeruginosa;	COG0161	H:Coenzyme transport and metabolism	------	------	K12256	spuC	map00330	Arginine and proline metabolism
FPV33_RS05680	Cluster 4	FPV33_RS05680	D%2CD-dipeptide ABC transporter permease	0.449	-1.15622	0.000816595	0.00223847	yes	down	ref_gene	mRNA	<a target="_blank" href="https://www.ncbi.nlm.nih.gov/protein/AEG95201.1/">AEG95201.1</a>	D-ala-D-ala transporter subunit [Klebsiella aerogenes KCTC 2190]	PF00528.24;PF12911.9	BPD_transp_1;OppC_N	Binding-protein-dependent transport system inner membrane component;N-terminal TM domain of oligopeptide transport permease C	<a target="_blank" href="https://www.ncbi.nlm.nih.gov/protein/sp|P77463|DDPC_ECOLI;/">sp|P77463|DDPC_ECOLI;</a>	Probable D,D-dipeptide transport system permease protein DdpC OS=Escherichia coli;	COG1173;COG1173	E:Amino acid transport and metabolism;P:Inorganic ion transport and metabolism	GO:0055085;GO:0016021;GO:0005886	BP:transmembrane transport;CC:integral component of membrane;CC:plasma membrane;	K02034	------	map02024	Quorum sensing
FPV33_RS21950	Cluster 4	FPV33_RS21950	iron-containing alcohol dehydrogenase	0.428	-1.22286	0.000902717	0.00245992	yes	down	ref_gene	mRNA	<a target="_blank" href="https://www.ncbi.nlm.nih.gov/protein/WP_048230049.1/">WP_048230049.1</a>	iron-containing alcohol dehydrogenase [Klebsiella aerogenes]	PF00465.21;PF13685.8	Fe-ADH;Fe-ADH_2	Iron-containing alcohol dehydrogenase;Iron-containing alcohol dehydrogenase	<a target="_blank" href="https://www.ncbi.nlm.nih.gov/protein/sp|P13604|ADH1_CLOSA;/">sp|P13604|ADH1_CLOSA;</a>	NADPH-dependent butanol dehydrogenase OS=Clostridium saccharobutylicum OX=169679 GN=adh1 PE=3 SV=1;	COG1454	C:Energy production and conversion	GO:0046872;GO:0016491	MF:metal ion binding;MF:oxidoreductase activity;	K13921	pduQ	map00640	Propanoate metabolism
FPV33_RS17785	Cluster 4	kdpC	potassium-transporting ATPase subunit KdpC	0.43	-1.21717	0.000915844	0.0024898	yes	down	ref_gene	mRNA	<a target="_blank" href="https://www.ncbi.nlm.nih.gov/protein/WP_143830345.1/">WP_143830345.1</a>	potassium-transporting ATPase subunit KdpC [Klebsiella aerogenes]	PF02669.17	KdpC	K+-transporting ATPase, c chain	<a target="_blank" href="https://www.ncbi.nlm.nih.gov/protein/sp|B5XZF0|KDPC_KLEP3;/">sp|B5XZF0|KDPC_KLEP3;</a>	Potassium-transporting ATPase KdpC subunit OS=Klebsiella pneumoniae;	COG2156	P:Inorganic ion transport and metabolism	------	------	K01548	kdpC	map02020	Two-component system
FPV33_RS21805	Cluster 4	yjiL	putative 2-hydroxyacyl-CoA dehydratase activator YjiL	0.465	-1.10577	0.00103488	0.0027677	yes	down	ref_gene	mRNA	<a target="_blank" href="https://www.ncbi.nlm.nih.gov/protein/WP_063446286.1/">WP_063446286.1</a>	putative 2-hydroxyacyl-CoA dehydratase activator YjiL [Klebsiella aerogenes]	PF01869.22	BcrAD_BadFG	BadF/BadG/BcrA/BcrD ATPase family	<a target="_blank" href="https://www.ncbi.nlm.nih.gov/protein/sp|P39383|YJIL_ECOLI;/">sp|P39383|YJIL_ECOLI;</a>	Uncharacterized protein YjiL OS=Escherichia coli;	COG1924	I:Lipid transport and metabolism	------	------	------	------	------	------
FPV33_RS01330	Cluster 4	acpT	4'-phosphopantetheinyl transferase AcpT	0.392	-1.35074	0.00109142	0.00290372	yes	down	ref_gene	mRNA	<a target="_blank" href="https://www.ncbi.nlm.nih.gov/protein/WP_063446991.1/">WP_063446991.1</a>	4'-phosphopantetheinyl transferase AcpT [Klebsiella aerogenes]	PF01648.22	ACPS	4'-phosphopantetheinyl transferase superfamily	<a target="_blank" href="https://www.ncbi.nlm.nih.gov/protein/sp|Q8Z259|ACPT_SALTI;/">sp|Q8Z259|ACPT_SALTI;</a>	4'-phosphopantetheinyl transferase AcpT OS=Salmonella typhi OX=90370 GN=acpT PE=3 SV=1;	COG2091	H:Coenzyme transport and metabolism	------	------	K06133	acpT	map00770	Pantothenate and CoA biosynthesis
FPV33_RS25020	Cluster 4	FPV33_RS25020	MFS transporter	0.476	-1.07108	0.00117916	0.00312454	yes	down	ref_gene	mRNA	<a target="_blank" href="https://www.ncbi.nlm.nih.gov/protein/WP_063446793.1/">WP_063446793.1</a>	MFS transporter [Klebsiella aerogenes]	PF07690.18;PF00083.26;PF13347.8	MFS_1;Sugar_tr;MFS_2	Major Facilitator Superfamily;Sugar;MFS/sugar transport protein	<a target="_blank" href="https://www.ncbi.nlm.nih.gov/protein/sp|B5XZP2|MDTL_KLEP3;/">sp|B5XZP2|MDTL_KLEP3;</a>	Multidrug resistance protein MdtL OS=Klebsiella pneumoniae;	COG2814	G:Carbohydrate transport and metabolism	------	------	K08163	mdtL	------	------
FPV33_RS09645	Cluster 4	FPV33_RS09645	hypothetical protein	0.483	-1.05116	0.00129156	0.00339699	yes	down	ref_gene	mRNA	<a target="_blank" href="https://www.ncbi.nlm.nih.gov/protein/WP_063445872.1/">WP_063445872.1</a>	hypothetical protein [Klebsiella aerogenes]	------	------	------	------	------	------	------	------	------	------	------	------	------
FPV33_RS23790	Cluster 4	FPV33_RS23790	PTS lactose/cellobiose transporter subunit IIA	0.236	-2.08217	0.00132392	0.00347219	yes	down	ref_gene	mRNA	<a target="_blank" href="https://www.ncbi.nlm.nih.gov/protein/WP_015704005.1/">WP_015704005.1</a>	PTS lactose/cellobiose transporter subunit IIA [Klebsiella aerogenes]	PF02255.18	PTS_IIA	PTS system, Lactose/Cellobiose specific IIA subunit	<a target="_blank" href="https://www.ncbi.nlm.nih.gov/protein/sp|P69793|PTQA_ECO57;/">sp|P69793|PTQA_ECO57;</a>	PTS system N,N'-diacetylchitobiose-specific EIIA component OS=Escherichia coli O157:H7 OX=83334 GN=chbA PE=3 SV=1;	COG1447	G:Carbohydrate transport and metabolism	GO:0009401;GO:0016740;GO:0046872;GO:0008982;GO:0103111	BP:phosphoenolpyruvate-dependent sugar phosphotransferase system;MF:transferase activity;MF:metal ion binding;MF:protein-;MF:D-glucosamine PTS permease activity;	K02759	celC	map02060;map00500	Phosphotransferase system (PTS);Starch and sucrose metabolism
FPV33_RS00430	Cluster 4	FPV33_RS00430	ROK family protein	0.442	-1.17731	0.00133538	0.00349627	yes	down	ref_gene	mRNA	<a target="_blank" href="https://www.ncbi.nlm.nih.gov/protein/WP_032709418.1/">WP_032709418.1</a>	ROK family protein [Klebsiella aerogenes]	PF00480.22;PF02685.18;PF01869.22;PF18854.3	ROK;Glucokinase;BcrAD_BadFG;baeRF_family10	ROK family;Glucokinase;BadF/BadG/BcrA/BcrD ATPase family;Bacterial archaeo-eukaryotic release factor family 10	<a target="_blank" href="https://www.ncbi.nlm.nih.gov/protein/sp|P23917|MAK_ECOLI;/">sp|P23917|MAK_ECOLI;</a>	Fructokinase OS=Escherichia coli;	COG1940;COG1940	G:Carbohydrate transport and metabolism;K:Transcription	------	------	K00847	scrK	map00520;map00500;map00051	Amino sugar and nucleotide sugar metabolism;Starch and sucrose metabolism;Fructose and mannose metabolism
FPV33_RS22505	Cluster 4	FPV33_RS22505	glycine dehydrogenase	0.374	-1.42043	0.00142235	0.00370502	yes	down	ref_gene	mRNA	<a target="_blank" href="https://www.ncbi.nlm.nih.gov/protein/WP_074167399.1/">WP_074167399.1</a>	glycine dehydrogenase [Klebsiella aerogenes]	PF00874.22	PRD	PRD domain	------	------	------	------	------	------	------	------	------	------
FPV33_RS03705	Cluster 4	FPV33_RS03705	DJ-1/PfpI family protein	0.449	-1.15654	0.00164616	0.0042259	yes	down	ref_gene	mRNA	<a target="_blank" href="https://www.ncbi.nlm.nih.gov/protein/WP_213193912.1/">WP_213193912.1</a>	DJ-1/PfpI family protein [Klebsiella aerogenes]	PF01965.26	DJ-1_PfpI	DJ-1/PfpI family	<a target="_blank" href="https://www.ncbi.nlm.nih.gov/protein/sp|Q9MAH3|DJ1B_ARATH;/">sp|Q9MAH3|DJ1B_ARATH;</a>	Protein DJ-1 homolog B OS=Arabidopsis thaliana OX=3702 GN=DJ1B PE=1 SV=1;	COG0693	V:Defense mechanisms	------	------	------	------	------	------
FPV33_RS05210	Cluster 4	FPV33_RS05210	hemin ABC transporter substrate-binding protein	0.423	-1.24155	0.00174995	0.00446994	yes	down	ref_gene	mRNA	<a target="_blank" href="https://www.ncbi.nlm.nih.gov/protein/WP_063446751.1/">WP_063446751.1</a>	hemin ABC transporter substrate-binding protein [Klebsiella aerogenes]	PF01497.20	Peripla_BP_2	Periplasmic binding protein	<a target="_blank" href="https://www.ncbi.nlm.nih.gov/protein/sp|Q56991|HMUT_YERPE;/">sp|Q56991|HMUT_YERPE;</a>	Hemin-binding periplasmic protein HmuT OS=Yersinia pestis OX=632 GN=hmuT PE=1 SV=2;	COG4558	P:Inorganic ion transport and metabolism	------	------	K25132	hmuT	------	------
FPV33_RS02490	Cluster 4	FPV33_RS02490	oxaloacetate decarboxylase subunit beta	0.489	-1.03159	0.00196207	0.00495954	yes	down	ref_gene	mRNA	<a target="_blank" href="https://www.ncbi.nlm.nih.gov/protein/WP_020079636.1/">WP_020079636.1</a>	oxaloacetate decarboxylase subunit beta [Klebsiella aerogenes]	PF03977.15	OAD_beta	Na+-transporting oxaloacetate decarboxylase beta subunit	<a target="_blank" href="https://www.ncbi.nlm.nih.gov/protein/sp|P13156|OADB_KLEPN;/">sp|P13156|OADB_KLEPN;</a>	Oxaloacetate decarboxylase beta chain OS=Klebsiella pneumoniae OX=573 GN=oadB PE=1 SV=2;	COG1883	C:Energy production and conversion	------	------	K20509	madB	map00362;map00620;map00650	Benzoate degradation;Pyruvate metabolism;Butanoate metabolism
FPV33_RS03900	Cluster 4	rsmE	16S rRNA (uracil(1498)-N(3))-methyltransferase	0.48	-1.05762	0.00213526	0.00535035	yes	down	ref_gene	mRNA	<a target="_blank" href="https://www.ncbi.nlm.nih.gov/protein/WP_063447009.1/">WP_063447009.1</a>	16S rRNA (uraci	PF04452.16	Methyltrans_RNA	RNA methyltransferase	<a target="_blank" href="https://www.ncbi.nlm.nih.gov/protein/sp|P0AGL8|RSME_ECOL6;/">sp|P0AGL8|RSME_ECOL6;</a>	Ribosomal RNA small subunit methyltransferase E OS=Escherichia coli O6:H1;	COG1385	J:Translation, ribosomal structure and biogenesis	GO:0032259;GO:0006364;GO:0005737;GO:0008168	BP:methylation;BP:rRNA processing;CC:cytoplasm;MF:methyltransferase activity;	K09761	rsmE	------	------
FPV33_RS18625	Cluster 4	dtpD	dipeptide permease DtpD	0.485	-1.04335	0.00229022	0.00571068	yes	down	ref_gene	mRNA	<a target="_blank" href="https://www.ncbi.nlm.nih.gov/protein/WP_047042346.1/">WP_047042346.1</a>	dipeptide permease DtpD [Klebsiella aerogenes]	PF00854.23;PF07690.18	PTR2;MFS_1	POT family;Major Facilitator Superfamily	<a target="_blank" href="https://www.ncbi.nlm.nih.gov/protein/sp|P39276|DTPC_ECOLI;/">sp|P39276|DTPC_ECOLI;</a>	Dipeptide and tripeptide permease C OS=Escherichia coli;	COG3104	E:Amino acid transport and metabolism	------	------	K03305	------	------	------
FPV33_RS03910	Cluster 4	FPV33_RS03910	SprT family zinc-dependent metalloprotease	0.299	-1.74367	0.00266957	0.00657476	yes	down	ref_gene	mRNA	<a target="_blank" href="https://www.ncbi.nlm.nih.gov/protein/WP_020077952.1/">WP_020077952.1</a>	MULTISPECIES: SprT family zinc-dependent metalloprotease [Klebsiella]	PF10263.11;PF17283.4;PF01863.19	SprT-like;Zn_ribbon_SprT;DUF45	SprT-like family;SprT-like zinc ribbon domain;Protein of unknown function DUF45	<a target="_blank" href="https://www.ncbi.nlm.nih.gov/protein/sp|B5XUA6|SPRT_KLEP3;/">sp|B5XUA6|SPRT_KLEP3;</a>	Protein SprT OS=Klebsiella pneumoniae;	COG3091	R:General function prediction only	GO:0005737;GO:0008270;GO:0008237	CC:cytoplasm;MF:zinc ion binding;MF:metallopeptidase activity;	K02742	sprT	------	------
FPV33_RS16180	Cluster 4	flgH	flagellar basal body L-ring protein FlgH	0.388	-1.36437	0.00294634	0.00717967	yes	down	ref_gene	mRNA	<a target="_blank" href="https://www.ncbi.nlm.nih.gov/protein/KAA0468697.1/">KAA0468697.1</a>	flagellar basal body L-ring protein FlgH [Klebsiella aerogenes]	PF02107.18	FlgH	Flagellar L-ring protein	<a target="_blank" href="https://www.ncbi.nlm.nih.gov/protein/sp|Q66BT9|FLGH1_YERPS;/">sp|Q66BT9|FLGH1_YERPS;</a>	Flagellar L-ring protein 1 OS=Yersinia pseudotuberculosis serotype I;	COG2063	N:Cell motility	GO:0071973;GO:0009279;GO:0009427;GO:0003774	BP:bacterial-type flagellum-dependent cell motility;CC:cell outer membrane;CC:bacterial-type flagellum basal body, distal rod, L ring;MF:motor activity;	K02393	flgH	map02040	Flagellar assembly
FPV33_RS16110	Cluster 4	FPV33_RS16110	demethylmenaquinone methyltransferase	0.467	-1.09703	0.00355752	0.00854696	yes	down	ref_gene	mRNA	<a target="_blank" href="https://www.ncbi.nlm.nih.gov/protein/WP_015367310.1/">WP_015367310.1</a>	demethylmenaquinone methyltransferase [Klebsiella aerogenes]	PF03737.17	RraA-like	Aldolase/RraA	<a target="_blank" href="https://www.ncbi.nlm.nih.gov/protein/sp|Q88JX9|GALC_PSEPK;/">sp|Q88JX9|GALC_PSEPK;</a>	4-carboxy-4-hydroxy-2-oxoadipic acid aldolase OS=Pseudomonas putida;	COG0684	J:Translation, ribosomal structure and biogenesis	GO:0032259;GO:0008168	BP:methylation;MF:methyltransferase activity;	------	------	------	------
FPV33_RS13430	Cluster 4	mdcH	malonate decarboxylase subunit epsilon	0.469	-1.0922	0.00381047	0.00908362	yes	down	ref_gene	mRNA	<a target="_blank" href="https://www.ncbi.nlm.nih.gov/protein/WP_047079702.1/">WP_047079702.1</a>	malonate decarboxylase subunit epsilon [Klebsiella aerogenes]	PF00698.23	Acyl_transf_1	Acyl transferase domain	<a target="_blank" href="https://www.ncbi.nlm.nih.gov/protein/sp|P0AAJ0|FABD_ECOL6;/">sp|P0AAJ0|FABD_ECOL6;</a>	Malonyl CoA-acyl carrier protein transacylase OS=Escherichia coli O6:H1;	COG0331	I:Lipid transport and metabolism	GO:0006633;GO:0004314	BP:fatty acid biosynthetic process;MF:[acyl-carrier-protein] S-malonyltransferase activity;	K13935	mdcH	------	------
FPV33_RS21880	Cluster 4	FPV33_RS21880	PTS fructose transporter subunit IIA	0.398	-1.33076	0.00414608	0.00980254	yes	down	ref_gene	mRNA	<a target="_blank" href="https://www.ncbi.nlm.nih.gov/protein/WP_063446279.1/">WP_063446279.1</a>	PTS fructose transporter subunit IIA [Klebsiella aerogenes]	PF03610.18	EIIA-man	PTS system fructose IIA component	------	------	COG2893	G:Carbohydrate transport and metabolism	------	------	K17464	dgaA	map02060;map00030	Phosphotransferase system (PTS);Pentose phosphate pathway
FPV33_RS12170	Cluster 4	mgtR	protein MgtR	0.375	-1.41596	0.00507529	0.0117759	yes	down	ref_gene	mRNA	<a target="_blank" href="https://www.ncbi.nlm.nih.gov/protein/WP_180960697.1/">WP_180960697.1</a>	magnesium-translocating P-type ATPase [Klebsiella aerogenes]	------	------	------	------	------	------	------	------	------	------	------	------	------
FPV33_RS08235	Cluster 4	FPV33_RS08235	RbtT/DalT/CsbX family MFS transporter	0.394	-1.3428	0.00508613	0.0117951	yes	down	ref_gene	mRNA	<a target="_blank" href="https://www.ncbi.nlm.nih.gov/protein/WP_144235215.1/">WP_144235215.1</a>	RbtT/DalT/CsbX family MFS transporter [Klebsiella aerogenes]	PF07690.18	MFS_1	Major Facilitator Superfamily	<a target="_blank" href="https://www.ncbi.nlm.nih.gov/protein/sp|O52717|RBTT_KLEPN;/">sp|O52717|RBTT_KLEPN;</a>	Ribitol transporter OS=Klebsiella pneumoniae OX=573 GN=rbtT PE=3 SV=1;	COG2223	P:Inorganic ion transport and metabolism	------	------	------	------	------	------
FPV33_RS04720	Cluster 4	FPV33_RS04720	MFS transporter	0.48	-1.0588	0.0058402	0.0133151	yes	down	ref_gene	mRNA	<a target="_blank" href="https://www.ncbi.nlm.nih.gov/protein/WP_015703337.1/">WP_015703337.1</a>	MFS transporter [Klebsiella aerogenes]	PF01306.21;PF12832.9;PF07690.18	LacY_symp;MFS_1_like;MFS_1	LacY proton/sugar symporter;MFS_1 like family;Major Facilitator Superfamily	<a target="_blank" href="https://www.ncbi.nlm.nih.gov/protein/sp|P30000|CSCB_ECOLX;/">sp|P30000|CSCB_ECOLX;</a>	Sucrose permease OS=Escherichia coli OX=562 GN=cscB PE=1 SV=1;	COG2223	P:Inorganic ion transport and metabolism	GO:0016021;GO:0005886;GO:0005351	CC:integral component of membrane;CC:plasma membrane;MF:suga;	K02532	lacY	------	------
FPV33_RS16050	Cluster 4	fliM	flagellar motor switch protein FliM	0.497	-1.00983	0.00702868	0.0156692	yes	down	ref_gene	mRNA	<a target="_blank" href="https://www.ncbi.nlm.nih.gov/protein/WP_015367298.1/">WP_015367298.1</a>	MULTISPECIES: flagellar motor switch protein FliM [Klebsiella]	PF02154.17;PF01052.22	FliM;FliMN_C	Flagellar motor switch protein FliM;Type III flagellar switch regulator	<a target="_blank" href="https://www.ncbi.nlm.nih.gov/protein/sp|P26418|FLIM_SALTY;/">sp|P26418|FLIM_SALTY;</a>	Flagellar motor switch protein FliM OS=Salmonella typhimurium;	COG1868	N:Cell motility	GO:0006935;GO:0071973;GO:0009425;GO:0005886;GO:0003774	BP:chemotaxis;BP:bacterial-type flagellum-dependent cell motility;CC:bacterial-type flagellum basal body;CC:plasma membrane;MF:motor activity;	K02416	fliM	map02030;map02040	Bacterial chemotaxis;Flagellar assembly
FPV33_RS23170	Cluster 4	phnL	phosphonate C-P lyase system protein PhnL	0.434	-1.2058	0.00707836	0.0157494	yes	down	ref_gene	mRNA	<a target="_blank" href="https://www.ncbi.nlm.nih.gov/protein/WP_047054354.1/">WP_047054354.1</a>	phosphonate C-P lyase system protein PhnL [Klebsiella aerogenes]	PF00005.29;PF13191.8;PF02463.21;PF13671.8;PF13401.8	ABC_tran;AAA_16;SMC_N;AAA_33;AAA_22	ABC transporter;AAA ATPase domain;RecF/RecN/SMC N terminal domain;AAA domain;AAA domain	<a target="_blank" href="https://www.ncbi.nlm.nih.gov/protein/sp|P16679|PHNL_ECOLI;/">sp|P16679|PHNL_ECOLI;</a>	Alpha-D-ribose 1-methylphosphonate 5-triphosphate synthase subunit PhnL OS=Escherichia coli;	COG4778	P:Inorganic ion transport and metabolism	------	------	K05780	phnL	map00440	Phosphonate and phosphinate metabolism
FPV33_RS04610	Cluster 4	FPV33_RS04610	SDR family NAD(P)-dependent oxidoreductase	0.443	-1.17609	0.00709689	0.015783	yes	down	ref_gene	mRNA	<a target="_blank" href="https://www.ncbi.nlm.nih.gov/protein/WP_143830296.1/">WP_143830296.1</a>	SDR family oxidoreductase [Klebsiella aerogenes]	PF13561.8;PF00106.27;PF08659.12	adh_short_C2;adh_short;KR	Enoyl;short chain dehydrogenase;KR domain	<a target="_blank" href="https://www.ncbi.nlm.nih.gov/protein/sp|Q5HPW0|FABG_STAEQ;/">sp|Q5HPW0|FABG_STAEQ;</a>	3-oxoacyl-[acyl-carrier-protein] reductase FabG OS=Staphylococcus epidermidis;	COG1028	I:Lipid transport and metabolism	GO:0016491	MF:oxidoreductase activity;	K00059	fabG	map00780;map00061;map00333	Biotin metabolism;Fatty acid biosynthesis;Prodigiosin biosynthesis
FPV33_RS05200	Cluster 4	FPV33_RS05200	heme ABC transporter ATP-binding protein	0.387	-1.3706	0.00728231	0.0161486	yes	down	ref_gene	mRNA	<a target="_blank" href="https://www.ncbi.nlm.nih.gov/protein/WP_063443427.1/">WP_063443427.1</a>	heme ABC transporter ATP-binding protein [Klebsiella aerogenes]	PF00005.29;PF13304.8;PF02463.21;PF13555.8;PF13476.8;PF13175.8;PF03193.18;PF13191.8;PF01078.23;PF13401.8	ABC_tran;AAA_21;SMC_N;AAA_29;AAA_23;AAA_15;RsgA_GTPase;AAA_16;Mg_chelatase;AAA_22	ABC transporter;AAA domain, putative AbiEii toxin, Type IV TA system;RecF/RecN/SMC N terminal domain;P-loop containing region of AAA domain;AAA domain;AAA ATPase domain;RsgA GTPase;AAA ATPase domain;Magnesium chelatase, subunit ChlI;AAA domain	<a target="_blank" href="https://www.ncbi.nlm.nih.gov/protein/sp|Q84EY8|HMUV_ENTCL;/">sp|Q84EY8|HMUV_ENTCL;</a>	Hemin import ATP-binding protein HmuV OS=Enterobacter cloacae OX=550 GN=hmuV PE=3 SV=1;	COG4559	P:Inorganic ion transport and metabolism	GO:0005886;GO:0015439;GO:0005524	CC:plasma membrane;MF:heme-transporting ATPase activity;MF:ATP binding;	K10834	hmuV	------	------
FPV33_RS19695	Cluster 4	phnE	phosphonate ABC transporter%2C permease protein PhnE	0.489	-1.03135	0.00784248	0.0172001	yes	down	ref_gene	mRNA	<a target="_blank" href="https://www.ncbi.nlm.nih.gov/protein/WP_032707512.1/">WP_032707512.1</a>	phosphonate ABC transporter, permease protein PhnE [Klebsiella aerogenes]	PF00528.24	BPD_transp_1	Binding-protein-dependent transport system inner membrane component	<a target="_blank" href="https://www.ncbi.nlm.nih.gov/protein/sp|O69053|PTXC_PSEST;/">sp|O69053|PTXC_PSEST;</a>	Phosphite transport system permease protein PtxC OS=Pseudomonas stutzeri OX=316 GN=ptxC PE=3 SV=1;	COG3639	P:Inorganic ion transport and metabolism	GO:0005887;GO:0015416	CC:integral component of plasma membrane;MF:ATPase-coupled organic phosphonate transmembrane transporter activity;	K02042	phnE	map02010	ABC transporters
FPV33_RS21215	Cluster 4	FPV33_RS21215	pili/flagellar-assembly chaperone	0.466	-1.10225	0.00809592	0.0176555	yes	down	ref_gene	mRNA	<a target="_blank" href="https://www.ncbi.nlm.nih.gov/protein/WP_063445902.1/">WP_063445902.1</a>	pili/flagellar-assembly chaperone [Klebsiella aerogenes]	PF00345.22;PF02753.19	PapD_N;PapD_C	Pili and flagellar-assembly chaperone, PapD N-terminal domain;Pili assembly chaperone PapD, C-terminal domain	<a target="_blank" href="https://www.ncbi.nlm.nih.gov/protein/sp|P40876|YCBF_ECOLI;/">sp|P40876|YCBF_ECOLI;</a>	Uncharacterized fimbrial chaperone YcbF OS=Escherichia coli;	COG3121	W:Extracellular structures	------	------	------	------	------	------
FPV33_RS22245	Cluster 4	FPV33_RS22245	carbohydrate ABC transporter permease	0.445	-1.16856	0.00980663	0.0209888	yes	down	ref_gene	mRNA	<a target="_blank" href="https://www.ncbi.nlm.nih.gov/protein/WP_046654732.1/">WP_046654732.1</a>	MULTISPECIES: carbohydrate ABC transporter permease [Klebsiella]	PF00528.24	BPD_transp_1	Binding-protein-dependent transport system inner membrane component	<a target="_blank" href="https://www.ncbi.nlm.nih.gov/protein/sp|Q9KEE9|ARAQ_BACHD;/">sp|Q9KEE9|ARAQ_BACHD;</a>	Arabinooligosaccharides transport system permease protein AraQ OS=Bacillus halodurans;	COG0395	G:Carbohydrate transport and metabolism	GO:0055085;GO:0016021;GO:0005886	BP:transmembrane transport;CC:integral component of membrane;CC:plasma membrane;	K05815	ugpE	map02010	ABC transporters
FPV33_RS14980	Cluster 4	ntrB	nitrate ABC transporter permease	0.465	-1.10621	0.0109067	0.0230562	yes	down	ref_gene	mRNA	<a target="_blank" href="https://www.ncbi.nlm.nih.gov/protein/WP_063446709.1/">WP_063446709.1</a>	nitrate ABC transporter permease [Klebsiella aerogenes]	PF00528.24	BPD_transp_1	Binding-protein-dependent transport system inner membrane component	<a target="_blank" href="https://www.ncbi.nlm.nih.gov/protein/sp|Q51881|NRTB_PHOLA;/">sp|Q51881|NRTB_PHOLA;</a>	Nitrate import permease protein NrtB OS=Phormidium laminosum OX=32059 GN=nrtB PE=3 SV=1;	COG0600	P:Inorganic ion transport and metabolism	GO:0016021;GO:0005886;GO:0015112	CC:integral component of membrane;CC:plasma membrane;MF:nitrate transmembrane transporter activity;	K15577	nrtB	map02010;map00910	ABC transporters;Nitrogen metabolism
FPV33_RS21975	Cluster 4	FPV33_RS21975	hypothetical protein	0.492	-1.02281	0.0133213	0.0275021	yes	down	ref_gene	mRNA	<a target="_blank" href="https://www.ncbi.nlm.nih.gov/protein/WP_063446272.1/">WP_063446272.1</a>	hypothetical protein [Klebsiella aerogenes]	------	------	------	------	------	------	------	------	------	------	------	------	------
FPV33_RS03290	Cluster 4	FPV33_RS03290	anaerobic sulfatase maturase	0.482	-1.05197	0.0176248	0.0351732	yes	down	ref_gene	mRNA	<a target="_blank" href="https://www.ncbi.nlm.nih.gov/protein/WP_143830311.1/">WP_143830311.1</a>	anaerobic sulfatase maturase [Klebsiella aerogenes]	PF04055.23;PF13186.8;PF13394.8	Radical_SAM;SPASM;Fer4_14	Radical SAM superfamily;Iron-sulfur cluster-binding domain;4Fe-4S single cluster domain	<a target="_blank" href="https://www.ncbi.nlm.nih.gov/protein/sp|P25550|ASLB_ECOLI;/">sp|P25550|ASLB_ECOLI;</a>	Anaerobic sulfatase-maturating enzyme homolog AslB OS=Escherichia coli;	COG0641	O:Posttranslational modification, protein turnover, chaperones	------	------	K06871	------	------	------
FPV33_RS18495	Cluster 4	FPV33_RS18495	DUF3156 family protein	0.474	-1.07809	0.0196258	0.0386642	yes	down	ref_gene	mRNA	<a target="_blank" href="https://www.ncbi.nlm.nih.gov/protein/WP_063446011.1/">WP_063446011.1</a>	DUF3156 family protein [Klebsiella aerogenes]	PF11354.10	DUF3156	Protein of unknown function	------	------	------	------	------	------	------	------	------	------
FPV33_RS13680	Cluster 4	yedF	sulfurtransferase-like selenium metabolism protein YedF	0.334	-1.58268	0.0227673	0.0440065	yes	down	ref_gene	mRNA	<a target="_blank" href="https://www.ncbi.nlm.nih.gov/protein/WP_015366840.1/">WP_015366840.1</a>	MULTISPECIES: sulfurtransferase-like selenium metabolism protein YedF [Klebsiella]	PF01206.19	TusA	Sulfurtransferase TusA	<a target="_blank" href="https://www.ncbi.nlm.nih.gov/protein/sp|P0AA33|YEDF_ECO57;/">sp|P0AA33|YEDF_ECO57;</a>	Putative sulfur carrier protein YedF OS=Escherichia coli O157:H7 OX=83334 GN=yedF PE=3 SV=1;	COG0425;COG0425;COG0425	J:Translation, ribosomal structure and biogenesis;H:Coenzyme transport and metabolism;O:Posttranslational modification, protein turnover, chaperones	GO:0016740	MF:transferase activity;	------	------	------	------
FPV33_RS02980	Cluster 5	garK	glycerate 2-kinase	0.431	-1.21429	1.67214e-11	1.15868e-10	yes	down	ref_gene	mRNA	<a target="_blank" href="https://www.ncbi.nlm.nih.gov/protein/WP_015369561.1/">WP_015369561.1</a>	glycerate 2-kinase [Klebsiella aerogenes]	PF02595.17	Gly_kinase	Glycerate kinase family	<a target="_blank" href="https://www.ncbi.nlm.nih.gov/protein/sp|P23524|GLXK1_ECOLI;/">sp|P23524|GLXK1_ECOLI;</a>	Glycerate 2-kinase OS=Escherichia coli;	COG1929	G:Carbohydrate transport and metabolism	GO:0031388;GO:0008887	BP:organic acid phosphorylation;MF:glycerate kinase activity;	K00865	glxK	map00630;map00561;map00260	Glyoxylate and dicarboxylate metabolism;Glycerolipid metabolism;Glycine, serine and threonine metabolism
FPV33_RS02450	Cluster 5	mdh	malate dehydrogenase	0.388	-1.36489	2.30803e-11	1.57561e-10	yes	down	ref_gene	mRNA	<a target="_blank" href="https://www.ncbi.nlm.nih.gov/protein/WP_015369475.1/">WP_015369475.1</a>	malate dehydrogenase [Klebsiella aerogenes]	PF02866.20;PF00056.25	Ldh_1_C;Ldh_1_N	lactate/malate dehydrogenase, alpha/beta C-terminal domain;lactate/malate dehydrogenase, NAD binding domain	<a target="_blank" href="https://www.ncbi.nlm.nih.gov/protein/sp|B5XSQ7|MDH_KLEP3;/">sp|B5XSQ7|MDH_KLEP3;</a>	Malate dehydrogenase OS=Klebsiella pneumoniae;	COG0039	C:Energy production and conversion	GO:0006099;GO:0005975;GO:0006108;GO:0030060	BP:tricarboxylic acid cycle;BP:carbohydrate metabolic process;BP:malate metabolic process;MF:L-malate dehydrogenase activity;	K00024	mdh	map00630;map00270;map00720;map00620;map00680;map00710;map00020	Citrate cycle (TCA cycle)
FPV33_RS22235	Cluster 5	FPV33_RS22235	NAD(P)-dependent alcohol dehydrogenase	0.437	-1.1955	1.20262e-08	6.39177e-08	yes	down	ref_gene	mRNA	<a target="_blank" href="https://www.ncbi.nlm.nih.gov/protein/WP_032709732.1/">WP_032709732.1</a>	MULTISPECIES: NAD(P)-dependent alcohol dehydrogenase [Klebsiella]	PF08240.14;PF00107.28;PF13602.8;PF01262.23;PF02826.21	ADH_N;ADH_zinc_N;ADH_zinc_N_2;AlaDh_PNT_C;2-Hacid_dh_C	Alcohol dehydrogenase GroES-like domain;Zinc-binding dehydrogenase;Zinc-binding dehydrogenase;Alanine dehydrogenase/PNT, C-terminal domain;D-isomer specific 2-hydroxyacid dehydrogenase, NAD binding domain	<a target="_blank" href="https://www.ncbi.nlm.nih.gov/protein/sp|P27250|AHR_ECOLI;/">sp|P27250|AHR_ECOLI;</a>	Aldehyde reductase Ahr OS=Escherichia coli;	COG1064	G:Carbohydrate transport and metabolism	GO:0008270;GO:0016491	MF:zinc ion binding;MF:oxidoreductase activity;	K12957	ahr	map00010;map00281;map00620	Glycolysis / Gluconeogenesis;Geraniol degradation;Pyruvate metabolism
[truncated: 51 more rows]
