# Supplementary material for: Transcriptomic analysis of nitrogen metabolism pathways in Klebsiella aerogenes under nitrogen-rich conditions
Source: Front Microbiol. 2024 Feb 28;15:1323160. doi: 10.3389/fmicb.2024.1323160 (PMC10945327; doi:10.3389/fmicb.2024.1323160)
Supplement: Supplementary file 1 [file Data_Sheet_1.zip › Supplementary Dataset3.xlsx]

## Sheet: up-regulated
GO ID	Function Description	Category	Gene Num	Ratio in Study	Ratio in Pop	P-value Uncorrected	P-value Corrected
GO:0043043	peptide biosynthetic process	biological_process	33	33/430	63/3044	3.9e-07	5.96e-05
GO:0006518	peptide metabolic process	biological_process	34	34/430	76/3044	4.81e-07	3.68e-05
GO:0043604	amide biosynthetic process	biological_process	35	35/430	85/3044	5.49e-07	1.2e-05
GO:0009059	macromolecule biosynthetic process	biological_process	60	60/430	186/3044	1.05e-06	1.15e-05
GO:0006412	translation	biological_process	32	32/430	58/3044	1.17e-06	1.12e-05
GO:0044267	cellular protein metabolic process	biological_process	37	37/430	79/3044	1.21e-06	1.09e-05
GO:0019538	protein metabolic process	biological_process	41	41/430	90/3044	1.55e-06	1.32e-05
GO:0034645	cellular macromolecule biosynthetic process	biological_process	55	55/430	168/3044	1.77e-06	1.42e-05
GO:0043603	cellular amide metabolic process	biological_process	36	36/430	112/3044	2.29e-06	1.75e-05
GO:0043170	macromolecule metabolic process	biological_process	103	103/430	376/3044	2.5e-06	1.74e-05
GO:0044260	cellular macromolecule metabolic process	biological_process	79	79/430	265/3044	2.96e-06	1.97e-05
GO:0034641	cellular nitrogen compound metabolic process	biological_process	99	99/430	456/3044	3.71e-06	2.36e-05
GO:0044271	cellular nitrogen compound biosynthetic process	biological_process	58	58/430	237/3044	9.63e-06	5.89e-05
GO:0006807	nitrogen compound metabolic process	biological_process	131	131/430	694/3044	6.92e-05	0.000352795
GO:0044249	cellular biosynthetic process	biological_process	99	99/430	513/3044	0.000375485	0.0018532
GO:0044238	primary metabolic process	biological_process	135	135/430	754/3044	0.000891228	0.00389594
GO:1901576	organic substance biosynthetic process	biological_process	99	99/430	525/3044	0.000919289	0.00390698
GO:0090304	nucleic acid metabolic process	biological_process	41	41/430	178/3044	0.00116163	0.0048035
GO:0009058	biosynthetic process	biological_process	102	102/430	549/3044	0.0014243	0.00573467
GO:0006353	DNA-templated transcription, termination	biological_process	4	4/430	5/3044	0.00174665	0.00668095
GO:0042255	ribosome assembly	biological_process	3	3/430	3/3044	0.00280197	0.0093196
GO:1901566	organonitrogen compound biosynthetic process	biological_process	65	65/430	334/3044	0.00449901	0.0132375
GO:0071840	cellular component organization or biogenesis	biological_process	32	32/430	145/3044	0.00704474	0.0176696
GO:0006139	nucleobase-containing compound metabolic process	biological_process	59	59/430	305/3044	0.0072059	0.0177823
GO:0071704	organic substance metabolic process	biological_process	163	163/430	981/3044	0.00748665	0.0181819
GO:0006457	protein folding	biological_process	9	9/430	27/3044	0.00911622	0.0217935
GO:0044237	cellular metabolic process	biological_process	157	157/430	945/3044	0.00961595	0.0226345
GO:0006265	DNA topological change	biological_process	4	4/430	7/3044	0.00965732	0.0223874
GO:0043213	bacteriocin transport	biological_process	3	3/430	4/3044	0.0100276	0.0219174
GO:0022607	cellular component assembly	biological_process	19	19/430	75/3044	0.0104519	0.021906
GO:0006725	cellular aromatic compound metabolic process	biological_process	72	72/430	392/3044	0.0127165	0.0252678
GO:0071826	ribonucleoprotein complex subunit organization	biological_process	5	5/430	12/3044	0.0185289	0.0337491
GO:0022618	ribonucleoprotein complex assembly	biological_process	5	5/430	12/3044	0.0185289	0.0337491
GO:0006259	DNA metabolic process	biological_process	16	16/430	65/3044	0.0191365	0.0336539
GO:0017038	protein import	biological_process	2	2/430	2/3044	0.0199149	0.0342358
GO:0006313	transposition, DNA-mediated	biological_process	2	2/430	2/3044	0.0199149	0.0342358
GO:0032196	transposition	biological_process	2	2/430	2/3044	0.0199149	0.0342358
GO:0051409	response to nitrosative stress	biological_process	2	2/430	2/3044	0.0199149	0.0342358
GO:0044208	'de novo' AMP biosynthetic process	biological_process	2	2/430	2/3044	0.0199149	0.0342358
GO:0005992	trehalose biosynthetic process	biological_process	2	2/430	2/3044	0.0199149	0.0342358
GO:0046351	disaccharide biosynthetic process	biological_process	2	2/430	2/3044	0.0199149	0.0342358
GO:0046483	heterocycle metabolic process	biological_process	69	69/430	381/3044	0.0222736	0.0324558
GO:0001510	RNA methylation	biological_process	3	3/430	5/3044	0.022449	0.0324027
GO:0043414	macromolecule methylation	biological_process	3	3/430	5/3044	0.022449	0.0324027
GO:0000028	ribosomal small subunit assembly	biological_process	3	3/430	5/3044	0.022449	0.0324027
GO:0045454	cell redox homeostasis	biological_process	3	3/430	5/3044	0.022449	0.0324027
GO:0065003	protein-containing complex assembly	biological_process	8	8/430	26/3044	0.0226247	0.030907
GO:0016043	cellular component organization	biological_process	29	29/430	137/3044	0.0229164	0.0310285
GO:1901564	organonitrogen compound metabolic process	biological_process	88	88/430	505/3044	0.0249624	0.0332109
GO:0006310	DNA recombination	biological_process	7	7/430	22/3044	0.026963	0.0338143
GO:0007049	cell cycle	biological_process	7	7/430	22/3044	0.026963	0.0338143
GO:1901360	organic cyclic compound metabolic process	biological_process	73	73/430	411/3044	0.0270224	0.0333422
GO:0009246	enterobacterial common antigen biosynthetic process	biological_process	4	4/430	9/3044	0.0275339	0.0334341
GO:0046378	enterobacterial common antigen metabolic process	biological_process	4	4/430	9/3044	0.0275339	0.0334341
GO:0016070	RNA metabolic process	biological_process	25	25/430	116/3044	0.0284091	0.0331801
GO:0034637	cellular carbohydrate biosynthetic process	biological_process	10	10/430	37/3044	0.0316865	0.0367276
GO:0044264	cellular polysaccharide metabolic process	biological_process	10	10/430	37/3044	0.0316865	0.0367276
GO:0051301	cell division	biological_process	9	9/430	31/3044	0.0320702	0.0366175
GO:0009987	cellular process	biological_process	200	200/430	1272/3044	0.0347864	0.0394246
GO:0061077	chaperone-mediated protein folding	biological_process	3	3/430	6/3044	0.0402424	0.0442956
GO:0009408	response to heat	biological_process	3	3/430	6/3044	0.0402424	0.0442956
GO:0006979	response to oxidative stress	biological_process	4	4/430	10/3044	0.0408813	0.0437402
GO:0051604	protein maturation	biological_process	4	4/430	10/3044	0.0408813	0.0437402
GO:0006364	rRNA processing	biological_process	6	6/430	19/3044	0.0411379	0.042817
GO:0016072	rRNA metabolic process	biological_process	6	6/430	19/3044	0.0411379	0.042817
GO:0005976	polysaccharide metabolic process	biological_process	11	11/430	43/3044	0.0435299	0.0441064
GO:0043933	protein-containing complex subunit organization	biological_process	8	8/430	27/3044	0.0443803	0.0446722
GO:0043228	non-membrane-bounded organelle	cellular_component	32	32/430	76/3044	4.81e-07	3.68e-05
GO:0043226	organelle	cellular_component	32	32/430	76/3044	4.81e-07	3.68e-05
GO:0044391	ribosomal subunit	cellular_component	14	14/430	21/3044	5.2e-07	1.59e-05
GO:0043232	intracellular non-membrane-bounded organelle	cellular_component	32	32/430	73/3044	7.09e-07	1.21e-05
GO:0043229	intracellular organelle	cellular_component	32	32/430	73/3044	7.09e-07	1.21e-05
GO:0005840	ribosome	cellular_component	29	29/430	61/3044	8.09e-07	1.13e-05
GO:1990904	ribonucleoprotein complex	cellular_component	14	14/430	22/3044	1.11e-06	1.13e-05
GO:0015934	large ribosomal subunit	cellular_component	8	8/430	12/3044	4.38e-05	0.000231255
GO:0015935	small ribosomal subunit	cellular_component	6	6/430	9/3044	0.000442388	0.00211517
GO:0005575	cellular_component	cellular_component	258	258/430	1620/3044	0.00247224	0.00879657
GO:0110165	cellular anatomical entity	cellular_component	247	247/430	1546/3044	0.0030008	0.00976857
GO:0031226	intrinsic component of plasma membrane	cellular_component	20	20/430	77/3044	0.00458084	0.012979
GO:0022625	cytosolic large ribosomal subunit	cellular_component	4	4/430	7/3044	0.00965732	0.0223874
GO:0005887	integral component of plasma membrane	cellular_component	19	19/430	76/3044	0.0110808	0.0226049
GO:0032991	protein-containing complex	cellular_component	32	32/430	152/3044	0.016358	0.0316806
GO:0005737	cytoplasm	cellular_component	75	75/430	417/3044	0.018738	0.0333362
GO:0043190	ATP-binding cassette (ABC) transporter complex	cellular_component	13	13/430	49/3044	0.0204384	0.0306576
GO:0098533	ATPase dependent transmembrane transport complex	cellular_component	13	13/430	49/3044	0.0204384	0.0306576
GO:1990351	transporter complex	cellular_component	13	13/430	51/3044	0.0253056	0.033092
GO:1902495	transmembrane transporter complex	cellular_component	13	13/430	51/3044	0.0253056	0.033092
GO:0005694	chromosome	cellular_component	3	3/430	6/3044	0.0402424	0.0442956
GO:0022627	cytosolic small ribosomal subunit	cellular_component	3	3/430	6/3044	0.0402424	0.0442956
GO:0003735	structural constituent of ribosome	molecular_function	31	31/430	52/3044	5.33e-07	1.36e-05
GO:0019843	rRNA binding	molecular_function	25	25/430	41/3044	5.88e-07	1.12e-05
GO:0005198	structural molecule activity	molecular_function	32	32/430	57/3044	8.12e-07	1.04e-05
GO:0003723	RNA binding	molecular_function	49	49/430	131/3044	9.73e-07	1.15e-05
GO:0003676	nucleic acid binding	molecular_function	113	113/430	470/3044	2.41e-06	1.76e-05
GO:1901363	heterocyclic compound binding	molecular_function	169	169/430	921/3044	2.04e-05	0.00011537
GO:0097159	organic cyclic compound binding	molecular_function	169	169/430	921/3044	2.04e-05	0.00011537
GO:0045182	translation regulator activity	molecular_function	10	10/430	23/3044	0.0005819	0.00261855
GO:0140640	catalytic activity, acting on a nucleic acid	molecular_function	36	36/430	154/3044	0.00180429	0.00673309
GO:0008757	S-adenosylmethionine-dependent methyltransferase activity	molecular_function	11	11/430	31/3044	0.00231168	0.00842114
GO:0000049	tRNA binding	molecular_function	10	10/430	27/3044	0.00252849	0.00879227
GO:0008173	RNA methyltransferase activity	molecular_function	9	9/430	23/3044	0.00267615	0.00909892
GO:0005488	binding	molecular_function	210	210/430	1289/3044	0.00374358	0.0112307
GO:0090079	translation regulator activity, nucleic acid binding	molecular_function	8	8/430	21/3044	0.00559115	0.0147491
GO:0008135	translation factor activity, RNA binding	molecular_function	8	8/430	21/3044	0.00559115	0.0147491
GO:0003916	DNA topoisomerase activity	molecular_function	4	4/430	7/3044	0.00965732	0.0223874
GO:0140657	ATP-dependent activity	molecular_function	27	27/430	118/3044	0.00967077	0.0214439
GO:0003743	translation initiation factor activity	molecular_function	3	3/430	4/3044	0.0100276	0.0219174
GO:0062105	RNA 2'-O-methyltransferase activity	molecular_function	3	3/430	4/3044	0.0100276	0.0219174
GO:0003700	DNA-binding transcription factor activity	molecular_function	36	36/430	174/3044	0.0134859	0.0264531
GO:0140098	catalytic activity, acting on RNA	molecular_function	22	22/430	96/3044	0.0166579	0.0318582
GO:0140102	catalytic activity, acting on a rRNA	molecular_function	6	6/430	16/3044	0.0175615	0.0331717
GO:0008649	rRNA methyltransferase activity	molecular_function	6	6/430	16/3044	0.0175615	0.0331717
GO:0140110	transcription regulator activity	molecular_function	36	36/430	178/3044	0.0196864	0.0342274
GO:0009009	site-specific recombinase activity	molecular_function	2	2/430	2/3044	0.0199149	0.0342358
GO:0009037	tyrosine-based site-specific recombinase activity	molecular_function	2	2/430	2/3044	0.0199149	0.0342358
GO:0003883	CTP synthase activity	molecular_function	2	2/430	2/3044	0.0199149	0.0342358
GO:0015606	spermidine transmembrane transporter activity	molecular_function	2	2/430	2/3044	0.0199149	0.0342358
GO:0008913	lauroyltransferase activity	molecular_function	2	2/430	2/3044	0.0199149	0.0342358
GO:0008907	integrase activity	molecular_function	2	2/430	2/3044	0.0199149	0.0342358
GO:0015419	ABC-type sulfate transporter activity	molecular_function	3	3/430	5/3044	0.022449	0.0324027
GO:0008175	tRNA methyltransferase activity	molecular_function	3	3/430	5/3044	0.022449	0.0324027
GO:0008171	O-methyltransferase activity	molecular_function	4	4/430	9/3044	0.0275339	0.0334341
GO:0003677	DNA binding	molecular_function	59	59/430	323/3044	0.0278376	0.0327627
GO:0030246	carbohydrate binding	molecular_function	4	4/430	10/3044	0.0408813	0.0437402
GO:0004222	metalloendopeptidase activity	molecular_function	4	4/430	10/3044	0.0408813	0.0437402
GO:0016667	oxidoreductase activity, acting on a sulfur group of donors	molecular_function	6	6/430	19/3044	0.0411379	0.042817
GO:0004175	endopeptidase activity	molecular_function	8	8/430	28/3044	0.0486947	0.0486947
			4587

## Sheet: down-regulated
GO ID	Function Description	Category	Gene Num	Ratio in Study	Ratio in Pop	P-value Uncorrected	P-value Corrected
GO:0046395	carboxylic acid catabolic process	biological_process	22	22/371	58/3044	3.68e-07	8.24e-05
GO:0016054	organic acid catabolic process	biological_process	22	22/371	58/3044	3.68e-07	8.24e-05
GO:0009081	branched-chain amino acid metabolic process	biological_process	11	11/371	14/3044	4.12e-07	3.07e-05
GO:0009082	branched-chain amino acid biosynthetic process	biological_process	11	11/371	14/3044	4.12e-07	3.07e-05
GO:0044282	small molecule catabolic process	biological_process	26	26/371	80/3044	1.08e-06	4.83e-05
GO:0044248	cellular catabolic process	biological_process	35	35/371	111/3044	1.67e-06	6.25e-05
GO:0043436	oxoacid metabolic process	biological_process	71	71/371	310/3044	2.25e-06	7.21e-05
GO:0019752	carboxylic acid metabolic process	biological_process	70	70/371	296/3044	2.3e-06	6.43e-05
GO:0006082	organic acid metabolic process	biological_process	72	72/371	313/3044	2.46e-06	6.12e-05
GO:0044281	small molecule metabolic process	biological_process	97	97/371	512/3044	3.92e-06	8.77e-05
GO:0042537	benzene-containing compound metabolic process	biological_process	8	8/371	11/3044	5.37e-06	0.000109285
GO:0009097	isoleucine biosynthetic process	biological_process	7	7/371	9/3044	1.1e-05	0.000204642
GO:0006549	isoleucine metabolic process	biological_process	7	7/371	9/3044	1.1e-05	0.000204642
GO:0006520	cellular amino acid metabolic process	biological_process	42	42/371	178/3044	1.44e-05	0.00023064
GO:0009056	catabolic process	biological_process	37	37/371	150/3044	1.52e-05	0.000227458
GO:1901575	organic substance catabolic process	biological_process	35	35/371	140/3044	1.61e-05	0.000226024
GO:1901605	alpha-amino acid metabolic process	biological_process	29	29/371	110/3044	3.56e-05	0.000443079
GO:0072329	monocarboxylic acid catabolic process	biological_process	11	11/371	24/3044	4.34e-05	0.00048612
GO:0010124	phenylacetate catabolic process	biological_process	5	5/371	6/3044	0.000141755	0.00138057
GO:0042178	xenobiotic catabolic process	biological_process	5	5/371	6/3044	0.000141755	0.00138057
GO:0009098	leucine biosynthetic process	biological_process	5	5/371	6/3044	0.000141755	0.00138057
GO:0006551	leucine metabolic process	biological_process	5	5/371	6/3044	0.000141755	0.00138057
GO:0009891	positive regulation of biosynthetic process	biological_process	7	7/371	12/3044	0.000173278	0.00143757
GO:0031328	positive regulation of cellular biosynthetic process	biological_process	7	7/371	12/3044	0.000173278	0.00143757
GO:0010557	positive regulation of macromolecule biosynthetic process	biological_process	7	7/371	12/3044	0.000173278	0.00143757
GO:0032787	monocarboxylic acid metabolic process	biological_process	25	25/371	98/3044	0.000214386	0.00160075
GO:0019740	nitrogen utilization	biological_process	4	4/371	4/3044	0.000217534	0.00157186
GO:0006212	uracil catabolic process	biological_process	4	4/371	4/3044	0.000217534	0.00157186
GO:0008652	cellular amino acid biosynthetic process	biological_process	24	24/371	96/3044	0.000381103	0.00258688
GO:1902680	positive regulation of RNA biosynthetic process	biological_process	6	6/371	10/3044	0.000430663	0.00283731
GO:1903508	positive regulation of nucleic acid-templated transcription	biological_process	6	6/371	10/3044	0.000430663	0.00283731
GO:0045893	positive regulation of transcription, DNA-templated	biological_process	6	6/371	10/3044	0.000430663	0.00283731
GO:1901361	organic cyclic compound catabolic process	biological_process	13	13/371	39/3044	0.000437544	0.00264892
GO:0006573	valine metabolic process	biological_process	5	5/371	7/3044	0.000446494	0.00263197
GO:0009099	valine biosynthetic process	biological_process	5	5/371	7/3044	0.000446494	0.00263197
GO:0009063	cellular amino acid catabolic process	biological_process	10	10/371	27/3044	0.000793152	0.00423015
GO:0051254	positive regulation of RNA metabolic process	biological_process	6	6/371	11/3044	0.000850742	0.00443177
GO:0019860	uracil metabolic process	biological_process	4	4/371	5/3044	0.000982625	0.00500245
GO:0006208	pyrimidine nucleobase catabolic process	biological_process	4	4/371	5/3044	0.000982625	0.00500245
GO:0051173	positive regulation of nitrogen compound metabolic process	biological_process	7	7/371	15/3044	0.00101334	0.00493452
GO:0006805	xenobiotic metabolic process	biological_process	5	5/371	8/3044	0.00107186	0.00510844
GO:0045935	positive regulation of nucleobase-containing compound metabolic process	biological_process	6	6/371	12/3044	0.00152821	0.00658304
GO:0046394	carboxylic acid biosynthetic process	biological_process	31	31/371	145/3044	0.00155004	0.00655112
GO:0016053	organic acid biosynthetic process	biological_process	31	31/371	145/3044	0.00155004	0.00655112
GO:0010604	positive regulation of macromolecule metabolic process	biological_process	7	7/371	16/3044	0.00161516	0.00657809
GO:0009893	positive regulation of metabolic process	biological_process	7	7/371	16/3044	0.00161516	0.00657809
GO:0031325	positive regulation of cellular metabolic process	biological_process	7	7/371	16/3044	0.00161516	0.00657809
GO:0006553	lysine metabolic process	biological_process	7	7/371	16/3044	0.00161516	0.00657809
GO:0019464	glycine decarboxylation via glycine cleavage system	biological_process	3	3/371	3/3044	0.00179761	0.00682484
GO:0009071	serine family amino acid catabolic process	biological_process	3	3/371	3/3044	0.00179761	0.00682484
GO:0006546	glycine catabolic process	biological_process	3	3/371	3/3044	0.00179761	0.00682484
GO:1901565	organonitrogen compound catabolic process	biological_process	15	15/371	54/3044	0.00225187	0.0081358
GO:0046113	nucleobase catabolic process	biological_process	4	4/371	6/3044	0.00266436	0.0094733
GO:0072529	pyrimidine-containing compound catabolic process	biological_process	4	4/371	6/3044	0.00266436	0.0094733
GO:1901607	alpha-amino acid biosynthetic process	biological_process	18	18/371	72/3044	0.00271356	0.00920966
GO:0044283	small molecule biosynthetic process	biological_process	40	40/371	211/3044	0.00307569	0.0102829
GO:0043648	dicarboxylic acid metabolic process	biological_process	14	14/371	53/3044	0.0043488	0.0129884
GO:0048522	positive regulation of cellular process	biological_process	7	7/371	19/3044	0.00513399	0.0149352
GO:0048518	positive regulation of biological process	biological_process	7	7/371	19/3044	0.00513399	0.0149352
GO:0006536	glutamate metabolic process	biological_process	4	4/371	7/3044	0.00562152	0.0155459
GO:0006544	glycine metabolic process	biological_process	4	4/371	7/3044	0.00562152	0.0155459
GO:0040011	locomotion	biological_process	8	8/371	24/3044	0.00565647	0.0152656
GO:0006635	fatty acid beta-oxidation	biological_process	3	3/371	4/3044	0.00653785	0.0166418
GO:0019395	fatty acid oxidation	biological_process	3	3/371	4/3044	0.00653785	0.0166418
GO:0009062	fatty acid catabolic process	biological_process	3	3/371	4/3044	0.00653785	0.0166418
GO:0034440	lipid oxidation	biological_process	3	3/371	4/3044	0.00653785	0.0166418
GO:1901616	organic hydroxy compound catabolic process	biological_process	6	6/371	16/3044	0.00864306	0.0197556
GO:0006206	pyrimidine nucleobase metabolic process	biological_process	6	6/371	16/3044	0.00864306	0.0197556
GO:0046451	diaminopimelate metabolic process	biological_process	5	5/371	12/3044	0.00999096	0.021113
GO:0009089	lysine biosynthetic process via diaminopimelate	biological_process	5	5/371	12/3044	0.00999096	0.021113
GO:0009085	lysine biosynthetic process	biological_process	5	5/371	12/3044	0.00999096	0.021113
GO:0006928	movement of cell or subcellular component	biological_process	6	6/371	17/3044	0.0120144	0.0240288
GO:0048870	cell motility	biological_process	6	6/371	17/3044	0.0120144	0.0240288
GO:0001539	cilium or flagellum-dependent cell motility	biological_process	6	6/371	17/3044	0.0120144	0.0240288
GO:0097588	archaeal or bacterial-type flagellum-dependent cell motility	biological_process	6	6/371	17/3044	0.0120144	0.0240288
GO:0009069	serine family amino acid metabolic process	biological_process	7	7/371	22/3044	0.0125673	0.0240605
GO:0019439	aromatic compound catabolic process	biological_process	11	11/371	41/3044	0.0126738	0.0240588
GO:0006355	regulation of transcription, DNA-templated	biological_process	25	25/371	128/3044	0.0128414	0.024172
GO:1903506	regulation of nucleic acid-templated transcription	biological_process	25	25/371	128/3044	0.0128414	0.024172
GO:0051252	regulation of RNA metabolic process	biological_process	26	26/371	133/3044	0.0137653	0.0254829
GO:0019219	regulation of nucleobase-containing compound metabolic process	biological_process	26	26/371	135/3044	0.0147935	0.0267238
GO:0019563	glycerol catabolic process	biological_process	2	2/371	2/3044	0.0148193	0.0265563
GO:0040012	regulation of locomotion	biological_process	2	2/371	2/3044	0.0148193	0.0265563
GO:0006108	malate metabolic process	biological_process	2	2/371	2/3044	0.0148193	0.0265563
GO:1902115	regulation of organelle assembly	biological_process	2	2/371	2/3044	0.0148193	0.0265563
GO:0031344	regulation of cell projection organization	biological_process	2	2/371	2/3044	0.0148193	0.0265563
GO:0060491	regulation of cell projection assembly	biological_process	2	2/371	2/3044	0.0148193	0.0265563
GO:0060567	negative regulation of DNA-templated transcription, termination	biological_process	2	2/371	2/3044	0.0148193	0.0265563
GO:0043242	negative regulation of protein-containing complex disassembly	biological_process	2	2/371	2/3044	0.0148193	0.0265563
GO:1902208	regulation of bacterial-type flagellum assembly	biological_process	2	2/371	2/3044	0.0148193	0.0265563
GO:0042732	D-xylose metabolic process	biological_process	2	2/371	2/3044	0.0148193	0.0265563
GO:0030258	lipid modification	biological_process	3	3/371	5/3044	0.0148707	0.023458
GO:0009088	threonine biosynthetic process	biological_process	3	3/371	5/3044	0.0148707	0.023458
GO:0044242	cellular lipid catabolic process	biological_process	3	3/371	5/3044	0.0148707	0.023458
GO:1901606	alpha-amino acid catabolic process	biological_process	6	6/371	18/3044	0.0162145	0.0243762
GO:0018958	phenol-containing compound metabolic process	biological_process	4	4/371	9/3044	0.0165707	0.0247456
GO:2001141	regulation of RNA biosynthetic process	biological_process	25	25/371	130/3044	0.0187999	0.0269947
GO:0006631	fatty acid metabolic process	biological_process	8	8/371	30/3044	0.023394	0.0319528
GO:2000112	regulation of cellular macromolecule biosynthetic process	biological_process	26	26/371	141/3044	0.0248067	0.0332736
GO:0044275	cellular carbohydrate catabolic process	biological_process	4	4/371	10/3044	0.0250092	0.0333456
GO:0009102	biotin biosynthetic process	biological_process	3	3/371	6/3044	0.027077	0.0346586
GO:0019336	phenol-containing compound catabolic process	biological_process	3	3/371	6/3044	0.027077	0.0346586
GO:0016042	lipid catabolic process	biological_process	3	3/371	6/3044	0.027077	0.0346586
GO:0006768	biotin metabolic process	biological_process	3	3/371	6/3044	0.027077	0.0346586
GO:0010468	regulation of gene expression	biological_process	27	27/371	148/3044	0.0277187	0.0343038
GO:0071973	bacterial-type flagellum-dependent cell motility	biological_process	5	5/371	15/3044	0.0278186	0.0342383
GO:0009112	nucleobase metabolic process	biological_process	6	6/371	21/3044	0.034587	0.0414304
GO:0010556	regulation of macromolecule biosynthetic process	biological_process	26	26/371	143/3044	0.0349217	0.0416088
GO:0006547	histidine metabolic process	biological_process	4	4/371	11/3044	0.035606	0.0421997
GO:0031326	regulation of cellular biosynthetic process	biological_process	26	26/371	145/3044	0.0368208	0.0434098
GO:0009889	regulation of biosynthetic process	biological_process	26	26/371	146/3044	0.0380499	0.044624
GO:0051129	negative regulation of cellular component organization	biological_process	2	2/371	3/3044	0.0408628	0.0469398
GO:0006109	regulation of carbohydrate metabolic process	biological_process	2	2/371	3/3044	0.0408628	0.0469398
GO:0033043	regulation of organelle organization	biological_process	2	2/371	3/3044	0.0408628	0.0469398
GO:0019556	histidine catabolic process to glutamate and formamide	biological_process	2	2/371	3/3044	0.0408628	0.0469398
GO:0019557	histidine catabolic process to glutamate and formate	biological_process	2	2/371	3/3044	0.0408628	0.0469398
GO:0009448	gamma-aminobutyric acid metabolic process	biological_process	2	2/371	3/3044	0.0408628	0.0469398
GO:0006548	histidine catabolic process	biological_process	2	2/371	3/3044	0.0408628	0.0469398
GO:0043606	formamide metabolic process	biological_process	2	2/371	3/3044	0.0408628	0.0469398
GO:0009712	catechol-containing compound metabolic process	biological_process	3	3/371	7/3044	0.0431686	0.0456121
GO:0009064	glutamine family amino acid metabolic process	biological_process	9	9/371	39/3044	0.0467431	0.0473776
GO:0006935	chemotaxis	biological_process	4	4/371	12/3044	0.0484135	0.0488496
GO:0042330	taxis	biological_process	4	4/371	12/3044	0.0484135	0.0488496
GO:0046364	monosaccharide biosynthetic process	biological_process	4	4/371	12/3044	0.0484135	0.0488496
GO:0045284	plasma membrane fumarate reductase complex	cellular_component	2	2/371	2/3044	0.0148193	0.0265563
GO:0045283	fumarate reductase complex	cellular_component	2	2/371	2/3044	0.0148193	0.0265563
GO:0030694	bacterial-type flagellum basal body, rod	cellular_component	2	2/371	2/3044	0.0148193	0.0265563
GO:0098803	respiratory chain complex	cellular_component	2	2/371	3/3044	0.0408628	0.0469398
GO:0016744	transketolase or transaldolase activity	molecular_function	7	7/371	11/3044	8.06e-05	0.000820618
GO:0016841	ammonia-lyase activity	molecular_function	5	5/371	7/3044	0.000446494	0.00263197
GO:0016620	oxidoreductase activity, acting on the aldehyde or oxo group of donors, NAD or NADP as acceptor	molecular_function	10	10/371	29/3044	0.0015034	0.00660319
GO:0003984	acetolactate synthase activity	molecular_function	4	4/371	6/3044	0.00266436	0.0094733
GO:0016831	carboxy-lyase activity	molecular_function	10	10/371	32/3044	0.00345749	0.0113894
GO:0016903	oxidoreductase activity, acting on the aldehyde or oxo group of donors	molecular_function	10	10/371	32/3044	0.00345749	0.0113894
GO:0016829	lyase activity	molecular_function	36	36/371	185/3044	0.00346326	0.0110824
GO:0016491	oxidoreductase activity	molecular_function	63	63/371	369/3044	0.00375195	0.0116727
GO:0051287	NAD binding	molecular_function	11	11/371	39/3044	0.00531632	0.0150741
GO:0103111	D-glucosamine PTS permease activity	molecular_function	6	6/371	15/3044	0.0060076	0.0160203
GO:0016614	oxidoreductase activity, acting on CH-OH group of donors	molecular_function	19	19/371	84/3044	0.00605323	0.015952
GO:0016616	oxidoreductase activity, acting on the CH-OH group of donors, NAD or NADP as acceptor	molecular_function	17	17/371	73/3044	0.00620038	0.0161498
GO:0016830	carbon-carbon lyase activity	molecular_function	14	14/371	56/3044	0.0064565	0.0166236
GO:0008483	transaminase activity	molecular_function	8	8/371	26/3044	0.00965188	0.0211963
GO:0016769	transferase activity, transferring nitrogenous groups	molecular_function	8	8/371	27/3044	0.0122969	0.0237458
GO:0016840	carbon-nitrogen lyase activity	molecular_function	5	5/371	13/3044	0.0146417	0.0268831
GO:0016646	oxidoreductase activity, acting on the CH-NH group of donors, NAD or NADP as acceptor	molecular_function	5	5/371	13/3044	0.0146417	0.0268831
GO:0003861	3-isopropylmalate dehydratase activity	molecular_function	2	2/371	2/3044	0.0148193	0.0265563
GO:0004300	enoyl-CoA hydratase activity	molecular_function	2	2/371	2/3044	0.0148193	0.0265563
GO:0008774	acetaldehyde dehydrogenase (acetylating) activity	molecular_function	2	2/371	2/3044	0.0148193	0.0265563
GO:0001072	transcription antitermination factor activity, RNA binding	molecular_function	2	2/371	2/3044	0.0148193	0.0265563
GO:0008948	oxaloacetate decarboxylase activity	molecular_function	3	3/371	5/3044	0.0148707	0.023458
GO:0004022	alcohol dehydrogenase (NAD+) activity	molecular_function	3	3/371	5/3044	0.0148707	0.023458
GO:0018455	alcohol dehydrogenase [NAD(P)+] activity	molecular_function	3	3/371	5/3044	0.0148707	0.023458
GO:0015075	ion transmembrane transporter activity	molecular_function	24	24/371	123/3044	0.0161082	0.02438
GO:0019829	ATPase-coupled cation transmembrane transporter activity	molecular_function	4	4/371	9/3044	0.0165707	0.0247456
GO:0016645	oxidoreductase activity, acting on the CH-NH group of donors	molecular_function	5	5/371	14/3044	0.0205483	0.0293173
GO:0019842	vitamin binding	molecular_function	11	11/371	47/3044	0.024667	0.0334873
GO:0015318	inorganic molecular entity transmembrane transporter activity	molecular_function	19	19/371	95/3044	0.0247281	0.0333681
GO:0015171	amino acid transmembrane transporter activity	molecular_function	7	7/371	25/3044	0.0256782	0.034035
GO:0016408	C-acyltransferase activity	molecular_function	3	3/371	6/3044	0.027077	0.0346586
GO:0008514	organic anion transmembrane transporter activity	molecular_function	7	7/371	27/3044	0.0383327	0.0447214
GO:0070403	NAD+ binding	molecular_function	2	2/371	3/3044	0.0408628	0.0469398
GO:0004072	aspartate kinase activity	molecular_function	2	2/371	3/3044	0.0408628	0.0469398
GO:0003988	acetyl-CoA C-acyltransferase activity	molecular_function	2	2/371	3/3044	0.0408628	0.0469398
GO:0015099	nickel cation transmembrane transporter activity	molecular_function	2	2/371	3/3044	0.0408628	0.0469398
GO:0015556	C4-dicarboxylate transmembrane transporter activity	molecular_function	2	2/371	3/3044	0.0408628	0.0469398
GO:0051538	3 iron, 4 sulfur cluster binding	molecular_function	2	2/371	3/3044	0.0408628	0.0469398
GO:0043878	glyceraldehyde-3-phosphate dehydrogenase (NAD+) (non-phosphorylating) activity	molecular_function	2	2/371	3/3044	0.0408628	0.0469398
GO:0003697	single-stranded DNA binding	molecular_function	3	3/371	7/3044	0.0431686	0.0456121
GO:0016878	acid-thiol ligase activity	molecular_function	3	3/371	7/3044	0.0431686	0.0456121
GO:0005342	organic acid transmembrane transporter activity	molecular_function	8	8/371	31/3044	0.0457092	0.0467528
GO:0046943	carboxylic acid transmembrane transporter activity	molecular_function	8	8/371	31/3044	0.0457092	0.0467528
			1854
